# Supplementary material for: Competitive binding of actin and SH3 domains at proline-rich regions of Las17/WASP regulates actin polymerisation
Source: Commun Biol. 2025 May 15;8:759. doi: 10.1038/s42003-025-08188-4 (PMC12081870; doi:10.1038/s42003-025-08188-4)
Supplement: Supplementary file 8 — Supplementary Data 1-6 [file 42003_2025_8188_MOESM8_ESM.zip]

Archive with 12 entries (12 files):
- Supplementary Data 1_Data for Fig 1.xlsx
- __MACOSX/._Supplementary Data 1_Data for Fig 1.xlsx
- Supplementary data 2_Data for Fig 2b.txt
- __MACOSX/._Supplementary data 2_Data for Fig 2b.txt
- Supplementary data 3_for Fig 2c,3d.xlsx
- __MACOSX/._Supplementary data 3_for Fig 2c,3d.xlsx
- Supplementary data 4_data for fig 3c
- __MACOSX/._Supplementary data 4_data for fig 3c
- Supplementary Data 5_Data for Fig 4,6,7,8,9.xlsx
- __MACOSX/._Supplementary Data 5_Data for Fig 4,6,7,8,9.xlsx
- Supplementary Data 6_CelluSpots_2x384_LAS17-001.xls
- __MACOSX/._Supplementary Data 6_CelluSpots_2x384_LAS17-001.xls
