# Supplementary material for: Competitive binding of actin and SH3 domains at proline-rich regions of Las17/WASP regulates actin polymerisation
Source: Commun Biol. 2025 May 15;8:759. doi: 10.1038/s42003-025-08188-4 (PMC12081870; doi:10.1038/s42003-025-08188-4)
Supplement: Supplementary file 8 — Supplementary Data 1-6 [file 42003_2025_8188_MOESM8_ESM.zip › Supplementary Data 1_Data for Fig 1.xlsx]

## Sheet: Fig1B
time	Actin	Actin+Las17+ARP2/3	+L+Arp+SH3:1	+L+Arp+SH3:2	+L+Arp+SH3:3	+L+Arp+SH3:1+2+3
0.00083333	8.54329	8.24272	8.61707	8.37205	8.36406	8.62228
0.150833	8.30622	8.30171	8.01487	8.66833	8.4076	8.32505
0.299792	8.06396	8.01224	8.48243	9.43051	8.07036	8.66531
0.449792	8.55529	8.653	7.93906	8.79792	8.36724	8.62246
0.597708	8.1117	8.39435	8.3502	8.77233	8.89125	8.61259
0.746708	8.48629	8.10624	8.29952	8.80688	8.27246	8.64959
0.896708	8.3143	8.05418	8.07179	8.90491	8.60304	8.42618
1.04671	8.33965	8.08109	8.42638	8.98031	8.12726	8.6478
1.19456	8.58399	8.36571	8.55137	9.17431	8.58024	8.20787
1.34354	8.12626	8.07152	7.93725	9.07765	8.49943	8.62626
1.49356	8.71028	8.39323	8.25233	8.75641	8.82251	8.646
1.64142	8.46493	8.27799	8.3295	9.41014	8.27618	8.72864
1.7904	8.31153	8.3151	8.19615	9.15915	8.28345	8.56904
1.9404	8.40005	8.19447	8.40356	9.3393	8.10377	8.74239
2.08829	8.31292	8.028	8.10561	8.72971	8.26721	8.46748
2.23723	8.31571	8.21136	8.20352	9.35558	8.46982	8.08905
2.38723	8.50799	8.49126	8.70763	9.65739	7.97515	8.59877
2.53521	8.20897	8.17883	8.41293	9.64698	8.3834	8.53488
2.68408	8.24596	8.2799	8.22068	9.42522	8.27206	8.55458
2.83408	8.44288	8.14227	8.32119	9.49525	8.60557	8.46256
2.98306	8.41863	7.76993	8.6542	9.02298	8.40159	8.60613
3.13306	8.20771	8.37404	8.44238	9.70065	8.07033	8.52427
3.28204	8.46873	8.39	8.23826	9.73462	8.64798	8.22071
3.43204	8.35364	8.28813	8.32851	9.81202	8.45847	8.76642
3.58096	8.19711	8.61197	7.9671	9.3961	7.92455	8.49183
3.73096	8.77579	8.27149	8.59877	9.49806	8.44998	8.66741
3.8789	8.34952	8.39447	8.25663	9.72898	8.63101	8.16573
4.0289	8.59817	7.9657	8.42495	10.2209	8.88046	8.49644
4.17788	8.42599	8.21402	8.13611	10.0069	8.83143	8.61667
4.32787	8.53766	8.22767	8.39501	10.0799	8.28908	8.57216
4.47573	8.44843	8.61408	8.82455	9.68001	8.68402	8.48948
4.62473	8.39845	8.5456	8.80164	10.068	8.37101	8.57211
4.77473	8.2783	8.75014	8.71708	10.7256	8.6259	8.74544
4.92258	8.22391	8.36259	9.1502	10.3102	8.77494	7.91114
5.07156	8.69925	8.52122	8.68598	10.4862	8.97633	8.3736
5.22156	8.45444	8.71174	8.28433	10.0358	9.03565	8.35098
5.37156	8.26523	8.64308	8.77604	11.2556	8.55428	8.4
5.52054	8.34116	8.45793	8.73647	11.0052	8.97785	9.1579
5.67054	8.31456	9.06494	8.61353	10.9432	8.7623	8.58962
5.82056	8.3068	8.93878	8.76968	10.5981	8.96449	8.75463
5.9684	8.36485	8.90215	8.8732	11.0265	9.0256	8.38845
6.1174	8.3754	8.84276	9.05425	11.8097	9.31394	8.62843
6.2674	8.09563	9.16815	8.80116	11.7506	8.82291	8.28555
6.41638	8.31759	9.54277	9.21541	11.5909	9.70201	8.29245
6.56631	8.36474	9.55908	8.97752	11.5471	9.49916	8.38892
6.71423	8.20053	8.82491	9.14669	12.3934	9.77894	8.44591
6.86215	8.58853	9.60654	9.56773	12.4417	9.37273	8.62152
7.01108	8.19634	9.39585	9.16006	11.9333	10.2348	8.6587
7.16106	8.75193	9.26844	9.87893	12.1166	9.84836	8.64613
7.31004	8.29798	9.86411	9.61583	12.4997	9.36467	9.1321
7.46006	8.50182	9.93263	9.34472	12.8811	9.93483	8.45129
7.61006	8.61255	9.66418	9.80965	12.9141	10.1619	8.66886
7.75904	8.61224	10.0087	9.56716	13.2232	10.1749	8.98928
7.90904	8.67629	10.3457	10.2787	12.9588	10.4972	8.66169
8.0569	8.32304	9.88986	10.0039	13.5378	11.1024	9.0142
8.20588	8.63901	10.4952	9.78051	13.7426	10.4389	8.80355
8.35588	8.61891	10.609	10.3805	13.6285	11.0104	8.83865
8.50375	9.05299	10.3598	10.5677	14.4847	11.5591	9.08607
8.65273	8.19919	11.1137	10.5787	14.6695	10.9692	9.35897
8.80271	8.53764	11.3849	11.101	15.3082	11.1973	9.02062
8.95171	8.73844	11.2326	11.1356	15.0929	11.4468	8.87196
9.10171	8.60383	11.4858	10.9671	15.5869	11.4363	9.10157
9.24956	9.18511	11.4953	11.4287	15.7894	11.9431	8.53766
9.39854	8.89643	12.0812	11.3354	15.987	12.5493	8.53202
9.54854	8.80804	12.0526	12.006	15.8825	12.6826	9.18577
9.69646	8.73524	12.7869	11.7187	16.4828	12.9599	9.25712
9.8454	8.53731	12.6243	12.363	16.3729	12.9831	9.29505
9.9954	8.94921	13.0196	12.3285	17.5608	13.1346	8.78735
10.1454	8.96605	13.3204	12.5361	17.9482	13.379	9.47553
10.2933	8.47868	13.5534	12.1017	17.2875	14.0228	9.51153
10.4422	9.04562	13.6951	12.8297	17.5619	14.7631	9.61651
10.5922	8.77417	13.8265	13.468	18.0906	13.907	9.34623
10.7412	8.59965	14.1734	13.7417	18.6499	15.0312	9.02743
10.8912	8.62999	14.1886	13.8621	18.9684	15.5022	9.23718
11.0412	9.25904	15.2231	13.5767	20.0361	15.3111	9.16647
11.1912	8.9118	15.3762	14.5419	19.6678	16.1275	9.63984
11.3402	9.15086	15.1278	14.9233	19.8577	16.9694	9.61295
11.4902	8.76648	16.1052	14.6063	21.2448	16.3195	9.88506
11.6402	8.8703	16.4839	15.5083	21.4111	17.1956	9.74063
11.7891	8.71882	16.4517	15.3875	21.7247	16.9192	10.0339
11.9391	8.92592	16.6781	15.4124	21.6301	18.1668	9.89687
12.0881	9.06057	17.0573	15.7502	21.9247	17.3114	9.66251
12.2381	8.50558	17.4736	15.7619	21.9937	17.7052	9.78298
12.386	9.41176	18.0838	16.2504	22.7728	17.7472	9.54851
12.5339	8.70275	18.0622	16.3701	23.1717	18.6309	10.0292
12.6829	8.83319	18.1477	17.0783	22.3785	19.2928	10.1469
12.8329	8.65751	18.4233	17.5443	23.9429	19.3394	10.0863
12.9818	8.78568	19.4081	17.4178	23.5087	20.3011	10.2949
13.1318	9.44867	19.5162	17.6824	24.4563	19.4839	10.6165
13.2797	8.80814	19.3339	18.1294	24.606	20.619	10.9283
13.4297	8.43064	20.0567	18.0502	24.813	20.0218	10.2941
13.5787	9.67091	20.4948	18.8327	24.7491	20.7641	10.5547
13.7286	9.45166	21.403	18.734	25.0661	21.7972	10.6999
13.8766	9.55385	20.8007	18.748	26.2668	21.5601	10.4261
14.0255	9.00367	21.2635	19.5587	26.0487	22.4485	10.746
14.1755	9.04688	21.6446	19.5706	26.2845	22.484	10.7167
14.3234	9.17262	21.7191	20.222	26.6685	21.6658	10.6964
14.4724	9.1998	23.0305	20.765	26.6232	22.5595	10.4574
14.6224	9.5328	22.7826	20.5109	26.7868	23.6823	10.7407
14.7714	9.2875	23.7627	21.2119	26.9564	24.0501	10.9822
14.9214	9.42215	23.0108	21.4559	27.7842	24.3395	10.7274
15.0692	9.03806	23.0485	21.0793	28.2625	24.1482	10.8579
15.2192	9.36355	23.0631	21.7281	28.2179	24.3682	11.9981
15.3682	9.31343	24.2567	21.986	28.6707	25.3356	11.5317
15.5182	9.23084	23.6502	22.6425	27.9379	25.3091	11.2744
15.6661	9.59478	24.3361	22.5465	28.9227	25.2226	11.4061
15.8151	9.75104	24.2985	22.7628	28.9364	25.5894	11.1673
15.9651	9.63767	25.0946	22.9422	28.6131	25.7283	12.0241
16.113	9.31749	25.1464	23.5321	29.3947	25.9162	11.4619
16.2619	9.76612	25.1858	24.0037	29.612	25.2975	11.3958
16.4119	10.0529	25.3481	24.3431	29.6513	26.8863	11.9255
16.5609	9.77618	26.1794	24.244	30.0543	26.5009	11.9226
16.7109	9.39927	26.0924	25.58	29.5547	28.2375	11.9133
16.8609	9.56666	26.578	25.389	29.2027	27.9304	12.1489
17.0099	10.1215	25.058	25.1526	29.6708	27.7829	11.9306
17.1599	9.59025	26.7423	25.4198	29.5831	27.9707	12.5173
17.3077	10.0573	26.9543	25.933	30.2269	27.857	11.9616
17.4567	9.64269	26.2821	25.9957	30.3464	27.5244	12.0865
17.6067	9.43332	26.8279	25.5222	31.1742	28.895	12.3584
17.7556	10.0279	27.5754	26.1313	29.7668	28.2016	12.0471
17.9056	9.70119	27.5918	26.138	30.0812	29.1337	12.4028
18.0536	10.0341	27.5308	26.0251	30.3716	28.5234	12.9627
18.2026	9.83734	27.971	26.5474	30.4862	29.0979	12.9772
18.3525	9.96459	28.5292	26.6014	30.1007	28.9998	13.2743
18.5004	9.95375	27.7091	26.8034	30.3641	29.5012	13.0663
18.6494	9.5996	27.7739	27.8753	31.6456	30.0069	13.1147
18.7994	9.76756	28.5602	27.8343	30.3453	29.7826	12.937
18.9484	9.8168	28.9081	28.5833	30.2738	30.1894	13.2541
19.0983	10.1509	27.9853	28.1352	31.0676	29.764	13.076
19.2462	9.98344	28.5492	29.3418	29.4781	29.455	13.1967
19.3941	9.6231	29.3581	28.8077	30.8539	29.014	13.4002
19.5431	10.1581	28.3205	28.7908	31.1917	29.6542	13.2148
19.6931	9.99726	28.474	29.1601	30.1681	29.7474	13.477
19.842	10.121	28.3075	29.2871	30.7045	29.2636	13.5321
19.9921	10.2322	28.7647	29.9236	30.1085	29.6683	14.1065
20.1421	10.2874	29.1635	29.6125	29.9941	30.3144	13.903
20.291	10.2629	28.6424	29.71	29.2686	29.5697	13.2434
20.441	10.1217	28.4529	29.7379	30.3267	30.0523	13.8159
20.5889	10.5179	28.3711	30.4395	30.5368	29.6325	13.6811
20.7379	10.0007	27.9759	29.4611	30.3723	29.96	14.1643
20.8879	10.0929	29.085	29.9233	30.2295	30.4998	14.8285
21.0357	10.6001	28.4734	29.9627	30.237	30.2412	13.5773
21.1837	10.1056	28.6382	30.2764	30.3725	28.9632	14.268
21.3326	10.4279	28.0537	30.3763	30.5044	29.9968	14.3307
21.4826	9.87345	29.0323	30.3841	29.4661	29.6315	14.3658
21.6305	10.4277	28.0825	30.6144	29.4628	29.6182	14.4166
21.7785	10.5008	28.415	31.3788	30.3602	29.6665	15.0321
21.9264	10.7505	28.5786	31.1787	30.2988	28.5197	14.5807
22.0754	10.5229	28.4563	31.6938	30.5007	29.6649	14.5548
22.2254	10.6084	28.7097	31.356	30.2226	29.9637	14.775
22.3743	10.6148	28.1625	31.9621	29.2575	29.2698	15.4672
22.5242	10.2962	28.0245	30.8384	30.0223	28.3796	15.0161
22.6722	10.652	28.582	30.685	29.953	28.8881	15.1138
22.8201	10.8992	28.1834	30.9179	30.6239	29.6151	14.5693
22.9691	10.9769	28.9595	30.7344	29.4875	29.8186	15.4996
23.1191	10.6318	27.554	31.383	30.4579	29.7582	15.2396
23.2681	10.4503	27.8083	31.2943	29.572	28.9862	15.6633
23.4181	11.3608	28.1176	30.671	28.9549	29.4393	15.6272
23.5659	10.9827	28.6828	30.9717	30.422	29.8907	15.6923
23.7139	10.8874	28.3149	31.0354	30.2394	29.8635	15.4594
23.8628	10.9425	28.3923	31.6933	30.5198	29.4797	15.4026
24.0128	11.008	28.6273	31.3358	31.3479	29.0484	15.621
24.1617	10.7926	29.144	30.9171	29.7775	30.1016	16.4438
24.3117	10.743	27.2788	31.4178	29.7764	28.926	16.3496
24.4596	10.9302	28.3945	31.2823	28.4415	29.2161	15.8187
24.6096	11.2042	28.3073	30.8407	30.0075	29.8305	16.2455
24.7586	11.4872	28.6512	31.4751	29.8692	28.8293	16.5963
24.9086	11.4218	28.1308	31.1104	29.988	28.5211	16.4728
25.0576	11.0934	27.863	32.0184	30.6837	29.6219	16.8184
25.2075	11.3943	28.3393	31.1354	30.8048	29.6192	16.1656
25.3565	10.9285	29.3536	30.2876	29.9086	29.0127	16.1486
25.5065	11.1083	27.9933	30.8119	29.5074	29.3966	17.076
25.6555	11.5608	28.2314	30.8307	30.3156	29.9677	16.9125
25.8055	11.6487	28.7515	31.6746	30.2325	29.386	17.1278
25.9544	10.9296	27.7336	32.1299	29.9628	29.9925	16.87
26.1044	11.9124	27.63	31.7726	30.1494	28.6783	17.6545
26.2544	11.7813	27.3526	31.2778	30.9528	28.9004	17.7374
26.4034	11.2321	27.114	29.3938	30.811	29.4559	16.8114
26.5534	11.961	28.0244	30.9819	29.8748	29.8779	17.4507
26.7012	11.6948	28.2011	31.3476	29.6585	29.2711	17.4043
26.8512	12.1044	28.3306	31.3115	29.5262	28.7678	17.8951
27.0002	11.7889	28.82	30.7907	31.1204	28.9394	17.6925
27.1502	11.9781	28.1009	31.1185	30.898	28.9993	17.4867
27.2981	12.1054	28.6613	30.8419	30.2532	29.0876	17.4421
27.4471	11.6236	28.0474	31.3154	30.4574	29.2887	18.1299
27.5971	11.8361	28.1713	31.6466	30.5746	29.8057	17.8334
27.745	12.0523	28.5926	30.4162	30.3945	29.5113	18.4517
27.8939	11.4727	28.222	31.2773	29.4111	28.5177	18.1967
28.0439	11.832	28.437	30.0778	29.7246	29.3103	17.9364
28.1929	12.7993	29.1113	31.2544	29.8831	29.505	18.4891
28.3429	11.9099	28.0511	32.3014	30.5544	29.2396	18.6032
28.4919	12.4528	27.6586	30.5646	30.6186	29.9755	18.6743
28.6419	12.534	28.0696	30.5719	29.7813	29.4567	18.0295
28.7919	11.6333	28.2006	31.2106	30.6942	29.76	19.0701
28.9408	11.9289	28.3715	30.9511	30.9281	29.7229	18.4836
29.0908	12.1443	27.4745	31.1571	30.399	29.4627	19.2922
29.2387	12.7937	28.5867	31.6721	30.7161	28.9758	18.6733
29.3877	12.2402	28.4118	30.8392	29.8415	28.8295	19.7247
29.5377	12.5812	27.6017	31.4078	29.9537	29.7304	19.2366
29.6856	12.6383	28.2526	31.2167	29.8057	28.7716	18.8197
29.8345	12.2663	28.7513	30.5418	30.7963	29.6948	19.9477
29.9845	12.7296	28.8082	30.5912	30.6717	29.7888	19.8963
30.1345	12.3986	28.3312	31.4769	30.326	29.391	19.3981
30.2846	12.4152	27.712	31.4051	29.8922	30.037	19.2491
30.4335	12.6603	28.1197	31.1934	29.7578	30.0009	19.1428
30.5835	13.4595	27.9503	30.8386	29.2742	30.3646	19.7729
30.7314	12.8287	28.6631	31.844	31.4653	30.7608	19.4108
30.8814	13.1557	28.7163	31.7214	30.0228	29.2998	20.0464
31.0304	12.9149	28.2848	31.172	29.7291	29.4829	19.8405
31.1804	13.0839	28.2021	29.9162	29.2698	29.1671	19.8511
31.3282	13.2297	29.0135	31.3698	30.0939	30.1896	19.8145
31.4772	12.6559	27.6783	31.3969	30.2796	29.6588	20.8985
31.6272	12.706	28.4276	31.3712	30.2696	28.7214	20.2606
31.7751	13.4368	27.3332	30.9914	29.9903	28.8734	20.0604
31.9241	14.1683	27.3811	30.9115	30.0988	30.1511	20.2359
32.074	13.6281	28.0404	30.5742	30.3218	29.5671	20.4951
32.224	13.2831	28.2697	31.0854	29.8881	29.6823	20.7218
32.373	13.5197	28.68	30.4752	30.6186	30.2801	20.9971
32.523	13.3026	28.2571	30.3171	29.7973	28.9412	20.3377
32.6709	13.4242	28.4966	31.7846	30.8676	29.7553	20.3554
32.8199	13.1815	27.7126	30.9013	30.608	28.9642	21.3472
32.9699	13.3021	28.2967	30.8538	30.6281	30.4531	21.695
33.1177	13.4528	28.5537	30.6998	30.9484	29.4097	21.2614
33.2667	13.5041	28.9921	30.6595	29.8357	29.7718	21.2839
33.4167	14.023	28.2457	31.2787	29.8885	28.5781	21.5319
33.5667	13.3568	28.6084	32.3045	30.5438	29.5239	21.0136
33.7146	13.4381	27.9447	31.879	29.9775	29.3389	21.7671
33.8636	13.5913	28.1277	31.7696	30.0527	29.478	21.8808
34.0136	14.4273	27.2117	30.7229	30.5679	30.3827	21.3059
34.1626	13.94	28.4767	31.2543	30.348	30.2982	21.9562
34.3126	13.4386	28.408	31.2637	29.8002	28.9204	21.0572
34.4615	13.8033	28.3294	31.0878	29.7016	28.478	21.5204
34.6115	14.2998	28.5728	31.5564	30.1769	29.8325	22.0453
34.7604	14.066	28.0874	30.6219	29.747	29.9366	22.132
34.9104	13.7548	27.6934	31.2727	29.7717	28.2767	22.5968
35.0584	14.1448	28.3073	30.7601	30.1028	29.4328	22.3703
35.2073	13.9195	28.5741	30.9923	31.0074	30.1246	22.5924
35.3573	14.1813	27.6628	31.6482	29.2762	29.4721	21.911
35.5052	14.2569	27.2066	30.9274	29.5157	29.5947	22.7519
35.6542	14.2284	27.656	31.5148	29.5016	29.8948	22.5359
35.8042	14.9427	28.8859	31.1694	30.674	29.3865	22.4761
35.9521	14.6248	28.9427	31.1276	31.0148	29.5933	22.6056
36.1	14.4934	27.1745	30.5262	29.5201	29.3149	22.8436
36.249	14.7361	27.8734	31.016	30.8554	29.6031	22.9843
36.399	14.9952	27.2372	31.466	30.4549	29.1309	23.183
36.5479	14.5344	28.6658	30.8181	29.8013	29.7766	22.816
36.6979	14.0214	27.8905	31.2636	29.8867	30.0115	23.2238
36.8458	14.895	28.3432	30.551	30.7903	30.141	23.0615
36.9958	15.2115	28.1974	31.1798	30.0186	29.4717	23.5632
37.1448	14.7539	27.8124	30.7717	28.7958	29.6354	23.3022
37.2948	15.0787	28.5326	31.4121	30.0702	29.3513	23.1437
37.4437	15.064	28.2533	31.3136	30.3548	29.7984	23.2627
37.5937	15.0022	28.5675	30.0487	30.1109	29.2678	23.2892
37.7427	15.1433	27.8803	31.2019	29.6319	29.1229	22.7723
37.8927	14.8607	28.2686	31.6228	29.4796	29.6039	24.4263
38.0406	15.5178	29.2472	30.6288	29.8765	29.4492	24.3277
38.1895	14.8581	27.8519	30.9079	29.9488	29.5422	24.3246
38.3395	14.9141	28.0109	31.258	30.2413	29.8597	24.3613
38.4874	14.7868	28.8722	30.7864	29.66	29.6202	23.6331
38.6354	15.1554	28.3312	31.0707	29.8016	30.1454	23.6451
38.7854	15.6517	28.4863	31.8873	29.7777	29.2957	24.1047
38.9343	15.8716	28.3967	30.3023	30.3973	29.3702	24.4284
39.0843	15.6029	27.6136	30.994	30.4081	29.4339	24.4042
39.2322	15.6016	28.0448	30.9364	30.6362	29.8869	23.9265
39.3812	15.8861	27.3685	31.4327	30.4382	29.4617	24.5189
39.5312	15.5479	28.5511	31.2722	29.9142	30.1851	24.1583
39.6791	15.4114	28.5734	30.6707	29.7907	29.857	25.3084
39.8281	15.4149	28.1616	31.3957	29.7132	29.5327	25.1041
39.9781	15.5275	27.8304	30.3662	30.1253	29.817	24.0525
40.1259	15.6628	28.3587	31.9856	30.9514	29.5597	24.4923
40.2749	15.5683	28.0823	31.0195	29.7647	29.4261	24.9172
40.4249	15.7517	27.653	30.8935	30.3806	29.5499	25.3555
40.5728	15.7128	28.6493	31.2729	29.8781	29.1615	24.5894
40.7217	16.0357	28.3548	30.1194	30.1678	30.0471	25.3083
40.8717	15.9161	28.079	30.6583	30.7595	28.9963	24.985
41.0207	15.7975	28.2032	31.462	29.8701	29.7938	24.893
41.1707	16.5761	27.629	30.8057	30.3247	29.9034	25.2653
41.3207	16.6173	27.7382	30.1472	29.3145	29.6641	24.7418
41.4697	16.3101	27.5501	30.3114	30.8966	29.3989	25.3494
41.6197	15.7951	28.0095	31.1517	29.9745	29.5388	25.4298
41.7676	16.5739	28.4074	30.8358	30.0951	29.5432	25.6882
41.9165	16.7933	28.1077	30.8366	29.6755	29.7982	25.1611
42.0666	16.7055	28.5244	30.7746	30.3524	30.0064	25.6387
42.2165	16.5688	27.8034	31.7673	29.1916	29.7271	25.1932
42.3655	16.833	28.5688	31.4595	29.7479	30.2416	25.5526
42.5155	16.3277	28.171	31.6615	30.8184	30.3471	25.2585
42.6634	17.3101	27.6915	30.8987	30.0989	29.4718	26.2453
42.8113	16.8309	29.0368	30.9047	30.0224	29.4455	26.2903
42.9613	16.3382	28.6397	31.9234	29.4417	28.6219	26.04
43.1102	17.6607	28.3497	31.18	29.6279	29.4865	25.4411
43.2602	17.0538	28.7105	32.2061	30.65	29.636	26.0824
43.4092	17.1653	28.4972	30.8853	29.7903	29.693	26.0237
43.5592	16.6869	27.6288	31.1132	30.2953	30.2359	26.1289
43.7081	17.2092	29.2063	30.3451	29.6148	29.0083	26.1657
43.8581	17.2075	28.0408	31.0573	30.1944	29.9179	26.0287
44.0071	16.9028	28.455	30.3672	29.3119	28.757	26.5657
44.1571	17.388	28.2766	31.2507	30.3576	29.77	25.7961
44.306	17.6361	27.7964	31.2874	29.6122	29.8346	25.7381
44.456	17.0776	28.2045	30.2316	29.6769	29.1478	26.3412
44.604	17.7417	28.6928	31.032	29.8861	29.3899	26.2832
44.7529	16.721	27.576	30.3606	29.684	29.3907	26.4964
44.9029	17.1527	28.1187	30.5863	29.3607	29.401	26.7834
45.0519	17.1786	28.067	31.326	29.6183	29.3659	26.3975
45.2019	17.2701	28.8551	31.0313	30.0679	29.5608	26.6542
45.3519	17.9973	28.249	30.4848	30.2588	29.1755	27.6856
45.5008	17.5386	27.9652	31.7573	29.6698	28.9229	27.0441
45.6508	18.2794	28.3811	30.3493	29.8737	29.1066	26.2682
45.7987	17.8171	28.0116	30.8113	29.6099	28.9671	26.2561
45.9477	17.5874	28.1524	30.9965	30.0764	30.0665	26.9748
46.0977	18.8611	27.7663	31.1551	30.2229	29.7653	27.1174
46.2456	17.8514	28.055	31.1074	30.5457	29.7109	27.7603
46.3946	17.7087	28.5258	30.4985	29.94	29.1984	26.8439
46.5446	17.4516	28.7335	31.0992	30.1153	29.781	27.2131
46.6935	18.171	27.7624	30.9997	29.6393	29.535	27.4428
46.8435	18.0636	27.768	31.2456	29.5584	30.228	27.1184
46.9914	17.8033	28.1143	31.1354	29.2405	29.6518	26.9484
47.1414	18.1243	28.1257	30.6896	29.4616	29.5576	27.3003
47.2904	18.3191	27.6585	30.2573	30.1775	29.0637	27.5409
47.4404	17.9442	27.6137	31.5566	29.5279	30.0002	27.6621
47.5882	18.5083	28.3922	30.1736	29.6685	29.4063	27.9829
47.7372	18.3695	29.0589	30.8913	28.8402	29.1562	27.8831
47.8872	18.6271	28.0179	29.9309	30.1091	29.6626	28.0885
48.0351	18.2956	27.9974	31.4478	29.7352	29.46	27.6214
48.1841	19.0602	27.2817	30.9908	29.863	29.6391	27.7063
48.3341	18.6627	28.9037	32.0917	30.2471	29.5247	27.2348
48.483	18.9062	28.4591	31.6033	29.1502	29.2736	27.718
48.633	18.697	27.7193	31.512	29.8259	29.8373	28.155
48.7809	19.5455	28.398	31.1461	28.4824	29.3658	27.8467
48.9299	18.6171	27.8256	30.862	29.4138	29.1982	27.7889
49.0799	18.5539	27.6744	30.3487	28.6568	28.9967	28.2133
49.2289	18.6176	27.5894	30.917	29.5918	30.3468	28.3848
49.3789	19.6259	27.9581	30.2784	29.969	29.5048	27.8418
49.5289	18.7552	28.2245	30.8693	29.2407	29.8133	28.2869
49.6778	18.7191	28.0519	31.3394	29.729	30.2961	27.7125
49.8278	18.1835	28.3357	30.8601	29.8022	29.735	27.6441
49.9757	18.7916	28.8148	31.1793	30.118	30.1696	28.1631
50.1257	18.9144	28.5118	29.6801	29.1131	30.5846	27.8826
50.2736	19.2131	27.9022	31.9036	29.6184	29.7823	28.0624
50.4216	19.4476	29.2169	31.2171	29.4752	29.308	28.0108
50.5705	19.6467	27.7888	31.1921	28.7684	29.7516	28.3706
50.7205	18.751	28.2324	31.173	28.8394	29.206	28.8064
50.8694	18.8976	28.024	30.6289	30.4973	29.4438	27.7994
51.0194	18.9567	27.9688	30.6118	30.0365	29.1457	28.734
51.1674	19.8011	28.0306	30.9232	29.9698	29.5696	28.0407
51.3174	19.3043	27.8641	31.2421	29.7238	29.5714	27.9097
51.4663	19.6679	28.9621	30.7953	29.624	30.1832	28.1525
51.6163	19.5336	27.6295	31.1344	29.3933	30.0225	27.8091
51.7652	19.1059	28.3922	30.3292	30.0788	29.2271	27.0481
51.9152	20.281	27.9201	30.7925	29.9263	29.5391	28.715
52.0652	20.0027	28.1079	31.2435	30.3275	29.5846	28.658
52.2142	18.8162	28.6852	30.9257	30.2149	29.4171	28.4958
52.3642	19.2605	27.9252	31.2363	28.8602	29.1075	27.9922
52.5131	20.3278	28.1774	30.5441	29.787	29.9192	27.7352
52.6631	19.7381	27.6974	30.9157	28.8878	30.2258	28.5071
52.8131	20.0301	28.0637	30.5422	28.6132	29.6555	28.2941
52.9621	20.7608	28.7704	31.3187	30.2355	29.2972	29.1461
53.1121	20.5034	27.9349	31.5853	29.8248	29.7036	27.7672
53.2601	20.0775	27.9752	31.556	29.5345	29.1046	29.5664
53.409	20.3214	28.9291	31.4768	29.5483	28.865	28.6052
53.559	20.5285	27.663	31.3014	29.7373	30.4407	28.7903
53.7079	20.238	27.4498	30.9858	29.8745	29.5604	29.015
53.8579	20.5964	27.6019	30.4868	30.9533	30.251	28.7925
54.0069	20.526	27.831	31.1076	29.9011	29.9256	29.0332
54.1569	19.807	28.3091	31.265	29.4731	29.759	29.801
54.3058	20.0391	28.7351	30.7166	29.3575	29.6964	30.028
54.4558	20.1333	27.3065	30.3381	29.6935	29.715	28.9441
54.6037	20.8357	29.0545	30.8796	28.9078	30.0778	29.6012
54.7527	20.4119	27.9802	31.053	30.4242	29.661	29.4185
54.9027	20.7082	27.9519	32.0867	29.0145	29.9204	28.438
55.0506	20.6608	29.0409	30.5772	30.0543	29.0938	29.2086
55.1986	20.4021	28.5793	30.6884	29.2239	28.885	29.1552
55.3464	20.4525	28.0265	30.3943	29.8278	29.5002	29.954
55.4964	21.566	27.8464	30.9467	29.3989	29.5487	29.2147
55.6454	20.3446	27.8029	30.8493	30.0752	30.2422	29.1321
55.7954	21.0793	28.1327	30.881	28.7602	29.2941	28.5807
55.9454	20.6339	28.3553	30.2772	29.2841	29.5694	29.5801
56.0954	20.7319	27.8824	30.5047	29.9558	29.0353	28.7114
56.2443	20.8949	28.2354	31.2371	29.6772	29.3568	29.7227
56.3943	21.1621	27.7938	30.82	29.2553	29.4206	29.5244
56.5433	20.9579	28.586	31.0014	29.207	30.0984	29.6982
56.6932	20.4328	27.4368	30.7932	29.8745	29.3596	29.6937
56.8412	21.0112	28.2639	30.8967	29.1366	29.9849	29.513
56.9891	20.8815	28.3472	30.1384	29.0268	29.3219	29.407
57.138	21.9245	27.5006	30.609	29.9592	28.7768	29.0614
57.288	21.1457	28.5101	30.9259	30.0258	29.5999	29.6049
57.437	20.893	27.6278	30.6969	28.3544	30.1877	29.3302
57.587	21.0781	28.4645	30.5002	29.714	29.9023	29.3471
57.7359	21.6436	27.9062	31.2677	29.1437	29.1687	30.0632
57.8859	21.9257	28.2094	29.9197	29.8249	29.3556	29.5164
58.0349	21.7148	28.2191	30.6676	30.1161	30.1792	29.1863
58.1849	21.7837	28.9254	30.8009	29.8453	29.7993	29.7905
58.3339	21.7072	28.322	30.3328	29.9144	29.2815	28.6483
58.4839	21.631	28.1939	30.7112	29.6875	28.7896	29.3835
58.6317	21.322	28.355	30.7183	30.2724	29.186	30.844
58.7807	22.1855	28.3106	30.3824	29.911	29.4958	29.8105
58.9307	21.5948	28.9675	30.8174	29.9123	29.3588	29.588
59.0797	21.9721	28.3638	31.2367	29.5797	29.713	29.9903
59.2297	22.0144	28.1434	30.9964	28.9939	29.0795	30.0757
59.3797	22.0814	27.806	30.2057	29.0283	29.3848	29.8441
59.5276	21.9752	28.223	31.7956	29.5403	29.1038	29.1721
59.6765	21.6823	27.7195	30.2227	29.5404	29.4716	29.5924
59.8265	21.8443	27.8135	31.181	28.9182	30.3009	29.3774
59.9744	22.1387	27.9143	30.0936	28.525	29.2033	29.8067
60.1234	22.2365	27.3235	30.7671	30.3443	29.4649	30.238
60.2734	21.445	27.4811	30.8507	28.9761	29.4056	29.9729
60.4213	21.803	28.1614	30.4014	29.9446	29.0522	29.7951
60.5702	23.089	27.2639	30.4592	29.7988	30.0181	29.8225
60.7202	22.4958	27.0177	30.0866	29.5235	29.3062	29.2875
60.8692	22.4001	28.4118	30.7491	29.6307	29.5305	29.5971
61.0192	22.8962	28.1716	31.0468	29.746	30.0603	29.9056
61.1671	22.7231	27.7618	30.0854	29.4823	29.886	29.8211
61.3161	22.3179	28.2702	30.5726	29.9879	29.9942	29.7313
61.4661	22.3829	27.5102	31.7402	29.9844	29.7414	29.5531
61.6151	22.4172	28.1032	30.9856	29.8786	28.2888	29.9447
61.765	22.883	28.0464	31.8071	30.0771	29.0006	29.8351
61.9151	22.5512	27.4605	30.2852	28.9233	29.0898	30.1144
62.064	22.1075	28.0704	30.9271	30.066	29.4247	29.7469
62.214	22.9109	27.6772	30.8716	29.1612	29.8438	29.8518
62.3619	21.9244	27.6689	31.0797	29.1138	29.6542	30.2211
62.5119	23.012	27.2648	30.6885	29.8185	29.5274	30.8106
62.6609	22.8373	28.0938	29.9447	30.152	28.9021	30.0925
62.8109	23.179	27.5638	29.944	29.3261	29.4023	29.9026
62.9587	23.1545	28.0797	31.2042	30.4115	30.0444	29.6499
63.1077	23.1133	28.1217	30.3065	30.2406	29.9152	30.342
63.2577	23.3319	28.3638	30.0217	28.8136	29.3318	30.527
63.4056	23.0047	28.6018	31.0188	29.5737	29.0035	29.7025
63.5546	22.9491	27.7203	31.266	29.2248	30.0963	30.1869
63.7046	22.9071	28.4142	30.3725	29.4987	29.6405	29.681
63.8546	22.4215	27.7752	30.7869	29.9573	29.8351	30.4646
64.0036	22.8276	28.5828	31.0543	29.4721	28.9922	29.8224
64.1535	23.0414	27.6392	30.8283	29.6478	29.7965	29.4958
64.3036	23.2676	28.5988	30.7973	30.0253	29.5037	30.7972
64.4514	23.9958	28.2079	30.1016	29.0003	29.1244	30.167
64.6004	23.7038	28.397	30.975	29.5599	29.1426	30.0311
64.7504	22.9148	28.1255	30.7982	29.6649	28.8844	29.54
64.8982	23.6401	28.7613	30.6828	29.4851	29.5018	30.6337
65.0472	23.4754	28.3028	30.4022	29.2942	29.1211	29.3178
65.1972	23.6302	28.4739	30.8245	29.6838	30.1398	29.5791
65.3451	23.8394	28.0451	30.8322	29.6548	29.1489	30.163
65.4941	22.8661	27.9682	30.1316	29.769	29.5462	29.9024
65.6441	22.9796	27.5484	30.9307	28.6664	29.4187	30.1559
65.793	24.09	27.5841	30.5765	29.2382	29.9991	29.7188
65.943	23.9288	27.4483	30.3325	29.4179	29.7393	29.9321
66.0931	22.9365	28.2195	31.0909	29.8449	28.9792	30.6252
66.2421	23.7099	29.1149	30.1917	29.5078	29.2793	29.6263
66.392	23.5922	27.6992	30.8783	29.1269	30.0841	29.3656
66.5399	24.0997	27.9923	30.6875	29.1887	29.9606	29.3794
66.6889	24.2532	28.5734	31.0648	30.0018	30.3023	31.0345
66.8389	23.9196	27.9568	30.4753	29.3	29.022	30.1427
66.9867	23.5058	27.4927	30.2947	29.8427	29.2535	30.0903
67.1357	23.9372	27.9054	30.6714	29.6072	29.7451	30.0757
67.2857	23.3727	27.7803	30.4148	29.7576	29.9754	29.9799
67.4347	24.2644	28.0002	30.5328	29.7783	28.7428	29.6403
67.5847	23.9214	28.0838	31.0282	29.3411	30.0248	29.846
67.7326	23.7066	28.4581	30.1968	29.505	28.9903	29.3976
67.8826	24.2891	28.5806	30.71	30.3016	29.781	30.3566
68.0315	24.3518	28.3908	30.5274	28.9814	30.1841	29.3835
68.1816	23.9207	27.8083	30.5368	29.887	28.6795	30.4889
68.3316	24.1913	27.9669	30.5855	30.0277	29.5599	30.1633
68.4805	23.6815	27.6151	30.793	29.0063	29.7336	30.7496
68.6305	24.5698	28.8343	30.2355	28.897	30.1683	30.4421
68.7784	24.3191	27.91	30.3968	29.2535	29.5258	29.5964
68.9274	24.2393	28.2288	30.2549	28.7468	29.5113	29.8124
69.0774	24.2901	27.6982	30.7234	29.341	29.531	30.0081
69.2252	23.5318	27.9395	30.1294	29.6482	29.4241	30.0949
69.3742	24.2676	27.605	31.4308	29.0091	29.3229	30.1134
69.5242	24.3695	28.0586	31.0045	29.6237	29.4989	29.388
69.6742	23.7957	28.3719	30.5505	29.0699	28.9358	29.5285
69.8232	23.9251	27.743	29.5571	29.7034	29.1777	29.8036
69.9732	24.3613	27.5398	31.2134	30.2559	28.5296	30.1233
70.1221	24.3807	27.0264	30.4752	28.8659	28.7692	30.2148
70.2721	23.9749	27.7028	29.856	29.8718	29.6939	30.6009
70.4211	24.9069	28.3006	29.8672	30.0333	30.1874	30.2988
70.5711	25.3159	27.4597	29.5515	28.8168	29.1376	29.4608
70.7201	24.1097	27.6187	29.7587	29.6482	30.0366	29.9919
70.8701	24.9568	27.9331	31.1529	28.6839	28.6544	30.0852
71.019	24.461	27.6056	29.8566	29.8706	29.5832	30.6137
71.169	23.9597	27.9557	30.5962	29.437	29.1336	30.4377
71.3179	24.7236	26.9234	30.9944	29.8636	29.9301	29.3702
71.4679	24.6908	27.3781	30.5981	29.4745	28.9315	30.4934
71.6159	24.3004	27.5078	30.8127	29.2708	29.4621	29.8681
71.7647	24.6073	26.8736	30.544	29.1466	28.7177	30.0399
71.9147	24.8809	27.9141	30.0302	28.6897	29.8507	30.7962
72.0637	25.2107	27.6976	30.3661	29.996	29.3926	30.2811
72.2137	24.736	27.7967	30.541	29.7195	29.2642	30.2688
72.3627	24.8006	28.0946	29.9394	28.7792	29.9947	29.4668
72.5127	24.4328	27.7931	30.2363	30.1346	29.0216	29.2532
72.6616	24.7224	28.1498	30.9004	29.3911	29.6472	30.1957
72.8116	25.2267	27.9073	30.6076	30.3315	30.6606	30.471
72.9595	25.2639	27.2511	30.473	28.5153	29.5387	29.2108
73.1095	24.2792	27.5041	30.1445	29.3176	30.513	30.0197
73.2585	25.2899	27.8866	30.5133	29.4527	28.9561	29.7064
73.4085	25.4074	27.3173	29.6599	29.7664	29.0284	30.7565
73.5564	24.5917	27.7791	30.7116	29.7489	30.0989	29.353
73.7054	25.0952	27.3435	28.8504	29.1433	29.4435	29.623
73.8554	25.5333	27.9582	30.0333	29.5511	29.3295	30.4609
74.0033	25.1136	27.3875	29.5411	29.7478	29.819	29.6463
74.1522	25.4705	27.3397	30.0211	29.0538	29.3204	29.9238
74.3022	25.6276	27.5474	30.5018	29.7913	29.2824	29.9208
74.4522	24.9076	27.2476	30.4426	29.1146	29.469	29.2703
74.6012	25.1842	27.4916	29.4998	29.2235	29.5236	30.2501
74.7512	25.3897	27.0909	29.3648	29.8947	29.3048	30.1504
74.8991	25.5466	27.3062	30.3866	29.3485	29.0653	29.5822
75.0481	24.4544	28.3353	30.474	29.1144	29.01	29.84
75.1981	25.6775	27.2966	30.069	29.0252	29.2799	29.4867
75.3459	25.3793	27.9609	30.5582	28.9479	28.9477	29.6307
75.4949	25.125	27.7322	30.387	30.0032	29.568	30.8367
75.6449	25.3426	28.2178	29.9862	29.3233	28.9056	30.2063
75.7928	25.6841	27.1419	30.6233	29.7198	29.1372	30.2889
75.9417	25.5369	27.4912	30.0734	29.4077	29.1342	29.8744
76.0918	25.0408	27.5555	29.8729	29.745	29.4165	29.6435
76.2407	25.6907	27.5171	30.5084	29.7164	30.3593	29.7479
76.3907	25.8555	27.66	30.7717	28.8484	29.2203	30.5491
76.5397	25.7803	27.3418	30.6961	28.9068	29.2874	29.7616
76.6897	25.8635	27.4814	29.9578	29.2699	29.2301	29.8648
76.8397	26.274	28.1469	30.3389	29.813	28.8547	29.9734
76.9886	26.3728	27.6364	30.6231	30.1077	29.0703	29.8377
77.1386	25.5956	28.3118	29.6094	29.4767	29.1081	29.3034
77.2886	26.0896	27.7874	30.5376	30.0346	29.3384	30.1355
77.4366	25.9509	27.7829	30.4102	29.2964	28.7648	30.9038
77.5855	26.3698	27.3202	29.4883	28.3929	29.6037	30.6954
77.7355	25.9389	28.6774	30.8596	28.9313	30.2137	29.6575
77.8844	26.1719	28.1104	30.2364	28.2292	29.0838	29.9787
78.0344	26.1744	27.702	30.7983	29.3277	29.8625	30.3811
78.1834	25.924	27.7624	30.4985	28.8035	29.0913	30.058
78.3334	25.5917	27.5747	30.3314	29.5291	30.0399	29.9701
78.4834	25.3692	28.2105	30.2616	28.4529	29.1493	30.766
78.6324	26.0973	28.1505	29.6036	29.277	28.6677	29.688
78.7824	25.5265	27.3505	30.3837	28.8541	29.4742	29.2703
78.9323	25.9365	27.6772	29.4708	28.7927	29.7037	30.1793
79.0813	26.2129	27.7246	30.129	29.5303	29.6981	29.5612
79.2312	26.2953	27.9647	29.649	28.7705	28.7817	29.0379
79.3802	24.959	27.8374	29.8652	29.0961	28.6417	30.1417
79.5302	26.3049	27.7829	30.0724	29.6678	28.7871	29.2424
79.6792	27.2898	28.2089	30.1894	29.4254	28.8267	30.1061
79.8292	25.6531	27.2006	30.6	29.4948	30.5317	30.0639
79.9781	26.7818	27.2056	30.0812	28.8617	29.4552	30.1797
80.1281	26.198	27.7476	29.8784	28.9824	29.0533	29.083
80.276	25.714	27.1664	30.7714	29.1387	28.8788	29.944
80.425	25.5504	27.5716	30.334	29.0279	28.7459	29.7246
80.575	26.5801	28.0725	30.2594	29.2473	29.7431	29.7186
80.7229	26.5588	27.7452	30.3433	29.168	28.6089	29.7569
80.8719	26.3925	27.74	29.5404	29.315	29.7055	29.6746
81.0219	26.6003	28.1884	30.8175	29.6396	29.4824	29.1205
81.1698	25.4342	27.6992	30.4905	30.0297	28.8414	29.3017
81.3187	25.4269	27.1869	30.6966	29.3908	29.4693	29.723
81.4687	26.2852	27.3192	30.5971	28.7292	29.9357	29.8179
81.6166	26.893	27.2145	30.2672	28.4912	29.8563	30.5076
81.7656	26.4075	28.0286	30.7115	29.1204	29.1237	29.8886
81.9156	25.4717	28.0328	30.1012	30.1646	29.2595	29.3746
82.0646	26.1438	27.1576	30.3491	28.8638	29.4928	29.3075
82.2145	26.083	26.8681	30.0804	28.6849	28.2411	29.4595
82.3635	26.3463	26.9621	30.3158	29.4663	29.6192	30.4063
82.5135	26.1532	27.4333	30.8981	29.2695	29.1273	29.6279
82.6614	26.1385	27.5255	30.6686	29.2499	29.6742	29.0967
82.8104	25.8754	27.3177	30.1034	29.147	29.0262	29.8286
82.9604	26.5192	27.208	30.0207	28.8192	29.0229	30.358
83.1082	26.1996	27.9793	29.7332	29.3317	28.8969	30.1106
83.2572	26.5979	27.3115	29.7984	29.031	29.2318	29.4505
83.4072	26.4794	27.5612	29.7569	30.2013	30.4093	29.888
83.5562	26.4132	27.8622	29.8952	29.2508	28.4295	29.5272
83.7062	26.36	27.8966	30.2318	29.3153	29.3208	29.632
83.8541	26.4755	27.5181	29.5712	28.4863	29.4104	30.2609
84.003	26.2908	28.3479	30.5089	29.3346	29.1222	30.4077
84.1531	26.8241	26.9394	30.2552	29.2647	28.6931	28.8517
84.3009	27.2014	27.1181	29.618	28.818	29.2655	30.0056
84.4499	26.8121	27.1712	29.8539	28.8925	28.3867	29.5487
84.5999	27.5309	27.25	30.2553	29.1924	28.4741	29.7191
84.7478	27.256	27.0441	30.8351	29.4868	29.2461	29.8703
84.8957	26.8903	26.5841	31.1784	28.8309	29.8587	29.8448
85.0447	27.0252	27.7082	30.5225	28.7856	28.0068	29.6291
85.1947	27.0856	28.0999	30.4041	28.9791	28.8524	29.5579
85.3436	26.422	27.8433	29.8798	29.1199	29.5639	29.661
85.4936	27.1538	27.7432	29.8763	29.2742	28.7846	29.4509
85.6415	26.9347	27.0365	29.4366	29.7294	29.3578	29.7817
85.7915	26.3923	27.1441	29.8725	29.2847	29.4482	29.6177
85.9405	27.331	26.8244	31.1435	28.5086	29.2573	29.3635
86.0905	27.6487	27.4527	29.0483	29.4363	28.5147	30.1841
86.2384	27.2351	27.7439	30.8631	29.8669	28.8094	29.5964
86.3874	26.6195	28.3173	30.1432	28.5382	28.9905	30.2869
86.5374	26.8127	27.2126	30.3364	29.5506	29.3548	29.6224
86.6852	27.7713	27.0339	30.7625	29.126	28.9642	29.6088
86.8342	26.7939	27.67	29.9344	28.1319	28.6464	29.9081
86.9842	26.8388	27.8468	30.461	29.1601	29.2469	30.3016
87.1332	26.8777	27.0669	29.9336	28.5571	29.2099	29.0316
87.2832	27.0673	27.7245	30.2751	29.6045	29.1594	29.9488
87.4311	26.8453	28.6345	30.1088	28.3498	29.4131	28.2662
87.5811	27.3935	27.6145	30.0088	28.4694	29.3857	29.5842
87.7301	26.9414	27.8716	30.4486	28.7713	29.9398	29.8274
87.8801	26.5872	26.7003	29.668	28.3935	29.1639	29.4667
88.0279	27.911	27.9958	30.2562	29.3393	27.7142	28.8649
88.1769	27.2951	27.2761	29.7948	28.29	28.2094	29.1706
88.3269	26.3391	27.9193	30.0413	29.0394	28.3867	29.4527
88.4748	27.378	28.3604	29.859	28.3017	29.4403	29.1967
88.6237	26.8223	28.0193	30.5998	28.9629	28.7139	29.5618
88.7737	27.1063	27.8699	30.6007	28.8103	28.8373	29.7904
88.9227	27.0602	27.577	30.4475	29.5159	29.3411	29.9162
89.0727	27.3167	28.0449	29.481	29.3846	28.9356	29.3674
89.2206	27.2855	26.9052	30.2116	29.2694	28.9381	29.888
89.3685	27.5459	26.968	30.0561	28.4481	29.1309	29.0088
89.5175	27.6373	27.0094	30.1229	28.9483	29.8432	28.4688
89.6675	27.9116	27.404	30.5322	29.4212	29.5873	29.8421
89.8154	27.3457	27.218	29.3563	29.0631	29.029	29.1379
89.9644	27.6216	27.3932	30.4736	29.549	29.2599	30.0503
90.1144	26.851	28.218	30.67	28.4385	28.8685	29.369
90.2633	27.3131	28.2713	30.1681	28.7678	29.4582	29.2859
90.4133	28.0168	27.6099	30.1242	29.1345	28.8089	29.636
90.5622	27.9661	27.6988	30.186	29.1981	28.5396	28.8183
90.7122	27.6618	27.2183	29.6274	28.2967	28.3025	29.8097
90.8612	27.032	27.433	29.2208	29.078	29.1075	29.5446
91.0112	27.668	27.3614	29.8993	29.7132	29.6485	28.5457
91.1591	27.3	27.1905	29.6283	28.3235	29.4346	29.4652
91.3081	27.1141	27.678	28.8674	28.6884	28.9673	28.9875
91.4581	26.8932	27.7962	29.4413	28.5983	29.1816	29.2142
91.606	27.6759	26.9833	30.6747	29.061	29.5365	29.0924
91.7549	27.2685	27.8058	30.022	28.7199	29.2137	28.7523
91.9049	28.0023	26.847	30.3976	29.587	28.001	29.3608
92.0539	27.306	28.0877	29.3681	29.3507	29.1726	29.1694
92.2039	27.4422	27.4051	29.8329	28.5964	29.6279	30.088
92.3529	27.7591	28.2481	29.962	29.1323	29.8555	29.9288
92.5029	27.316	27.3605	30.3232	29.3046	29.0263	28.7245
92.6529	27.141	27.4014	29.7702	28.7253	28.2057	29.436
92.8018	27.0678	26.8972	29.4874	28.2919	28.9106	29.5968
92.9518	26.7314	27.7942	30.4881	29.9986	28.7093	30.8692
93.0997	27.4777	26.9447	29.623	28.93	28.6222	29.6667
93.2486	27.5278	26.9969	28.8723	29.2423	29.349	29.8373
93.3987	27.5541	27.0838	31.0987	28.6113	28.5126	30.6663
93.5466	27.0239	27.1792	29.3701	28.5674	28.7384	28.2262
93.6956	27.7398	26.5778	30.1166	28.3418	29.2104	29.9706
93.8456	27.7226	27.9722	30.198	29.0659	29.3361	30.1683
93.9934	27.5177	26.3966	29.9563	29.6948	29.0811	29.5598
94.1414	27.6146	26.4049	29.5569	28.9627	28.6518	29.5942
94.2903	27.0115	28.4382	29.9832	29.0245	29.4567	28.7114
94.4403	27.4303	27.2049	29.8106	29.707	29.0893	28.9055
94.5892	27.4163	28.2159	29.136	29.5799	28.6502	28.8269
94.7392	27.751	27.3353	30.3116	28.348	28.4528	29.5766
94.8871	27.0706	27.1546	29.9769	28.5312	29.3135	29.0553
95.0361	28.2699	26.8764	30.1387	27.8563	29.6877	29.3164
95.1861	27.3581	27.3659	29.4965	29.1063	28.5567	29.4152
95.3351	27.2805	26.5629	30.0874	29.3793	29.2968	28.9885
95.485	27.7961	27.3136	29.5448	28.8424	28.646	28.8473
95.634	27.4463	27.7102	30.8216	28.9916	30.0792	28.3432
95.784	27.6999	26.9429	29.7364	28.7835	29.3568	29.4803
95.9319	27.0843	27.3643	30.6693	28.6908	27.9889	29.1571
96.0809	27.532	27.5477	30.265	29.6166	28.7285	28.5734
96.2309	27.5575	26.9197	29.8615	28.1305	29.5035	29.7532
96.3799	27.1979	27.2144	29.9715	28.8285	28.7528	29.2244
96.5299	28.4011	27.6729	29.5724	29.3208	29.4955	29.5639
96.6777	28.2819	27.3973	29.4235	28.0348	29.0519	29.8536
96.8256	27.1571	27.4849	30.742	28.0273	28.8519	30.0085
96.9746	27.8115	27.6944	29.7464	29.4544

## Sheet: Fig1C_SH3#1
Time (s)		10000 nM (Change in signal (nm)				4000 nM (Change in signal (nm)				1600 nM (Change in signal (nm)				640 nM (Change in signal (nm)
		Repeat 1	Repeat 2	Repeat 3		Repeat 1	Repeat 2	Repeat 3		Repeat 1	Repeat 2	Repeat 3		Repeat 1	Repeat 2	Repeat 3
0		0.109697	0.137534	0.152524		0.069896	0.080295	0.071962		0.032594	0.031147	0.032485		0.021313	0.014025	0.01858
0.2		0.17623	0.194953	0.206079		0.092121	0.098354	0.096846		0.04092	0.039426	0.038573		0.024205	0.024523	0.028302
0.4		0.21113	0.232434	0.23652		0.110183	0.116181	0.10638		0.049061	0.049013	0.047777		0.024203	0.02087	0.029294
0.6		0.233512	0.250022	0.259674		0.118192	0.124639	0.112245		0.053788	0.05301	0.056356		0.024851	0.034617	0.029911
0.8		0.251024	0.261856	0.264401		0.12349	0.130594	0.121807		0.056636	0.054855	0.055159		0.030391	0.028201	0.030629
1		0.253683	0.272449	0.278359		0.127929	0.130656	0.121625		0.060424	0.062119	0.060492		0.031696	0.030292	0.031265
1.2		0.260415	0.267957	0.282026		0.131116	0.140837	0.125188		0.059008	0.062776	0.057235		0.030914	0.031735	0.034539
1.4		0.259506	0.272963	0.278099		0.133686	0.131259	0.129347		0.057749	0.062482	0.055076		0.030544	0.028565	0.029768
1.6		0.264055	0.275115	0.284684		0.132677	0.134128	0.129251		0.059465	0.063819	0.065643		0.031415	0.031536	0.030501
1.8		0.264003	0.271003	0.288436		0.133412	0.135135	0.126183		0.06281	0.057959	0.06155		0.031603	0.033313	0.038717
2		0.261268	0.274975	0.284042		0.131102	0.138391	0.129768		0.058441	0.060671	0.055948		0.035266	0.02895	0.034344
2.2		0.26375	0.276857	0.286859		0.134272	0.135733	0.130367		0.058036	0.062578	0.05784		0.028913	0.027714	0.029941
2.4		0.266559	0.278869	0.28965		0.135438	0.135105	0.133985		0.062491	0.057677	0.059054		0.034786	0.031394	0.038872
2.6		0.263716	0.278253	0.286503		0.136107	0.13484	0.127552		0.061153	0.06464	0.058819		0.03012	0.033787	0.031561
2.8		0.264222	0.273768	0.291169		0.130633	0.136216	0.129299		0.063518	0.06355	0.056599		0.031339	0.031949	0.030246
3		0.264845	0.281821	0.282649		0.129479	0.137613	0.127674		0.060683	0.062408	0.062002		0.030769	0.03172	0.035396
3.2		0.261706	0.274619	0.288595		0.13138	0.135735	0.133246		0.059042	0.05885	0.06127		0.032954	0.031751	0.034656
3.4		0.265518	0.272641	0.287574		0.131875	0.141584	0.130412		0.059406	0.060352	0.062152		0.032053	0.03285	0.035507
3.6		0.264067	0.277217	0.290898		0.13286	0.13957	0.132136		0.054221	0.057116	0.057991		0.032008	0.029183	0.036431
3.8		0.262969	0.271939	0.28493		0.135311	0.135395	0.131222		0.063734	0.061917	0.062154		0.034627	0.030888	0.033493
4		0.261648	0.271885	0.282419		0.129935	0.140293	0.133476		0.057888	0.060476	0.063032		0.031214	0.029087	0.033888
4.2		0.267049	0.27513	0.284054		0.131564	0.135739	0.132297		0.0651	0.06354	0.058233		0.033026	0.031767	0.036386
4.4		0.265995	0.273536	0.290096		0.135362	0.139142	0.135201		0.061892	0.06709	0.057847		0.030718	0.032038	0.034054
4.6		0.261023	0.275305	0.285453		0.129953	0.140755	0.129265		0.063864	0.063091	0.060215		0.029603	0.026881	0.033312
4.8		0.264693	0.271991	0.28649		0.134894	0.136566	0.128515		0.061336	0.066672	0.057578		0.029105	0.030669	0.033292
5		0.264012	0.275417	0.285706		0.132369	0.136609	0.13286		0.068385	0.064824	0.057726		0.032323	0.028898	0.042374
5.2		0.261019	0.275657	0.289762		0.127632	0.135239	0.127191		0.060038	0.061436	0.057323		0.033126	0.03042	0.031316
5.4		0.271908	0.269682	0.288263		0.133945	0.137023	0.131805		0.061625	0.063632	0.061197		0.032448	0.033934	0.033058
5.6		0.265646	0.280931	0.286234		0.135537	0.135751	0.133943		0.057641	0.063406	0.057818		0.031037	0.029674	0.03428
5.8		0.259051	0.275109	0.283268		0.129599	0.136012	0.132379		0.067516	0.064494	0.06505		0.032305	0.034805	0.03791
6		0.263849	0.273037	0.285081		0.133903	0.136594	0.134592		0.058644	0.060108	0.061171		0.030789	0.031022	0.035139
6.2		0.262374	0.274901	0.282408		0.136141	0.138647	0.127627		0.053767	0.063453	0.058359		0.031549	0.03322	0.033726
6.4		0.263517	0.27703	0.285092		0.138054	0.134998	0.135658		0.058333	0.058775	0.059886		0.02953	0.031261	0.034625
6.6		0.259273	0.274605	0.288459		0.138738	0.134338	0.133621		0.062263	0.061043	0.062206		0.033215	0.036305	0.034795
6.8		0.264169	0.279492	0.286878		0.131241	0.135216	0.128197		0.063108	0.063039	0.061259		0.03321	0.034225	0.032837
7		0.263463	0.276667	0.285714		0.131579	0.141495	0.134771		0.067047	0.062076	0.06387		0.03045	0.031779	0.035832
7.2		0.264371	0.274394	0.287606		0.131178	0.131658	0.131025		0.066109	0.062131	0.057915		0.030474	0.030662	0.034567
7.4		0.261075	0.273579	0.281054		0.131527	0.135659	0.128917		0.059932	0.064328	0.065286		0.030922	0.035847	0.037076
7.6		0.261217	0.275595	0.286884		0.133468	0.137031	0.131797		0.063892	0.067449	0.063299		0.031269	0.033194	0.036736
7.8		0.262022	0.276204	0.283091		0.135897	0.134704	0.12606		0.059681	0.062073	0.058479		0.030102	0.031272	0.033127
8		0.266366	0.277379	0.282905		0.138054	0.132091	0.129704		0.059447	0.067128	0.062775		0.035068	0.031224	0.031944
8.2		0.266456	0.277225	0.284181		0.134043	0.132674	0.134923		0.065954	0.065955	0.063389		0.031823	0.032191	0.038357
8.4		0.264849	0.278131	0.287155		0.137758	0.135139	0.137049		0.063321	0.061923	0.061011		0.034247	0.036777	0.03727
8.6		0.264504	0.273365	0.279312		0.130154	0.135084	0.134929		0.066921	0.060478	0.062751		0.030776	0.032247	0.035026
8.8		0.262863	0.277007	0.286282		0.132404	0.137169	0.131817		0.065021	0.061331	0.062521		0.034388	0.03506	0.039063
9		0.264432	0.273428	0.284815		0.133492	0.135781	0.1339		0.06625	0.06756	0.064385		0.030396	0.032356	0.033809
9.2		0.265832	0.278677	0.288457		0.13588	0.138546	0.133449		0.059072	0.063978	0.056107		0.026379	0.032193	0.034606
9.4		0.263326	0.278135	0.286525		0.131506	0.137003	0.134547		0.061576	0.062498	0.063578		0.031328	0.036534	0.03201
9.6		0.265672	0.272333	0.287516		0.130879	0.137842	0.134211		0.062271	0.065964	0.059156		0.034976	0.034917	0.030471
9.8		0.259236	0.276064	0.287242		0.128441	0.132861	0.133131		0.064894	0.060944	0.057819		0.033363	0.03553	0.030247
10		0.262308	0.277517	0.289369		0.135426	0.140039	0.136039		0.063915	0.056032	0.06042		0.032159	0.029625	0.0343
10.2		0.269697	0.278226	0.286716		0.135011	0.139904	0.134002		0.063274	0.065932	0.062354		0.031195	0.035075	0.034249
10.4		0.267354	0.277611	0.289049		0.130582	0.132983	0.13619		0.060515	0.06474	0.061702		0.026751	0.035084	0.033889
10.6		0.264784	0.273917	0.287019		0.135924	0.135047	0.131738		0.05809	0.062681	0.059895		0.032919	0.029883	0.034354
10.8		0.265509	0.274723	0.287043		0.133357	0.137967	0.133161		0.062463	0.057054	0.060931		0.026857	0.03092	0.032748
11		0.265598	0.274405	0.284213		0.132078	0.135979	0.134282		0.063168	0.067243	0.059459		0.034057	0.03182	0.030863
11.2		0.260797	0.277323	0.284463		0.132669	0.133244	0.131781		0.060717	0.064195	0.06136		0.032237	0.034393	0.035356
11.4		0.263677	0.277081	0.287911		0.130693	0.13852	0.136767		0.05634	0.062539	0.062975		0.032695	0.035995	0.034029
11.6		0.26265	0.281322	0.290102		0.129598	0.131159	0.131192		0.060582	0.059929	0.060762		0.029501	0.032884	0.029479
11.8		0.265238	0.273479	0.288151		0.13008	0.136167	0.133762		0.059908	0.06173	0.065965		0.03375	0.031573	0.029498
12		0.26625	0.276877	0.287008		0.132288	0.140303	0.131827		0.058436	0.061506	0.061886		0.031686	0.027129	0.0381
12.2		0.267059	0.274628	0.284572		0.135853	0.137312	0.133269		0.057461	0.063123	0.064877		0.029906	0.028223	0.034191
12.4		0.266407	0.279134	0.284541		0.134198	0.140527	0.126195		0.062184	0.064934	0.062721		0.028241	0.031753	0.04007
12.6		0.259483	0.278888	0.279217		0.133393	0.139176	0.132771		0.063562	0.065393	0.058492		0.029138	0.031592	0.032188
12.8		0.263946	0.276261	0.286554		0.129652	0.131351	0.129833		0.061515	0.063459	0.059537		0.035649	0.033849	0.031378
13		0.262189	0.274876	0.292847		0.131762	0.137774	0.135791		0.059566	0.064016	0.055878		0.030919	0.032736	0.038848
13.2		0.260482	0.279784	0.287333		0.135169	0.137789	0.135805		0.061316	0.065198	0.062814		0.030602	0.032678	0.033083
13.4		0.262101	0.274083	0.288702		0.131824	0.13845	0.129423		0.062161	0.063738	0.063276		0.029396	0.029062	0.035418
13.6		0.261991	0.27353	0.286322		0.130001	0.137298	0.128472		0.060719	0.063359	0.06255		0.029743	0.032649	0.032747
13.8		0.262172	0.274983	0.291023		0.133172	0.141151	0.129771		0.0581	0.062892	0.061842		0.033671	0.033414	0.038164
14		0.263991	0.275759	0.288518		0.133222	0.136162	0.133762		0.061932	0.058014	0.06208		0.030859	0.025991	0.0336
14.2		0.262304	0.275973	0.285646		0.131699	0.134968	0.13335		0.064768	0.063066	0.059838		0.031065	0.035983	0.035647
14.4		0.261734	0.271593	0.287147		0.131472	0.133689	0.134553		0.061025	0.062937	0.064801		0.035583	0.032147	0.03498
14.6		0.265042	0.27939	0.281694		0.131772	0.134717	0.133759		0.057573	0.062457	0.06054		0.027468	0.032688	0.032895
14.8		0.266068	0.276492	0.280903		0.130226	0.135757	0.131989		0.062554	0.060281	0.065038		0.031381	0.032232	0.0386
15		0.268292	0.277345	0.288618		0.134637	0.134399	0.132027		0.062744	0.061581	0.059504		0.030421	0.036791	0.032289
15.2		0.263928	0.274572	0.293317		0.128863	0.135185	0.136075		0.05799	0.064127	0.058362		0.028642	0.034359	0.034199
15.4		0.264722	0.275901	0.288704		0.134272	0.132929	0.132023		0.058364	0.065364	0.062093		0.029641	0.031839	0.035573
15.6		0.265399	0.280476	0.28925		0.135403	0.134084	0.1329		0.06561	0.060157	0.060654		0.031137	0.032061	0.039013
15.8		0.26547	0.27974	0.288927		0.13327	0.137194	0.131874		0.061475	0.06218	0.060594		0.031844	0.029793	0.036671
16		0.260802	0.276606	0.284316		0.129511	0.137016	0.132395		0.064369	0.059415	0.062815		0.031032	0.030687	0.034054
16.2		0.266961	0.272948	0.286941		0.134785	0.13555	0.131539		0.061969	0.062939	0.059109		0.029644	0.035169	0.035745
16.4		0.2611	0.275501	0.288749		0.131111	0.135758	0.131582		0.057911	0.066746	0.056169		0.029995	0.032432	0.031768
16.6		0.266645	0.275731	0.284361		0.134948	0.13846	0.132424		0.055647	0.059213	0.060174		0.031512	0.035428	0.035121
16.8		0.262946	0.276306	0.286974		0.127198	0.133357	0.130313		0.065003	0.065288	0.058781		0.02843	0.037819	0.034468
17		0.261581	0.27954	0.285263		0.13052	0.133635	0.133182		0.061503	0.061096	0.06466		0.030607	0.034015	0.035239
17.2		0.262314	0.281652	0.28882		0.133959	0.139743	0.136196		0.062921	0.061782	0.058981		0.031675	0.036333	0.030943
17.4		0.266859	0.275086	0.285286		0.131949	0.137012	0.134841		0.059873	0.06388	0.062111		0.033697	0.030549	0.03516
17.6		0.268251	0.272586	0.288608		0.134299	0.134745	0.132274		0.065845	0.064829	0.060732		0.03249	0.031919	0.030668
17.8		0.261973	0.276464	0.286995		0.135891	0.132001	0.13223		0.059875	0.06446	0.060297		0.029606	0.029548	0.036609
18		0.261922	0.276597	0.286609		0.129434	0.136649	0.131686		0.060664	0.067041	0.061101		0.029963	0.031827	0.032956
18.2		0.263928	0.275509	0.289824		0.133118	0.134593	0.13833		0.059356	0.058793	0.06021		0.030535	0.034066	0.033808
18.4		0.261689	0.271765	0.291976		0.128416	0.139492	0.134202		0.059039	0.065756	0.061277		0.026173	0.03459	0.031544
18.6		0.270965	0.276422	0.284038		0.130084	0.138706	0.129815		0.067165	0.061607	0.061376		0.031092	0.032882	0.034008
18.8		0.262341	0.271248	0.288466		0.13647	0.133663	0.135874		0.063024	0.063286	0.061351		0.030654	0.032871	0.035241
19		0.262024	0.27354	0.288288		0.134837	0.138514	0.132803		0.056717	0.064972	0.060099		0.031598	0.03458	0.034699
19.2		0.265175	0.277127	0.285278		0.134958	0.132197	0.131146		0.064761	0.06352	0.057368		0.031093	0.032528	0.034051
19.4		0.266231	0.274206	0.289782		0.134632	0.138679	0.135396		0.059728	0.065449	0.065212		0.028619	0.036372	0.03846
19.6		0.262076	0.275997	0.284486		0.135039	0.138175	0.131542		0.060624	0.06484	0.060053		0.031314	0.034636	0.03723
19.8		0.26258	0.271489	0.288971		0.136641	0.139271	0.13531		0.060526	0.064623	0.063572		0.032475	0.033522	0.032144
20		0.26633	0.275175	0.292805		0.135725	0.134529	0.134066		0.062065	0.06656	0.065402		0.029085	0.036443	0.036405
20.2		0.267979	0.273553	0.28771		0.134521	0.143091	0.130242		0.060533	0.063715	0.061044		0.031826	0.032811	0.032262
20.4		0.265789	0.280827	0.2897		0.132728	0.135487	0.133805		0.06218	0.059405	0.05658		0.02901	0.035897	0.029715
20.6		0.262831	0.275281	0.286009		0.134472	0.132864	0.134366		0.061535	0.056161	0.054963		0.028851	0.030915	0.035959
20.8		0.263728	0.273908	0.284908		0.136258	0.136111	0.130762		0.056227	0.062675	0.067643		0.028177	0.03295	0.03608
21		0.267946	0.271485	0.287245		0.137367	0.138867	0.134949		0.062095	0.06332	0.057565		0.02874	0.033306	0.03146
21.2		0.265611	0.276978	0.28844		0.134906	0.134887	0.131878		0.066725	0.059942	0.063479		0.033333	0.032867	0.032505
21.4		0.267478	0.274015	0.29016		0.133982	0.137925	0.134893		0.058799	0.060458	0.05848		0.033639	0.030934	0.031308
21.6		0.266147	0.279528	0.289932		0.13597	0.138846	0.132792		0.061733	0.064123	0.065848		0.031668	0.030717	0.036492
21.8		0.262322	0.277236	0.292013		0.133951	0.135104	0.134208		0.058429	0.06054	0.064252		0.030364	0.030785	0.035462
22		0.265891	0.275088	0.290887		0.130139	0.134479	0.135125		0.06162	0.059253	0.060177		0.031259	0.036295	0.033107
22.2		0.259527	0.279168	0.289944		0.134576	0.136473	0.135901		0.062115	0.060169	0.060855		0.028149	0.027997	0.03621
22.4		0.26686	0.273404	0.283308		0.128063	0.135643	0.133175		0.066112	0.065625	0.060366		0.031776	0.028917	0.03411
22.6		0.266128	0.276965	0.288309		0.132698	0.140838	0.135166		0.058444	0.06283	0.060036		0.030833	0.032315	0.030533
22.8		0.261958	0.279398	0.28929		0.129436	0.136288	0.132286		0.056866	0.063442	0.061856		0.032479	0.028736	0.035969
23		0.263484	0.273611	0.289128		0.132958	0.138252	0.135165		0.06122	0.064172	0.057076		0.029959	0.032999	0.036003
23.2		0.266782	0.274641	0.28497		0.132048	0.13506	0.133592		0.067556	0.063485	0.065457		0.03289	0.029497	0.03318
23.4		0.261563	0.276598	0.288393		0.130226	0.136105	0.132753		0.060534	0.062289	0.060929		0.030553	0.035672	0.033993
23.6		0.267234	0.279303	0.291112		0.134769	0.141587	0.135194		0.06149	0.061126	0.058301		0.030365	0.033575	0.033923
23.8		0.262929	0.276268	0.287924		0.129539	0.135898	0.129367		0.060392	0.061994	0.060103		0.032648	0.030954	0.038078
24		0.261941	0.276129	0.284988		0.13176	0.139066	0.134954		0.059327	0.065795	0.060011		0.032364	0.029723	0.035245
24.2		0.263323	0.278091	0.288104		0.129645	0.13694	0.136477		0.061583	0.065758	0.05965		0.02964	0.032093	0.033605
24.4		0.266076	0.273441	0.283446		0.13218	0.141894	0.132737		0.062013	0.062469	0.056208		0.031225	0.033492	0.036918
24.6		0.268063	0.275797	0.289898		0.138752	0.136513	0.132266		0.060486	0.06578	0.060269		0.02733	0.034857	0.032296
24.8		0.264698	0.278065	0.284442		0.137416	0.136351	0.126968		0.061292	0.06339	0.063707		0.031414	0.02911	0.031938
25		0.262555	0.275606	0.289199		0.133243	0.13947	0.131547		0.061222	0.063419	0.069586		0.034726	0.032027	0.033738
25.2		0.266074	0.277473	0.291559		0.13131	0.135952	0.133399		0.057287	0.06133	0.062233		0.032102	0.034838	0.034062
25.4		0.264179	0.275648	0.291453		0.130746	0.137845	0.129135		0.059455	0.06428	0.064024		0.029191	0.030406	0.036271
25.6		0.265199	0.273463	0.290672		0.130101	0.138118	0.133222		0.06333	0.06283	0.060359		0.025858	0.032019	0.034175
25.8		0.264646	0.271827	0.286115		0.134512	0.138114	0.13164		0.061983	0.067003	0.064675		0.031667	0.030961	0.03607
26		0.265615	0.278244	0.284991		0.134257	0.139312	0.135035		0.061322	0.065973	0.066579		0.032547	0.030278	0.03241
26.2		0.26405	0.273042	0.289062		0.136865	0.138169	0.136765		0.063151	0.061105	0.066754		0.029725	0.031067	0.02988
26.4		0.2652	0.271051	0.288645		0.133398	0.139125	0.134552		0.064714	0.062378	0.063142		0.031893	0.029562	0.03339
26.6		0.256712	0.273341	0.284537		0.12713	0.135217	0.134255		0.059151	0.06049	0.058055		0.029165	0.032785	0.034026
26.8		0.260121	0.274684	0.291154		0.132602	0.135653	0.1356		0.058958	0.061862	0.063983		0.033259	0.03076	0.032084
27		0.272364	0.274016	0.287488		0.136118	0.134917	0.135184		0.059005	0.063331	0.059876		0.030018	0.030177	0.030083
27.2		0.264563	0.273878	0.284218		0.132935	0.137952	0.136348		0.064333	0.06201	0.062497		0.033911	0.02933	0.03381
27.4		0.263992	0.27786	0.284954		0.137798	0.131192	0.132902		0.06065	0.06203	0.063864		0.028762	0.033584	0.038379
27.6		0.266538	0.272941	0.286189		0.133513	0.135405	0.13288		0.060401	0.059508	0.056849		0.032818	0.029955	0.034044
27.8		0.268268	0.278387	0.288094		0.136544	0.13662	0.134841		0.064711	0.058735	0.065629		0.026751	0.031284	0.035546
28		0.266472	0.27484	0.290671		0.134528	0.140275	0.135322		0.063677	0.062596	0.057249		0.029339	0.031928	0.033052
28.2		0.262577	0.270595	0.28551		0.135674	0.132268	0.13509		0.064176	0.063502	0.065057		0.034707	0.032115	0.034026
28.4		0.264772	0.274433	0.291436		0.129313	0.137051	0.133345		0.060092	0.060392	0.059506		0.032516	0.031378	0.033181
28.6		0.262387	0.273496	0.285183		0.134975	0.136837	0.131759		0.062722	0.056879	0.059192		0.025154	0.029903	0.034636
28.8		0.264208	0.278414	0.287651		0.128617	0.140154	0.131015		0.059022	0.060785	0.056989		0.028536	0.033942	0.034542
29		0.259219	0.277566	0.28573		0.131877	0.134621	0.134231		0.057886	0.063387	0.061657		0.029299	0.026827	0.033839
29.2		0.266207	0.27423	0.288882		0.130612	0.134616	0.134518		0.062074	0.064252	0.062009		0.03146	0.031591	0.032626
29.4		0.26447	0.269673	0.287036		0.13304	0.136169	0.137367		0.064137	0.062891	0.059763		0.032274	0.033816	0.035238
29.6		0.262645	0.27481	0.288111		0.130686	0.141068	0.133235		0.062817	0.062336	0.06491		0.027622	0.032783	0.03203
29.8		0.266162	0.278001	0.28778		0.132999	0.139771	0.132794		0.066434	0.06157	0.0623		0.030798	0.03111	0.037091
30		0.264678	0.273833	0.287536		0.133575	0.140338	0.136036		0.062718	0.066959	0.061735		0.026792	0.029728	0.035169
30.2		0.264314	0.27808	0.288162		0.131716	0.139027	0.135508		0.065019	0.064744	0.060539		0.031163	0.03196	0.034941
30.4		0.266527	0.276146	0.287202		0.134284	0.138624	0.137668		0.06274	0.062574	0.059368		0.030778	0.032098	0.033146
30.6		0.26482	0.275819	0.287574		0.133531	0.135821	0.132827		0.062578	0.065079	0.062315		0.03073	0.032405	0.037273
30.8		0.265703	0.274205	0.290745		0.132857	0.132083	0.135872		0.060419	0.05771	0.053799		0.03267	0.032321	0.038616
31		0.265514	0.270764	0.290274		0.135565	0.136834	0.13456		0.059394	0.061802	0.066316		0.029557	0.035853	0.038203
31.2		0.265791	0.278286	0.287575		0.133128	0.136436	0.134495		0.05879	0.058588	0.063729		0.029916	0.033232	0.031546
31.4		0.263982	0.272938	0.285235		0.131825	0.142445	0.136692		0.061174	0.05893	0.060197		0.027322	0.032871	0.030752
31.6		0.25902	0.27241	0.289557		0.135176	0.139026	0.137976		0.063925	0.060677	0.058584		0.028086	0.031835	0.039778
31.8		0.263431	0.275309	0.285599		0.136516	0.13606	0.13184		0.060354	0.058998	0.061163		0.026557	0.033085	0.027994
32		0.267226	0.269988	0.288708		0.13473	0.134907	0.135646		0.058134	0.064704	0.061673		0.027911	0.029096	0.031553
32.2		0.264088	0.279877	0.286171		0.130423	0.134799	0.131908		0.064019	0.058784	0.05994		0.034451	0.032662	0.030119
32.4		0.2634	0.276373	0.291841		0.133171	0.133714	0.131803		0.060039	0.06328	0.06725		0.030317	0.031033	0.038593
32.6		0.27	0.274729	0.286541		0.131171	0.137575	0.135893		0.055179	0.06602	0.064739		0.028634	0.035065	0.033428
32.8		0.264471	0.272566	0.288854		0.133018	0.138655	0.134437		0.061528	0.064693	0.057939		0.027088	0.031042	0.037919
33		0.265594	0.272236	0.288917		0.129233	0.13802	0.133472		0.063957	0.063124	0.066062		0.029908	0.035209	0.02519
33.2		0.264129	0.277905	0.286067		0.130919	0.13487	0.138435		0.057936	0.059073	0.062181		0.030519	0.033099	0.034981
33.4		0.265123	0.278134	0.28609		0.132858	0.138474	0.133766		0.063099	0.065229	0.056833		0.027021	0.027052	0.032076
33.6		0.260887	0.268318	0.290283		0.12894	0.139252	0.132319		0.053307	0.059841	0.0615		0.029041	0.030949	0.032675
33.8		0.26761	0.283983	0.289076		0.131011	0.135912	0.140654		0.06287	0.062501	0.061079		0.025906	0.031104	0.030686
34		0.264566	0.275038	0.285414		0.127829	0.132069	0.133896		0.061752	0.058863	0.060955		0.028711	0.035074	0.035962
34.2		0.267139	0.276414	0.291174		0.130507	0.138551	0.137206		0.060436	0.057366	0.059283		0.030948	0.03258	0.029708
34.4		0.262253	0.279075	0.284159		0.133928	0.134511	0.133269		0.058079	0.063881	0.0629		0.03279	0.03194	0.033242
34.6		0.262056	0.275156	0.288063		0.132764	0.141406	0.133741		0.06147	0.064955	0.0625		0.028626	0.029556	0.03582
34.8		0.267527	0.274959	0.293666		0.131701	0.132888	0.133886		0.066034	0.055912	0.062473		0.030438	0.028323	0.028505
35		0.265354	0.27183	0.29015		0.132376	0.139678	0.131458		0.058518	0.065362	0.059916		0.030849	0.03271	0.03346
35.2		0.260836	0.27598	0.289337		0.133504	0.141198	0.13204		0.058227	0.06228	0.061968		0.033043	0.03167	0.031872
35.4		0.26505	0.277848	0.285828		0.130861	0.135686	0.140014		0.064625	0.057823	0.069485		0.027101	0.033354	0.02822
35.6		0.26085	0.27179	0.286726		0.131927	0.136224	0.134519		0.059563	0.062807	0.056771		0.03043	0.03211	0.033739
35.8		0.263268	0.272034	0.285106		0.132196	0.135026	0.135036		0.054752	0.064545	0.06546		0.02841	0.033982	0.036528
36		0.271323	0.276902	0.287068		0.134598	0.136442	0.138583		0.056755	0.059885	0.059633		0.030001	0.031864	0.031254
36.2		0.265439	0.270263	0.287018		0.12994	0.137163	0.129719		0.05877	0.064489	0.060439		0.030389	0.031136	0.029163
36.4		0.260343	0.274518	0.286107		0.131066	0.140564	0.139693		0.062493	0.060569	0.062491		0.030865	0.03015	0.034237
36.6		0.263236	0.274353	0.289516		0.134644	0.135417	0.134837		0.06158	0.06655	0.060959		0.030187	0.030418	0.031653
36.8		0.266475	0.275105	0.28991		0.131978	0.138877	0.135618		0.056635	0.060431	0.060431		0.029245	0.029789	0.036454
37		0.268835	0.27788	0.284327		0.136085	0.133143	0.134311		0.063779	0.062864	0.064105		0.026343	0.029201	0.034019
37.2		0.264659	0.276702	0.286069		0.130725	0.140775	0.138994		0.061431	0.065672	0.062341		0.027487	0.032641	0.036733
37.4		0.264114	0.277207	0.288166		0.131715	0.137408	0.137141		0.064037	0.059883	0.058057		0.026503	0.031268	0.033996
37.6		0.264837	0.273252	0.294516		0.131788	0.13696	0.13335		0.059298	0.063215	0.057795		0.02941	0.031988	0.033315
37.8		0.267625	0.274971	0.287008		0.135051	0.139352	0.136777		0.064234	0.063398	0.067457		0.029745	0.033925	0.031984
38		0.263598	0.277183	0.28787		0.129139	0.138203	0.136412		0.058116	0.060692	0.061815		0.032777	0.032437	0.030608
38.2		0.263983	0.279163	0.286265		0.130653	0.137785	0.139583		0.060165	0.059013	0.063877		0.029049	0.030514	0.033635
38.4		0.261005	0.275632	0.284223		0.134555	0.136481	0.131614		0.069334	0.062487	0.059233		0.031961	0.029672	0.028586
38.6		0.264393	0.278018	0.286686		0.134818	0.134621	0.134263		0.06078	0.058243	0.058436		0.026285	0.034347	0.032812
38.8		0.265743	0.278801	0.28793		0.127487	0.137045	0.138323		0.057949	0.057749	0.065381		0.026537	0.029989	0.03505
39		0.264141	0.276228	0.284211		0.130647	0.136655	0.135854		0.065588	0.059015	0.062953		0.027879	0.030873	0.02851
39.2		0.264855	0.272038	0.281369		0.13316	0.13542	0.137939		0.05836	0.062577	0.05854		0.030118	0.034479	0.030984
39.4		0.265849	0.27468	0.288499		0.132291	0.131395	0.138705		0.062598	0.065919	0.066637		0.028675	0.032278	0.03383
39.6		0.264168	0.277232	0.290542		0.137727	0.137979	0.135383		0.064233	0.063776	0.059713		0.03022	0.033887	0.031728
39.8		0.2662	0.276698	0.289925		0.132156	0.137657	0.13712		0.063842	0.06469	0.066161		0.028141	0.033311	0.034038
40		0.263415	0.272419	0.290382		0.13157	0.138458	0.133987		0.058856	0.061105	0.062275		0.030065	0.029375	0.034194
40.2		0.260618	0.277318	0.287704		0.132614	0.13876	0.137789		0.060214	0.06321	0.062752		0.028021	0.031733	0.032165
40.4		0.262836	0.274792	0.284676		0.131408	0.133336	0.133979		0.062284	0.064167	0.065712		0.031138	0.033026	0.031604
40.6		0.265401	0.278097	0.294944		0.130349	0.137645	0.135204		0.059184	0.06688	0.062185		0.030174	0.032158	0.036408
40.8		0.267372	0.273966	0.291796		0.131059	0.13757	0.138237		0.056464	0.059702	0.066512		0.0287	0.035578	0.035874
41		0.261601	0.277405	0.284157		0.130677	0.138853	0.133842		0.065002	0.057866	0.059886		0.030024	0.037546	0.032132
41.2		0.266097	0.272155	0.28951		0.131196	0.137415	0.136661		0.058389	0.057715	0.059805		0.032892	0.030991	0.029962
41.4		0.261931	0.280473	0.286501		0.136671	0.137972	0.137835		0.061449	0.064724	0.060657		0.027052	0.029892	0.035944
41.6		0.267247	0.276193	0.287012		0.135878	0.134519	0.136506		0.057679	0.062212	0.064557		0.032546	0.029109	0.033219
41.8		0.267518	0.273331	0.287212		0.132704	0.139014	0.138017		0.060209	0.062096	0.064299		0.032615	0.028513	0.028723
42		0.258781	0.279567	0.286573		0.129719	0.133811	0.135714		0.059645	0.062216	0.059533		0.028861	0.033664	0.034677
42.2		0.260909	0.271615	0.285573		0.134587	0.135345	0.13142		0.058277	0.062423	0.061372		0.027538	0.034192	0.034309
42.4		0.266421	0.275947	0.290162		0.13217	0.135127	0.13332		0.060417	0.062782	0.061403		0.030443	0.029661	0.031295
42.6		0.265852	0.274624	0.283675		0.132511	0.138575	0.135301		0.059143	0.061602	0.063171		0.029094	0.032117	0.036416
42.8		0.26674	0.279386	0.291798		0.129591	0.134133	0.137193		0.060227	0.063123	0.064988		0.025289	0.032229	0.034697
43		0.263635	0.272181	0.284157		0.131275	0.136487	0.134257		0.058814	0.063809	0.06057		0.031256	0.034215	0.033717
43.2		0.263755	0.272533	0.285395		0.128163	0.137558	0.136849		0.060678	0.058962	0.06153		0.028596	0.03314	0.029039
43.4		0.264574	0.279746	0.292379		0.131037	0.13453	0.135044		0.055271	0.060092	0.062019		0.027488	0.034931	0.035527
43.6		0.261597	0.275703	0.289254		0.127969	0.135431	0.136738		0.059266	0.060071	0.062883		0.030974	0.029713	0.027863
43.8		0.264262	0.271467	0.284183		0.133673	0.137776	0.133647		0.060996	0.061393	0.064166		0.029923	0.029572	0.037473
44		0.265971	0.274301	0.288798		0.128547	0.135116	0.139142		0.055075	0.065472	0.060596		0.028579	0.027431	0.037943
44.2		0.259446	0.277741	0.288846		0.129286	0.135251	0.136742		0.060258	0.060878	0.05954		0.03102	0.035203	0.033027
44.4		0.26258	0.273697	0.285754		0.131848	0.1387	0.13448		0.062665	0.062036	0.061966		0.025384	0.033106	0.030428
44.6		0.259326	0.277007	0.285087		0.134146	0.135517	0.132333		0.062688	0.063632	0.065589		0.030983	0.035409	0.031811
44.8		0.264535	0.277191	0.292139		0.131879	0.138632	0.133593		0.056751	0.064245	0.067972		0.029397	0.028674	0.034741
45		0.260255	0.274014	0.284627		0.136617	0.134959	0.133791		0.060996	0.062365	0.06391		0.034373	0.032924	0.032577
45.2		0.26586	0.276929	0.290533		0.131468	0.136376	0.137201		0.062693	0.060732	0.060136		0.03014	0.032707	0.036026
45.4		0.261009	0.272863	0.286038		0.136197	0.136303	0.135983		0.059771	0.062884	0.057491		0.030485	0.029899	0.033224
45.6		0.265052	0.273784	0.285298		0.129345	0.138781	0.133343		0.058976	0.058007	0.062833		0.029092	0.031882	0.032079
45.8		0.263651	0.277364	0.289273		0.135473	0.139598	0.134654		0.062682	0.06317	0.062108		0.026399	0.034907	0.034912
46		0.259319	0.275095	0.290635		0.129462	0.141606	0.137387		0.056724	0.065155	0.058543		0.02904	0.034383	0.033943
46.2		0.265873	0.276975	0.290824		0.131313	0.135268	0.140215		0.056605	0.062857	0.06282		0.032307	0.033439	0.032698
46.4		0.262908	0.274911	0.289589		0.132171	0.136484	0.132698		0.060834	0.067504	0.065726		0.030911	0.035496	0.034082
46.6		0.262131	0.276644	0.287238		0.132248	0.139218	0.133529		0.057486	0.059577	0.064431		0.028499	0.033706	0.029943
46.8		0.265123	0.275393	0.284154		0.132437	0.141773	0.134816		0.057718	0.067593	0.060186		0.024396	0.032798	0.032959
47		0.261888	0.283094	0.284999		0.129722	0.134039	0.133422		0.066055	0.06094	0.064332		0.030716	0.032607	0.034805
47.2		0.262698	0.272939	0.287574		0.13296	0.14074	0.135091		0.056303	0.062241	0.058142		0.032064	0.032981	0.03163
47.4		0.264905	0.271127	0.283599		0.130307	0.138767	0.131853		0.06265	0.05763	0.064357		0.029353	0.031169	0.031485
47.6		0.264304	0.274447	0.285312		0.132107	0.138412	0.132441		0.057536	0.06221	0.05871		0.032021	0.034695	0.029347
47.8		0.264306	0.272932	0.286536		0.131563	0.135038	0.139423		0.060757	0.066396	0.061566		0.02357	0.03439	0.031794
48		0.260362	0.275777	0.283319		0.129262	0.136308	0.132658		0.0591	0.065632	0.060775		0.029622	0.029098	0.034264
48.2		0.265009	0.275546	0.286551		0.132725	0.136627	0.134211		0.057683	0.063571	0.061368		0.026945	0.034709	0.035793
48.4		0.261824	0.277599	0.282627		0.13208	0.139754	0.133271		0.062522	0.062916	0.066095		0.02978	0.037573	0.034799
48.6		0.264216	0.276557	0.285361		0.134009	0.137409	0.135716		0.057291	0.065151	0.064244		0.030759	0.03488	0.027981
48.8		0.262865	0.274109	0.283373		0.130994	0.139117	0.1346		0.059449	0.061299	0.066396		0.025593	0.034382	0.035324
49		0.262588	0.276767	0.285443		0.132868	0.138151	0.136109		0.060437	0.061034	0.060048		0.031615	0.031989	0.033411
49.2		0.266154	0.271575	0.284746		0.133267	0.13332	0.130945		0.060943	0.056144	0.058127		0.028787	0.033897	0.033748
49.4		0.263349	0.275881	0.283092		0.127188	0.135716	0.132404		0.059591	0.058957	0.061466		0.027284	0.031039	0.036292
49.6		0.261381	0.274258	0.285956		0.133014	0.139183	0.140537		0.05993	0.063547	0.063899		0.028847	0.029939	0.030035
49.8		0.264198	0.275893	0.29068		0.132165	0.13581	0.135857		0.064272	0.061034	0.062484		0.030153	0.033519	0.034069
50		0.263748	0.276281	0.283584		0.129836	0.13873	0.13238		0.06154	0.061504	0.066901		0.028425	0.031293	0.028126
50.2		0.264701	0.272075	0.286712		0.128083	0.135363	0.133465		0.064636	0.059021	0.063674		0.030753	0.032173	0.031785
50.4		0.261244	0.272697	0.285554		0.133022	0.137234	0.134284		0.060066	0.063981	0.064098		0.027532	0.030043	0.032463
50.6		0.255648	0.275882	0.287816		0.131467	0.138735	0.137234		0.059123	0.061847	0.063013		0.030335	0.034194	0.033248
50.8		0.262623	0.273763	0.286987		0.127098	0.133618	0.138731		0.05672	0.065648	0.062484		0.036923	0.030515	0.031516
51		0.263142	0.271906	0.284956		0.134237	0.139164	0.132362		0.060666	0.067466	0.066404		0.030319	0.029263	0.033366
51.2		0.25828	0.273918	0.291083		0.128661	0.135775	0.135657		0.062677	0.065828	0.060465		0.035191	0.033673	0.028421
51.4		0.265141	0.27702	0.286999		0.128438	0.135545	0.135581		0.06086	0.06813	0.061987		0.026621	0.03048	0.029668
51.6		0.262382	0.274513	0.285382		0.129152	0.138498	0.138769		0.061526	0.061607	0.065141		0.026379	0.033977	0.033068
51.8		0.263731	0.276131	0.288145		0.128793	0.140826	0.133813		0.064459	0.059237	0.065858		0.029871	0.032812	0.031868
52		0.265279	0.273543	0.289159		0.131956	0.133484	0.135115		0.063545	0.062923	0.063717		0.031357	0.032174	0.03322
52.2		0.264666	0.275267	0.287859		0.135797	0.138587	0.13515		0.063796	0.066928	0.063661		0.026836	0.032547	0.032228
52.4		0.267471	0.275204	0.285678		0.1281	0.136638	0.135316		0.05707	0.068153	0.063095		0.028404	0.03323	0.032363
52.6		0.262207	0.276372	0.285414		0.128581	0.136072	0.133997		0.058894	0.064755	0.067436		0.033629	0.030558	0.032351
52.8		0.264356	0.272009	0.286037		0.12918	0.139016	0.13663		0.059764	0.062208	0.061994		0.029404	0.030795	0.033696
53		0.26232	0.274077	0.284872		0.132502	0.135473	0.134436		0.061858	0.062349	0.059868		0.029163	0.031991	0.032415
53.2		0.262487	0.277458	0.282809		0.126579	0.140576	0.135653		0.058809	0.063767	0.06209		0.028957	0.031089	0.036549
53.4		0.268841	0.274601	0.28629		0.137203	0.137081	0.139724		0.061767	0.064071	0.067464		0.029649	0.033288	0.03683
53.6		0.265196	0.27747	0.285532		0.137302	0.142369	0.135682		0.057606	0.060763	0.064492		0.023495	0.029065	0.031355
53.8		0.26012	0.272799	0.287705		0.135193	0.133356	0.138834		0.060576	0.065562	0.059824		0.031906	0.030197	0.031973
54		0.265256	0.27711	0.287427		0.13201	0.138894	0.137007		0.058602	0.061547	0.066236		0.030322	0.027575	0.031963
54.2		0.267047	0.274806	0.284778		0.128899	0.134231	0.139449		0.061777	0.060591	0.063793		0.030386	0.031822	0.033327
54.4		0.269661	0.272612	0.28807		0.129514	0.135865	0.135563		0.062391	0.061004	0.065355		0.028463	0.035336	0.03114
54.6		0.257349	0.272569	0.284103		0.130489	0.13681	0.135933		0.057455	0.058907	0.065336		0.029517	0.031886	0.033723
54.8		0.259884	0.271874	0.286713		0.132627	0.137377	0.134694		0.062666	0.06219	0.063094		0.026783	0.032743	0.032753
55		0.256043	0.272577	0.289619		0.132895	0.1388	0.136823		0.057676	0.059662	0.058791		0.031773	0.032534	0.030804
55.2		0.261577	0.274617	0.287831		0.131127	0.138157	0.135907		0.061662	0.062654	0.062435		0.033346	0.033773	0.03352
55.4		0.261493	0.278986	0.285887		0.128211	0.138497	0.135274		0.055072	0.062238	0.063913		0.027948	0.031208	0.033422
55.6		0.263155	0.271005	0.292571		0.136332	0.138405	0.133282		0.056268	0.060824	0.061612		0.029253	0.032791	0.03397
55.8		0.26567	0.27171	0.283118		0.132945	0.137155	0.136879		0.061724	0.060325	0.063029		0.027274	0.030334	0.033054
56		0.267249	0.275489	0.288937		0.134894	0.138954	0.133833		0.056195	0.059619	0.061432		0.0303	0.032557	0.033572
56.2		0.26198	0.273419	0.286585		0.128588	0.137112	0.134043		0.060657	0.063378	0.068434		0.029938	0.031333	0.035577
56.4		0.261468	0.274665	0.287805		0.130582	0.138531	0.138892		0.053452	0.063843	0.062247		0.028229	0.031281	0.033929
56.6		0.262622	0.271236	0.288573		0.131382	0.135826	0.131932		0.061623	0.060166	0.063681		0.02786	0.03284	0.032162
56.8		0.261502	0.273383	0.285076		0.13219	0.134218	0.132159		0.062768	0.059535	0.061109		0.02805	0.032399	0.034039
57		0.266534	0.273092	0.289129		0.130778	0.136839	0.13524		0.062378	0.06243	0.064739		0.029804	0.029849	0.033833
57.2		0.260703	0.275275	0.286162		0.135311	0.138775	0.133935		0.056894	0.06391	0.062517		0.033464	0.035419	0.032921
57.4		0.264882	0.274101	0.281456		0.135569	0.140132	0.137282		0.064844	0.059305	0.063768		0.030558	0.030141	0.034604
57.6		0.263614	0.275403	0.288512		0.131059	0.135477	0.135632		0.060952	0.064141	0.064266		0.02805	0.031109	0.030534
57.8		0.259649	0.273489	0.287566		0.129798	0.134275	0.137417		0.05959	0.062837	0.058316		0.030752	0.027997	0.032813
58		0.265887	0.272743	0.285421		0.126946	0.13518	0.137887		0.060901	0.06601	0.063235		0.028127	0.03528	0.032717
58.2		0.266402	0.275079	0.287898		0.1309	0.132932	0.141748		0.059043	0.060455	0.063942		0.031838	0.031637	0.037094
58.4		0.264846	0.272913	0.284637		0.133557	0.13528	0.134467		0.056956	0.06391	0.060902		0.031199	0.031384	0.033873
58.6		0.266313	0.274413	0.288363		0.130918	0.136685	0.132136		0.060729	0.063447	0.059323		0.032202	0.027168	0.031741
58.8		0.267164	0.274235	0.282465		0.132586	0.133197	0.133576		0.059584	0.063721	0.057621		0.034128	0.03212	0.02776
59		0.260924	0.277568	0.28656		0.13147	0.138607	0.134917		0.065861	0.061714	0.061493		0.026857	0.029637	0.03171
59.2		0.263687	0.273546	0.286269		0.129822	0.138737	0.134154		0.06055	0.063472	0.061525		0.027144	0.030998	0.030897
59.4		0.259791	0.271537	0.287181		0.131493	0.134213	0.134382		0.059596	0.060475	0.065196		0.026289	0.033247	0.035401
59.6		0.265867	0.268833	0.285113		0.131487	0.136909	0.141353		0.062361	0.064228	0.061145		0.03107	0.031594	0.030367
59.8		0.259965	0.275968	0.285225		0.129428	0.136041	0.136629		0.057089	0.061786	0.061784		0.031645	0.031683	0.033382
60		0.126255	0.1134	0.11807		0.072042	0.069371	0.056127		0.02327	0.021222	0.027043		0.012352	0.012675	0.009387
60.2		0.075696	0.066603	0.0718163		0.048739	0.036598	0.031848		0.016514	0.010378	0.012873		0.006016	0.008463	0.007507
60.4		0.045049	0.034979	0.0420133		0.026245	0.025354	0.02145		0.008006	0.01217	0.008756		0.007844	0.001269	0.004907
60.6		0.017466	0.020993	0.0279214		0.018016	0.017379	0.011833		0.004239	0.01071	0.005159		0.004665	0.00327	0.001018
60.8		0.010138	0.007132	0.0123826		0.015119	0.011349	0.003315		0.003906	0.005832	-0.00076		0.001827	0.002616	0.003206
61		0.006726	0.002573	0.0115293		0.011588	0.01072	0.005684		0.004918	0.003732	0.000752		0.000341	-0.00322	0.000957
61.2		0.000813	-0.00165	3.694e-05		7.51e-05	0.00559	0.002048		0.004773	-0.00277	-0.00099		0.000235	0.002748	-0.00063
61.4		-0.00455	-0.00149	0.0031565		0.005806	0.003669	0.004769		0.008582	0.003612	0.002001		0.000535	0.002756	0.001848
61.6		-0.0049	-0.00648	-0.005828		0.003136	0.005908	0.00012		0.000652	0.00063	-0.00226		0.001954	0.001605	0.001238
61.8		-0.00269	-0.00299	-0.004334		0.000818	0.001181	0.004706		-0.0018	0.00578	-0.00175		-0.00112	0.000998	-0.00397
62		-0.0083	-0.0036	-0.006484		0.00306	0.003919	-6.6e-05		0.000766	-0.00093	-0.00124		0.001891	-0.0011	0.002082
62.2		-0.00543	-0.0046	-0.001804		0.004216	0.007566	-0.00328		0.003152	0.001819	-0.00551		-0.00225	0.001472	-0.00056
62.4		-0.00952	-0.00495	-0.004077		-0.00036	0.003056	0.005255		0.001597	0.004646	0.000938		-0.00051	0.004304	-0.00161
62.6		-0.00618	-0.00463	0.0003331		0.000354	0.002477	-0.00244		0.00486	0.00373	-0.0027		-0.00139	0.003708	0.001027
62.8		-0.00451	-0.00818	-0.001715		0.006237	0.003412	-0.00032		0.008266	0.004212	-0.00278		-0.0009	-0.00233	-0.0026
63		-0.007	-0.00268	0.0014057		0.007198	0.001305	0.000442		-0.00045	0.00488	-0.0004		0.007466	0.00515	-0.00307
63.2		-0.00186	-0.00437	-0.006897		0.002507	0.001624	-6e-05		-0.00104	0.007706	-9.8e-05		0.004925	0.0049	0.00121
63.4		-0.0081	-0.00153	-0.002668		0.001253	0.003154	-0.00061		0.007289	0.003238	-0.00129		0.001979	7.73e-05	-0.002
63.6		-0.00913	-0.00618	-0.004586		0.007402	0.003149	-0.00192		-0.00045	0.006799	-0.00207		-0.0014	-0.00194	0.000464
63.8		-0.00324	-0.00321	-0.002535		-0.00167	0.005289	-0.00271		-0.00023	0.000867	0.001954		0.000737	0.002237	-0.00315
64		-0.00723	-0.00451	0.0017403		-0.00032	0.00659	0.000796		0.000367	0.001523	0.001602		0.004452	0.001787	-0.00101
64.2		-0.00495	-0.00703	-0.00295		0.004558	0.004431	-0.00171		0.003662	0.003391	0.001322		0.001309	-0.00178	-0.00431
64.4		-0.00155	-0.00561	-0.005329		0.006405	0.001673	-0.00172		-0.00123	0.000568	-0.0018		0.006367	0.004527	0.000943
64.6		-0.00535	-0.00118	-0.000318		0.003961	0.003601	0.000633		0.001636	0.001984	0.002089		0.002297	0.001606	-0.00207
64.8		-0.00776	-0.00326	-0.000678		0.002265	0.005961	0.001813		0.001606	-9.4e-05	0.005443		-0.00125	0.002414	-0.00045
65		-0.00185	-0.00399	-0.00015		0.004116	0.006859	-0.00443		0.002473	0.002792	-0.00042		0.001156	0.000372	0.000911
65.2		-0.00329	-0.00623	-0.003026		0.003829	0.00428	0.003613		0.001466	0.001272	0.002786		0.005287	0.002007	-0.00034
65.4		-0.00442	-0.00373	-0.003775		0.00145	0.002522	-0.00032		0.006668	0.005387	0.000365		-0.00051	0.003129	0.003327
65.6		-0.00293	0.00014	-0.00109		0.002615	0.004528	0.001348		0.000591	0.004033	-0.00399		-0.00112	0.000424	0.002357
65.8		-0.006	0.00077	0.0014019		0.00369	0.006212	0.003909		0.007294	-0.00182	0.001294		0.003042	0.00238	-0.00017
66		-0.00042	-0.00105	-0.003753		0.00572	0.003658	0.002665		0.007906	-0.00074	0.001065		0.001211	0.003311	0.001936
66.2		-0.00132	-0.00627	-0.001514		0.007052	0.005675	-0.00181		0.002366	0.004082	0.000288		-0.00257	0.005866	-0.00275
66.4		-0.00088	-0.0023	-0.002883		0.003662	0.004249	0.000747		0.002407	0.005439	0.0025		0.000319	0.003689	0.000425
66.6		0.000236	-0.00206	-0.003422		0.000652	0.0051	-0.0019		0.001674	0.00478	0.00219		0.001978	0.003528	-0.00359
66.8		-0.00085	0.004508	-0.000287		0.005283	0.003699	0.001111		0.001449	0.003867	-0.00475		0.005729	0.001029	0.000642
67		-0.00177	-0.00595	0.0012534		0.004764	0.002463	0.003486		0.000136	0.002591	-0.00241		0.002068	0.001112	0.002082
67.2		-0.00042	-0.00237	-0.006865		0.00918	0.003811	-0.00334		0.001445	0.002658	-0.00401		0.006121	-0.00305	0.004773
67.4		0.001432	-0.00167	0.0003642		0.005517	0.005722	-0.00437		0.005847	-0.00122	-0.00107		0.000334	0.002156	-0.00217
67.6		-0.00287	-0.00116	0.0011451		0.006567	9.12e-05	-0.00161		0.004803	0.00296	-0.00423		0.004009	0.005672	-0.00167
67.8		-0.00703	-0.00114	0.004552		0.006725	0.007597	-6.1e-05		-0.00108	0.003385	0.005999		0.000341	0.002709	-0.00025
68		-0.00471	-0.00618	0.0022754		0.006069	0.003453	-0.00336		0.003839	0.001995	0.001753		0.003414	0.000198	0.000854
68.2		-0.00419	-0.00177	-0.003699		0.004653	0.010558	-0.00138		0.00326	-0.00096	0.001633		0.001248	-0.00191	-0.00698
68.4		0.000513	-0.00159	0.0053037		0.003973	0.006154	0.000679		0.002785	-0.00063	-0.00412		0.002238	0.001312	-0.00179
68.6		0.002425	-0.00121	-0.001987		0.001945	0.007648	0.001431		0.002258	0.002945	-0.0008		0.005004	0.00338	-0.00405
68.8		0.001272	0.003719	-0.005318		0.005528	0.006365	-0.00413		0.002905	0.001682	0.007437		0.000643	-3.7e-05	-0.00021
69		0.002929	-0.00123	-0.001413		0.004936	0.003816	0.000449		-7e-05	9.69e-05	-0.0003		0.00529	0.002504	0.000594
69.2		-0.00292	-0.00145	-0.005382		0.009354	0.001321	-0.00179		0.002896	0.005839	0.001401		0.003632	-0.00084	-0.00022
69.4		0.001274	0.000595	0.0016415		0.003938	0.003676	0.004624		0.003693	0.001254	0.002259		0.001856	0.003605	-0.00207
69.6		0.001887	1.64e-06	-0.002923		0.005134	0.003468	-0.00194		0.001466	0.001652	0.000282		0.001359	0.001509	-0.00336
69.8		0.002254	-0.00252	0.0015518		0.004877	0.001491	0.001077		0.00103	0.003934	-0.00076		-0.00145	0.006711	-0.00066
70		-0.00058	-0.00083	-0.002546		0.00283	0.003637	0.001264		0.001923	0.005459	-0.00204		0.001879	-0.0002	-6.1e-05
70.2		-0.00285	0.000223	-0.000869		0.001349	0.006274	-0.00028		0.002667	0.007163	-0.00152		0.002845	0.002271	0.000772
70.4		0.000402	-0.00244	0.0004939		0.001814	0.008437	-0.0045		0.003232	0.00223	0.003938		-0.00056	0.00397	0.001199
70.6		-0.00546	-0.00173	0.0020749		0.005521	0.002914	0.002581		0.008057	0.001509	0.004239		0.002235	-0.00179	0.000959
70.8		0.002576	0.001875	-0.000745		0.00938	0.002767	0.000412		0.00115	0.002376	-0.00441		0.002634	0.001772	0.002466
71		-0.00045	-0.00389	-0.001609		0.007208	0.007659	-0.00107		0.001111	0.003437	-0.003		0.001574	-0.0008	-0.00292
71.2		0.001517	-0.00034	0.0033628		0.004825	0.000992	-0.00049		0.002482	0.003589	0.00413		0.005543	0.001872	0.001992
71.4		-0.00424	-0.0043	-0.001809		0.001465	0.004743	-0.00074		0.004393	-0.00016	0.001143		0.004518	0.003902	0.001451
71.6		0.002865	-0.002	-0.000286		0.003838	0.004967	-0.00446		0.001474	0.004899	-0.00302		0.00042	0.004046	0.000984
71.8		-0.00136	0.005812	-0.001282		0.006124	0.007302	-0.00256		0.003243	0.004527	-0.00159		0.000235	0.00277	-0.00251
72		-0.00434	-5.2e-05	-0.005776		0.003381	0.004387	0.005523		0.00565	0.001944	-0.00113		0.002317	0.004331	0.000333
72.2		-2.8e-05	2.19e-05	0.0017491		0.004271	0.003332	0.001337		0.004269	7.4e-05	8.1e-05		0.000737	0.004014	-0.00328
72.4		0.000956	-0.00341	-0.003424		0.00553	0.006461	0.002583		0.000572	-0.00159	-0.00299		-0.0006	0.00495	0.003147
72.6		0.002341	0.003067	0.0025172		0.003661	0.00351	0.001019		5.52e-05	0.003184	-0.00193		-0.00164	0.002159	-0.00023
72.8		-0.00243	-0.0027	-0.001402		0.003178	0.003554	-0.00027		0.000417	0.004217	-0.00401		-0.00403	0.000495	-0.00187
73		-0.00111	0.000771	-0.001783		0.00105	0.00409	-0.00078		-0.00092	0.001595	-0.00024		0.001486	0.000798	-0.00215
73.2		-0.00325	-0.00088	-0.000453		0.005882	-0.00279	0.000776		0.002441	0.006757	0.001721		0.002651	0.003091	0.001297
73.4		-4.6e-05	-0.00248	0.0016566		0.002474	0.007097	0.000724		0.004866	0.004221	0.003547		-0.0016	-0.00063	0.002337
73.6		0.000398	0.004155	-0.000167		0.006823	-0.0036	-0.00122		0.005592	0.002741	-0.00103		0.00196	0.001768	-0.00161
73.8		0.003787	0.0004	0.0039611		0.007452	0.007457	0.00162		0.000415	-0.00253	-0.00374		0.002025	0.003832	-0.00081
74		-0.00511	-0.0014	-0.001607		0.00379	0.007212	0.000463		0.003291	0.002105	-0.00531		0.001636	0.002723	-0.00119
74.2		-0.00319	-0.00044	0.001906		0.004584	0.00564	0.002605		0.005353	0.001073	-0.00019		0.005281	0.000843	-0.00153
74.4		0.002692	-0.00165	0.0005412		0.006047	0.003613	-0.00079		0.003329	-0.00294	0.001583		-0.00235	0.001469	0.000586
74.6		-0.00353	-0.00286	-0.000625		-0.00329	0.005468	0.002153		0.001082	0.000801	0.005504		0.004388	0.004944	0.000437
74.8		-0.00266	0.002086	-0.001221		0.005451	0.004852	-0.00387		-0.00171	0.000665	0.001887		-0.00025	0.001756	0.003744
75		-0.00459	-0.00302	-0.002286		0.001408	0.000408	0.002918		0.000772	0.004519	0.002349		0.00417	0.000593	-0.00083
75.2		0.003971	0.001467	0.0048046		0.006311	0.002792	-0.00219		0.000874	-0.00062	0.00472		0.004229	0.003829	0.003029
75.4		-0.00321	-0.00174	0.0026363		0.003194	0.003242	-0.00217		0.003681	0.001788	-0.00035		0.002769	0.002159	-0.00211
75.6		0.00179	0.002418	0.0024258		0.00685	0.001355	-0.00286		0.00838	0.002935	0.00181		-0.00197	-0.00241	-0.00173
75.8		-0.00024	-0.00225	-0.000239		0.005923	0.004073	0.00227		0.002597	-0.00091	-0.00017		9.1e-05	0.003492	-0.00188
76		0.001874	-0.00515	0.0008586		0.00413	0.000619	0.003417		0.002789	-0.0016	-0.0021		0.00471	0.001341	-0.00221
76.2		0.001536	7.04e-05	0.0037893		0.005506	0.002172	0.000377		0.006574	0.000855	-0.00231		0.004364	-0.00168	0.00109
76.4		0.006589	-0.00216	0.0010388		0.002686	0.001789	-0.00154		0.002539	0.004513	-0.00283		0.001521	0.003546	0.002729
76.6		0.001609	0.003747	0.003109		0.001	-0.00061	0.001909		-0.00172	0.00248	5.96e-05		-0.00217	0.000455	0.000205
76.8		0.001607	0.003398	0.0030641		0.002325	0.002051	0.002021		0.006025	0.004678	4.72e-05		0.005722	0.00394	7.79e-05
77		0.000741	0.000576	0.0028193		0.00543	-0.00163	0.002535		0.002482	-0.00021	-0.0009		0.004026	0.001713	0.00147
77.2		0.001306	-0.00105	-0.000892		0.004386	0.001499	0.005036		0.003973	0.004235	0.00269		0.003634	-0.0021	-0.00031
77.4		-0.00304	-0.00093	-0.00122		0.001479	0.003581	-0.00033		0.004158	-0.00133	2.53e-05		0.002663	0.005904	-0.00434
77.6		-0.00209	-0.00258	0.0007004		0.004765	0.001287	0.001632		0.000889	0.006853	-0.00226		0.001369	0.001443	-0.00074
77.8		0.002196	-0.00066	-0.000871		0.00455	0.004967	0.001281		0.004809	-8.6e-05	-0.00282		-0.00207	0.000659	-0.00407
78		-0.00571	-0.0007	0.0030879		0.006442	0.003296	-0.00029		0.000109	0.001137	-0.00175		-0.00383	0.000998	-0.00076
78.2		-0.00061	0.003996	-0.002636		0.004221	0.001707	-0.00161		0.00565	0.000756	-0.00085		-0.00117	0.005451	-0.00291
78.4		-0.00065	0.001789	0.0004628		-0.00271	0.004317	-0.00243		0.003617	0.002928	0.001113		0.004127	0.004774	-0.00334
78.6		0.001802	-0.00045	0.0012365		0.008069	0.004357	0.000589		0.000529	0.002807	-0.00189		0.003268	0.002784	-0.00063
78.8		-0.00296	-0.00011	0.0038306		0.007113	0.001161	0.00316		0.001861	0.001955	-0.00106		-0.00182	0.007499	0.001317
79		0.002873	-0.00463	0.002512		0.008948	0.005791	8.96e-05		0.007753	0.003193	-0.00189		0.00173	0.003879	0.00112
79.2		-0.00284	-0.00187	0.0011955		0.002838	0.003317	0.00038		0.001452	0.004614	-0.00303		0.000991	0.004161	0.000805
79.4		-0.00257	0.003895	0.0054111		0.005662	0.000133	-0.00014		-0.00057	0.004252	-0.00362		0.004714	-0.00321	-0.0012
79.6		-0.00157	-0.00236	-6.41e-05		0.005878	0.00354	0.003424		0.00182	-0.00072	0.001332		-0.00114	0.002371	-0.00211
79.8		-0.00024	-0.00056	-0.001061		0.010246	0.003091	0.000764		-0.00279	0.003627	-0.00341		-0.00431	0.000688	-0.00343
80		0.006241	-0.00299	0.0044078		0.003187	0.000224	0.002778		-0.00254	0.004223	-0.00229		0.000568	0.001481	-0.0035
80.2		-0.00276	-0.00131	0.0013857		0.008954	0.000913	-0.00125		0.003149	0.001492	-7.7e-05		0.004307	0.000784	-0.0004
80.4		0.00017	-0.00082	-0.000143		0.002148	0.003464	-0.0007		0.00156	0.004687	-0.00707		0.001283	0.004112	-0.00162
80.6		0.000109	-0.00038	0.0019995		0.004236	0.002312	-0.0018		0.002531	-0.00133	-0.00203		0.00045	0.003177	-0.00069
80.8		0.003571	-0.00371	0.0022254		0.002362	0.003406	0.003013		0.003723	-0.00073	-0.00045		0.000543	0.007904	-0.00229
81		-0.00151	0.000474	-0.000367		0.005307	0.004515	-0.0016		-0.00065	0.007426	-0.0034		0.003053	0.001928	-0.00097
81.2		0.005913	-0.00302	0.0044514		-0.0025	0.006887	0.002309		0.006228	0.009745	-0.00141		-0.00018	0.003796	-0.00097
81.4		-0.0006	-0.00212	-0.000102		0.004786	0.001738	-0.00085		-0.00119	0.003761	-0.00111		-0.00328	-0.00146	0.001222
81.6		0.00333	0.000108	-0.000362		0.002291	0.005814	-0.00677		0.001384	0.000362	0.003897		0.003751	0.00055	0.001539
81.8		-0.00072	0.001366	0.0001537		0.003216	0.004564	-0.00221		0.006133	0.003493	-0.0054		0.002596	0.002183	-0.00099
82		0.002121	0.000826	-0.003772		0.000962	0.005473	-0.00436		-0.00241	-0.00126	-0.00373		0.005685	-0.002	-0.0037
82.2		0.00511	-0.00119	-0.000323		0.003676	-0.00158	0.002515		0.005251	-0.00013	-0.00439		0.004049	0.00218	-0.00127
82.4		0.003998	0.000964	0.005519		0.00615	0.00201	-0.00094		0.001685	0.007039	-0.00015		0.001386	0.004333	-0.00059
82.6		-0.00072	0.000337	-0.003053		0.005539	0.002469	0.000693		0.00282	0.002555	-0.0053		-0.00031	9.51e-05	-0.00112
82.8		0.004715	-0.00349	0.0026875		0.006505	0.002261	0.000158		0.001358	0.001169	-0.00147		0.000379	0.002409	-0.00125
83		0.000384	0.001384	0.0008513		0.001182	0.003999	-0.00474		0.00128	0.003362	-0.00097		0.003948	0.002179	0.000433
83.2		0.003736	-0.00151	-0.002782		0.002784	0.000127	-0.00295		0.00049	0.000524	-0.00579		0.00091	-7.2e-05	-0.00137
83.4		0.003659	0.003748	-0.004743		0.006219	0.002041	-0.00239		0.001882	-0.00261	-0.00317		0.001504	0.001322	-0.00063
83.6		0.010557	-0.00082	-0.001254		0.000743	0.006975	-0.00179		0.002991	0.001615	-0.00525		0.000163	0.001773	-0.00074
83.8		-0.00282	0.001005	-1.56e-05		0.00225	0.001496	-0.00131		-0.00088	0.003286	0.001374		-0.00178	0.004734	0.001341
84		-0.00095	0.000188	-0.000311		0.004863	0.001255	0.003328		-0.00086	0.005055	-0.00186		-0.00194	0.002723	0.003043
84.2		-0.00087	0.000649	-0.001886		0.006066	0.001656	0.000141		0.002507	0.004742	-0.0038		0.004666	0.001404	0.001431
84.4		0.00088	-0.00499	-0.002016		0.00344	0.004167	-0.00064		0.000866	-0.00081	-0.00483		0.002258	0.005512	-0.00161
84.6		-0.00123	-0.00198	0.0016692		0.003053	-0.00088	-0.00413		0.001843	0.003854	-0.00267		-0.00079	0.002078	-0.00175
84.8		0.001237	0.00049	0.0014597		0.001585	0.001212	-0.00252		-0.00338	0.004152	-6.5e-06		-0.00193	0.005264	-0.00366
85		0.003279	0.002368	0.0007597		0.009545	0.005432	-0.00076		0.003082	-0.00173	-0.00479		0.001815	0.00403	-6.3e-06
85.2		-0.00118	0.005219	-0.000495		0.001206	-0.00021	0.004851		0.005548	0.005142	0.000559		0.000617	0.0014	-0.00058
85.4		0.00568	0.00127	-0.001017		0.00083	-0.00094	0.001244		0.000712	0.001888	0.000476		-0.00025	0.003078	-0.00104
85.6		-8.2e-05	-0.00022	0.0008904		0.005898	0.003247	-0.00187		0.002346	0.003606	-0.00114		0.000572	8.52e-05	-0.00467
85.8		0.000742	-0.00573	0.0010731		0.005527	0.001364	0.005782		0.004247	0.00207	-0.00137		0.0026	0.00426	0.000454
86		-0.0006	0.001407	0.0032707		0.004749	0.004014	-0.0048		0.000339	0.005364	-0.00031		0.000469	0.001636	-0.00199
86.2		0.002584	-0.00053	0.0009659		0.005767	0.002168	-0.00708		0.001796	0.004557	-0.00347		0.000567	0.001575	-0.00283
86.4		-0.00236	0.001732	0.0007262		4.81e-05	0.002646	-0.00145		0.00213	0.000144	-0.00412		-0.00111	0.000883	-0.00131
86.6		-0.00274	0.001588	0.0023589		0.003659	0.000482	-0.00432		0.001208	-0.00238	-0.0046		0.001121	0.003078	-0.00048
86.8		-0.00013	-0.00021	-0.001879		0.001868	0.002058	-0.00369		0.001915	0.004129	-0.00163		0.003276	0.002538	-0.00386
87		0.000812	0.00295	4.453e-05		0.005136	0.00378	-0.00144		0.005125	-0.00521	-0.00071		0.003148	-0.0015	-0.00173
87.2		0.004364	0.004893	2.601e-05		0.004212	0.001696	-0.00514		0.004714	-0.00334	-0.00768		-0.00036	0.000554	-0.00266
87.4		-0.00138	0.001111	-0.001206		0.008344	0.002412	-0.00441		-0.00021	0.005644	-0.00564		0.001478	0.000663	0.00021
87.6		-0.00102	0.000651	0.0046794		0.000776	0.003548	0.001121		0.002486	0.000178	-0.00234		0.001057	0.000433	0.001577
87.8		-0.00214	-0.00108	-0.002892		0.003937	0.005032	0.000937		-3.2e-05	-0.00127	-0.00022		0.001111	0.002671	6.25e-05
88		0.00142	0.002725	0.00573		0.002995	-0.00053	-0.00715		0.003944	0.002663	-0.00047		0.004061	0.001381	-0.00223
88.2		-0.00071	0.002303	-0.001819		0.008199	0.003396	-0.00306		0.003012	0.001548	0.002826		-0.00124	-0.00223	0.000397
88.4		-0.00208	0.000406	-0.001106		0.001343	-0.00048	0.001127		0.004491	0.001667	0.000405		-0.0048	0.005035	-0.00177
88.6		-0.00147	0.000503	-0.006203		0.001105	0.00061	-0.00215		0.000561	-0.00246	-0.00263		0.001944	0.002829	-0.00256
88.8		-0.00033	0.002581	-0.00026		0.004181	0.001229	0.000493		0.002201	0.002783	-0.00435		-0.00072	0.000319	-0.00489
89		0.003257	-0.00455	-0.000177		0.003496	0.0026	-0.00099		-0.00172	-0.00132	0.001756		-0.00235	0.00077	-0.00133
89.2		0.004035	-0.00089	-0.000543		0.010011	0.003816	-0.00368		0.002212	0.00062	-0.00191		0.00254	0.001515	0.002429
89.4		4.5e-05	0.002452	-0.005077		0.002197	0.005194	-0.00524		-0.00051	0.000742	-9.7e-05		0.002299	0.002432	0.004528
89.6		0.001284	0.00574	0.0021028		0.003714	0.00447	-0.00255		-0.00112	0.005471	0.001559		0.002069	-0.00221	-0.00121
89.8		-0.00242	0.000928	0.002949		0.002747	-0.00107	-0.00729		0.002706	-0.00074	0.002515		0.001939	0.00129	-0.00023
90		-0.00057	-0.00062	0.0023094		0.002562	0.000842	-0.0004		-0.00137	0.00251	-5.3e-05		-0.00627	0.003501	0.000246
90.2		-0.00014	0.004295	0.0022244		0.002567	-0.00131	-0.00529		-0.00578	-0.00307	-0.00151		-0.00069	0.000735	-0.00077
90.4		0.000641	0.003137	0.0031221		-0.00194	0.002851	-0.00217		0.002146	-0.00246	-0.00546		0.000746	-0.00155	-0.00056
90.6		0.003604	0.003137	-0.000211		0.004832	-0.00069	-0.00157		0.007216	-2.9e-05	0.002366		0.005686	0.000913	0.000951
90.8		-0.00151	0.00167	-0.007713		0.003768	0.003951	-0.00091		-0.00203	0.000782	0.003053		0.00069	0.002141	-0.00388
91		0.000325	-0.00032	0.0023942		0.004459	0.005738	-0.00169		-0.00012	-0.00256	-0.00089		0.000372	0.000881	-0.00424
91.2		0.000762	-0.0047	-0.003564		0.009413	0.002637	-0.00047		0.002663	-0.00123	-0.00261		0.00648	0.003649	-0.00292
91.4		-0.00242	-0.00301	0.0009355		0.004023	0.005778	-0.00329		0.002689	0.002506	2.82e-05		0.002813	-0.00064	-0.00175
91.6		-0.00019	-0.00035	-0.001256		-0.00046	0.005693	-0.00089		-0.00093	0.001368	0.003181		0.003067	0.000609	0.001355
91.8		4.49e-05	-0.00424	0.0001191		0.003088	0.004312	-0.0016		0.003689	-0.00409	-0.00269		-0.00274	0.001432	-0.00109
92		-2e-05	0.002354	0.001598		-0.00117	-0.00169	0.000451		0.001609	0.001167	-0.00397		-5.6e-05	0.000685	-0.0028
92.2		-0.00016	-0.00497	0.0005402		0.003641	0.003461	-0.00144		0.005653	-0.00163	-0.00307		0.001497	-0.0053	-0.00504
92.4		-7.2e-05	-0.00126	-0.003078		0.001134	0.004766	-0.00201		0.003218	0.00109	-0.00135		-0.00089	-1.5e-05	-0.00203
92.6		-0.00128	-0.00152	-0.003752		0.000863	0.003561	-0.00423		0.000316	0.003947	-0.00253		6.04e-05	-0.00299	-0.00152
92.8		0.000267	0.002288	-0.000762		0.001995	0.000749	-0.00334		0.006587	-0.0013	-0.00313		0.002748	0.000598	0.002246
93		0.003361	-0.00257	-0.002724		0.005478	0.002603	-0.0049		-0.00039	0.000198	-0.00191		0.001475	-0.0007	-0.00085
93.2		-0.00265	0.001169	-0.005039		0.001703	0.00211	-0.00208		0.003722	-0.00373	-0.00017		-0.00065	0.002864	-0.00104
93.4		0.002296	-0.00047	-0.00111		0.003517	-0.0009	-0.0026		-0.0001	-0.00159	-0.00193		-0.00382	-0.00117	-0.00354
93.6		0.003982	-0.00052	-0.000525		0.003258	0.001936	-0.00476		-0.00093	-0.00014	-0.00414		0.00181	-0.00011	-0.00024
93.8		-0.00148	0.00102	-0.001657		0.000102	0.001354	-0.00142		0.002232	0.002335	-0.00344		0.00144	0.001296	-0.00456
94		0.000624	0.002793	-0.003182		0.003207	8.3e-05	-0.00691		0.004774	0.003867	-0.00039		-0.00148	0.000527	-0.00558
94.2		-0.00187	0.0027	-0.001156		0.00027	0.002425	-0.01056		0.004214	0.001965	0.00023		0.006271	0.000832	-0.00485
94.4		0.00269	-0.00278	-0.004749		0.005939	-0.00399	-0.0036		0.000753	0.002338	-0.00564		0.001728	0.005242	-0.00722
94.6		0.002091	-0.00268	-0.001563		0.005505	0.001349	-0.00565		0.001374	0.000864	-0.00438		-0.00304	0.007141	-0.00551
94.8		0.000244	0.001398	-0.001596		0.002188	-0.00395	-0.00362		0.001741	-0.00052	-0.00248		-0.00088	0.001601	-0.0037
95		0.000626	0.003452	-0.001115		9.64e-05	-0.00129	-0.00281		-0.00025	-0.00495	-0.00564		-0.00101	0.001052	-0.00195
95.2		0.000453	-0.00105	-0.000313		0.006522	0.003391	-0.00546		-0.00037	0.00513	-0.00474		0.00111	-0.00016	-0.00394
95.4		0.005895	0.000365	0.0017607		-0.00024	0.000305	-0.00477		0.001225	0.004818	-0.00392		-0.00164	0.001967	-0.00076
95.6		0.001616	-0.00389	-0.000269		0.005059	0.000432	-0.00998		-0.00148	-0.0026	-0.00445		0.00039	-0.0014	0.000181
95.8		0.003576	-0.00241	-0.002107		0.00062	0.000487	-0.00771		0.001225	0.003803	-0.00115		0.001051	-0.00174	-0.00259
96		0.003071	-0.00333	-0.000633		0.006825	-0.00268	-0.00808		0.002039	-0.00063	-0.00394		0.001313	0.002396	-0.00235
96.2		0.002066	0.002565	-0.005349		-0.0004	0.00027	-0.0028		0.000514	-0.00013	-0.00198		0.000506	-0.00076	-0.00063
96.4		0.003225	0.001175	-0.001339		0.004394	-0.00027	-0.0023		0.001555	-0.00151	-0.00329		0.003376	-0.00243	-0.00571
96.6		0.003311	-0.00034	0.001338		0.00649	0.002261	-0.00416		0.004329	0.005145	-0.00392		-0.00255	0.000883	-0.00124
96.8		0.005619	4.5e-05	-0.002811		0.004928	-0.0017	-0.00415		0.00286	0.001607	-0.00423		-0.00208	0.001168	-0.00321
97		-0.00216	0.001	-0.001813		0.003823	0.000167	-0.00607		0.003398	-0.00056	-0.00234		0.00048	0.003523	-0.00172
97.2		0.003523	-0.0012	0.0018265		0.00067	-0.00064	-0.00542		0.00305	0.004799	-0.00362		-0.00315	0.002391	-0.00241
97.4		0.001849	-0.00097	-0.000492		0.000929	0.001185	-0.00417		0.002315	-0.00138	-0.00192		0.001756	0.001334	-0.00349
97.6		-0.00183	-0.00286	-0.000583		0.001371	0.001836	-0.00185		0.005194	-0.00143	-0.00563		-0.0015	0.002793	-0.00264
97.8		-0.00326	-0.00274	-0.003526		-0.0021	0.000834	-0.00415		0.005249	-0.00171	-0.00445		0.003436	0.000571	-0.00483
98		0.000798	-0.00407	-0.00206		-0.00131	-0.00275	-0.00486		0.003328	-0.00152	-0.00193		0.001014	0.002548	-0.00192
98.2		-0.00201	6.39e-05	-0.006855		-0.00133	-0.00125	-0.00286		-0.00111	0.003894	0.002239		0.001897	0.001803	-0.00437
98.4		-0.00053	-0.0008	0.0036535		0.001005	-0.00251	-0.00563		0.005137	0.005178	-0.00681		0.002019	-0.00305	-0.00241
98.6		-0.00142	-0.00347	0.0017698		0.000726	0.00443	-0.00644		0.001839	0.001198	-0.00447		0.002005	-0.00091	-0.0046
98.8		-0.00363	0.001207	-0.002061		-0.00089	-0.00045	-0.00773		0.000764	-8.8e-05	-0.00277		0.001968	0.002396	-0.00337
99		-0.00014	-0.00112	-0.000377		0.001015	0.003014	-0.0045		8.36e-05	5.1e-05	-0.00411		-0.00384	-0.00012	-0.00535
99.2		-0.00292	-0.00014	-0.003418		0.003526	0.004533	-0.0067		0.000982	0.004493	-0.00494		0.002201	0.000393	-0.00404
99.4		0.002184	1.65e-05	0.0029961		0.000915	0.001504	-0.0019		0.002677	-0.00486	-0.00277		-0.00016	0.005187	0.000662
99.6		0.001927	0.001747	0.0015322		0.009122	0.000695	-0.0049		0.00176	0.00135	-0.00197		0.00179	-0.00127	-0.00374
99.8		-0.00069	0.001127	-0.001165		0.002805	-0.00057	-0.00557		0.003131	0.00089	-0.00262		0.000932	0.002113	-0.00087
100		0.001918	-0.00132	0.001546		-0.00057	-0.00124	-0.00508		0.003235	-0.0039	-0.00255		-0.0012	-0.00037	-0.00257
100.2		-0.00195	0.003575	-0.005258		0.001674	-0.00296	-0.00329		0.003703	0.000757	-0.00592		-0.0023	-0.00268	-0.00174
100.4		-0.00181	0.000338	-0.000988		0.000887	0.003429	-0.00601		2.07e-06	0.00181	-0.0056		0.001857	0.003237	-0.00274
100.6		0.002761	-0.00314	-0.001476		0.005194	-0.00029	-0.00367		0.002235	0.002387	-0.00954		-0.00308	-0.00128	-0.0047
100.8		-0.00039	-0.00158	-0.001763		0.009308	-0.00102	-0.0046		0.002575	-0.0017	-0.00086		0.000247	-0.00209	-0.00216
101		-0.00058	-0.00253	0.000534		0.003672	-0.00091	-0.00517		0.000403	-0.00016	-0.0054		-0.00048	0.001341	-0.00534
101.2		0.000546	-0.00107	-0.000527		-0.00098	0.000863	-0.00207		-0.0004	0.002433	-0.00098		0.004337	0.000331	-0.0077
101.4		0.005386	0.003627	-0.003136		-1.8e-05	0.001091	-0.0078		0.001232	0.003099	0.000364		-0.00527	0.003173	0.000755
101.6		-0.00401	0.003981	-0.003757		0.003397	-0.00065	-0.00836		-0.00103	0.000104	-0.00559		0.000476	0.002793	-0.00195
101.8		0.001282	0.00457	-0.004701		0.000379	0.004753	-0.00858		7.91e-05	-0.00265	-0.00399		-0.00109	-0.00036	-0.00187
102		0.00074	-0.00216	-0.001051		0.00562	-0.00103	-0.00494		0.001894	-0.00166	-0.00196		-0.0014	0.005296	-0.0022
102.2		-0.00118	0.003065	-0.002027		0.006035	-0.00138	-0.00616		-0.00366	0.001866	-0.00234		0.000928	0.001121	-0.00588
102.4		-0.00746	-0.00067	-0.000333		0.00338	-0.00023	-0.00722		-0.00121	0.004847	0.00066		0.000341	-0.0028	-0.00439
102.6		0.000744	-0.00193	-0.000745		0.002514	0.006988	-0.00803		0.000501	0.00046	-0.00082		-0.00063	-0.00011	-0.00467
102.8		-0.00393	-0.00264	-0.002588		0.002754	0.000926	-0.00522		0.000938	-0.00302	-0.00315		-0.00046	-0.00245	-0.0015
103		0.00224	0.000616	-0.000547		0.002323	0.000667	-0.00333		0.00689	0.003964	-0.00045		-0.0016	0.0018	-0.00123
103.2		-0.00098	0.002358	-0.001169		0.003269	-0.00199	-0.00843		0.001841	0.002815	-0.00299		0.004125	0.002365	-0.00348
103.4		0.00012	-0.00148	-0.006645		-0.00247	0.001387	-0.00464		0.004586	-0.00403	-0.00458		0.001028	-0.00099	0.000944
103.6		-0.00193	-0.0013	-0.001344		-0.00283	0.000663	-0.00661		-0.00087	0.002079	-0.00238		0.002222	-0.00251	-0.00545
103.8		0.00054	0.00286	-0.002501		0.002677	0.005333	-0.00575		0.000801	-0.00067	-0.00279		0.000672	0.003238	-0.00086
104		0.003615	0.004036	-0.005022		-0.0024	0.000796	-0.00851		-0.00122	0.002549	-0.00586		0.003416	-0.00085	-0.00602
104.2		-0.00224	0.004532	0.0035834		0.001945	0.000611	-0.00121		0.001851	0.002197	-0.00054		0.000911	9.35e-05	-0.00458
104.4		0.005258	0.001374	-0.002827		0.001906	0.002725	-0.00671		0.002508	0.002602	-0.00407		-0.00019	0.002049	-0.00447
104.6		0.001099	-0.00185	-0.001018		0.001135	-0.00189	-0.00144		0.003893	-0.00281	0.001422		-0.00502	0.002139	-0.00318
104.8		0.000937	-0.00445	-0.002209		-0.00148	0.002681	-0.00453		0.001417	0.000399	-0.00244		-0.00224	0.000581	-0.00058
105		-0.00143	-0.00154	-0.001792		0.009126	0.003713	-0.00445		0.002025	0.002159	-0.00417		-3.8e-05	-0.00236	-0.00167
105.2		-0.00024	0.002814	-0.000776		0.001223	0.005911	-0.00519		-0.00018	0.001913	-0.00477		0.003856	0.002576	-0.00282
105.4		-0.00064	-0.00483	0.001075		-0.00124	-0.00363	-0.00587		0.00418	0.00053	-0.00115		0.00524	-0.00291	0.001762
105.6		0.001984	0.002567	-0.003741		0.001632	-0.00219	-0.00544		0.001469	0.002211	-0.00614		-0.00196	0.002823	5.51e-05
105.8		0.0035	-0.00072	0.0038775		0.000358	-0.00115	-0.0058		0.00172	-0.00264	-0.00245		0.000549	0.001452	-0.00234
106		-0.00201	0.002162	5.909e-05		0.002943	-0.0012	-0.00517		0.000712	0.001477	-0.00382		-0.00034	-0.00161	-0.00584
106.2		0.003602	0.002767	0.0009451		0.004459	0.001414	-0.00479		0.001	-0.00144	0.000908		4.41e-05	-0.00017	0.003905
106.4		-0.0013	0.002163	-0.00043		0.000277	0.00244	-0.00172		0.003965	0.00131	-0.00368		-0.00041	-0.00255	-0.00309
106.6		-0.00032	0.0035	-0.003151		0.00343	0.002236	-0.00408		0.002697	0.00051	-0.00515		-0.00105	-0.00166	-0.00269
106.8		-0.00182	0.002054	0.0010715		0.007912	0.002145	-0.0087		0.003828	-0.00343	-0.00475		-0.0038	-0.00045	-0.00356
107		-5.5e-05	0.00106	-0.001138		0.000422	0.002312	-0.00732		0.006321	0.000943	-0.00026		-0.00236	0.002824	-0.00342
107.2		-0.00291	-0.00051	-0.003066		0.006332	-0.00288	-0.00522		0.001862	0.00144	1.2e-05		-0.00119	-0.00092	0.002258
107.4		0.000374	-0.00032	-0.003625		0.002236	0.002951	-0.00068		0.001811	0.001782	-0.00641		-0.00212	0.00035	-0.00193
107.6		-0.00291	-0.00485	0.0007964		-0.003	-0.0024	-0.00231		0.004026	0.000421	-0.00577		-0.00132	0.001391	-0.00014
107.8		-0.00188	0.001246	-0.003016		-0.00084	0.003713	-0.00492		0.003077	-0.00156	-0.00816		3.06e-05	0.000924	-0.00244
108		-0.00087	-0.00072	-0.005944		0.00066	-0.00528	-0.00312		0.003952	-0.00408	-0.00222		0.003089	0.001153	-0.00254
108.2		-0.00316	-0.00246	-0.005606		-0.00098	-0.00027	-0.00233		0.005248	0.000286	-0.00646		-0.00311	-0.00194	-3.1e-05
108.4		-0.00501	0.002357	-0.002998		0.000337	0.002145	-0.00327		-0.00086	-0.00155	-0.00428		0.001441	-0.00045	-0.00078
108.6		-0.00068	-0.00298	-0.001893		0.003172	0.00247	-0.00746		-0.00097	0.005771	-0.00409		-0.00057	0.002165	-0.00482
108.8		0.000465	-0.00298	-0.00167		-0.00309	-0.00033	-0.00496		0.001017	-0.00318	-0.00682		-0.00316	0.002049	-0.00109
109		0.00022	-0.00045	-0.005558		0.001104	-0.00096	-0.00628		0.003838	-0.00226	-0.00215		0.000989	0.001876	-0.00447
109.2		-0.00101	0.000595	-0.003516		-0.00181	-0.00747	-0.00569		-0.00099	-0.00037	-0.00601		-0.00206	0.001929	-0.00532
109.4		0.003719	-0.00395	-0.002826		-0.00173	0.000254	-0.0005		-0.00073	0.002183	-0.00096		0.002078	-0.00122	-0.0016
109.6		0.00322	-0.00476	-0.000531		-0.00041	-0.00213	-0.00329		0.000312	0.00183	-0.00471		0.005255	-0.00481	-0.00318
109.8		0.000742	-0.0029	-0.003285		0.000302	-0.00261	-0.00566		0.000755	0.003939	-0.00398		0.002506	-0.00148	-0.00313
110		0.006874	-0.00334	0.001138		0.002732	0.000659	-0.00506		0.000867	0.000764	-0.00328		0.001637	0.001054	-0.00616
110.2		-0.00351	-0.00032	-0.000439		-0.00277	-0.00019	-0.00458		-0.00058	-0.002	-0.00233		-0.00413	0.000905	-0.00025
110.4		0.004216	0.001533	-0.007498		-0.00078	-0.00516	-0.00353		0.000114	0.002622	-0.00513		0.00034	0.00142	0.000613
110.6		-0.00033	-0.00209	-0.000668		-0.00189	-0.00248	-0.00703		0.005588	0.003628	-0.00192		-0.00142	-0.00169	-0.00176
110.8		-0.00375	-0.00077	0.0037955		0.002146	0.001149	-0.00612		0.002681	0.000137	-0.00176		0.002253	-0.00236	0.001084
111		-0.00065	-0.0011	0.0021197		0.006692	0.001363	-0.00497		0.000646	0.005408	-0.00465		-0.00057	0.003235	-0.00585
111.2		-0.00291	0.000517	-0.000703		-0.00101	-0.00216	-0.00275		0.003414	0.003158	-0.00068		0.000354	-0.00427	-0.00371
111.4		0.001972	-0.00065	0.0001729		-0.00182	9.91e-05	-0.00169		0.004665	-0.0002	-0.00169		2.81e-05	0.000463	-0.00541
111.6		0.000306	-0.00378	-0.002055		0.004874	0.000823	-0.00416		-0.00227	0.001192	-0.00064		-0.00336	0.000784	-0.00231
111.8		-0.00073	0.000383	-0.009918		0.004267	-0.00029	-0.00696		1.64e-05	0.00181	-0.00113		0.000559	0.00011	-0.00313
112		-0.00209	-0.00104	0.000198		0.000714	0.003708	-0.00411		0.001535	0.004763	-0.00108		-0.00297	0.002267	-0.0028
112.2		-0.00054	0.002533	0.0006928		0.002338	0.000456	-0.00244		0.002605	0.001921	-0.00684		0.002915	-0.00484	0.000343
112.4		0.003505	0.001279	-0.002055		-0.00313	-0.00127	-0.00946		0.000515	-0.00245	-0.00609		-0.00122	0.001377	-0.0041
112.6		-0.00253	-0.0005	-0.003212		0.000871	-0.00126	-0.00942		-0.00103	0.000512	5.57e-05		0.003277	-0.00062	-0.00216
112.8		0.002405	-0.00433	-0.003207		0.006345	-0.00061	-0.00795		-0.00347	0.003085	-0.00455		-0.00178	-0.00088	-0.00397
113		-0.00055	0.003423	-0.001528		0.000293	0.003515	-0.00534		-0.00229	0.000194	-0.00681		0.002082	0.001349	-0.00281
113.2		0.001109	0.000555	0.0004004		-0.00451	0.002365	-0.00679		0.000483	0.000811	-0.00255		3.32e-06	0.002041	-0.00422
113.4		0.005411	-0.00399	-0.002849		0.002848	0.00169	-0.00342		-0.00097	0.000359	-0.00046		-0.00364	0.003164	-0.00572
113.6		0.00268	0.000407	-0.000486		0.000612	0.000716	-0.00265		-0.00278	-0.00104	-0.00154		0.000153	0.002617	-0.0051
113.8		0.000989	0.003351	-0.001559		-0.00166	-0.00057	-0.00401		-0.00116	0.004209	-0.00269		0.002737	-0.00549	-0.00097
114		-0.00042	0.001068	-0.000332		0.000568	0.000595	-0.00956		-0.00382	-0.00029	-0.0025		0.003007	0.001157	-0.00339
114.2		0.001147	-0.00063	-0.00047		-5.5e-05	-0.00124	-0.00573		-0.001	-0.0006	-0.00148		0.000971	7.65e-05	-0.00199
114.4		-0.0003	-0.00225	-0.001618		-0.00211	-0.00173	-0.01025		0.000927	0.000697	-0.00573		0.005342	-0.00283	0.000704
114.6		-0.00315	-0.00198	-0.002821		0.00074	0.003077	-0.00507		0.005391	-0.00079	-0.00153		-0.00425	-0.00267	-0.00641
114.8		-0.00075	0.002217	-0.000664		-0.00114	0.001199	-0.00346		0.004557	-0.00163	-0.00513		0.004685	0.000157	-0.00611
115		-0.00337	0.006187	-0.004869		0.003515	-0.00084	-0.00266		7.39e-05	0.003284	-0.00113		0.001264	-0.00142	-0.00537
115.2		-0.00041	0.002069	-0.004718		0.003246	0.001424	-0.00697		-0.00235	0.002115	-0.00326		-0.0023	-0.00142	-0.0035
115.4		0.002106	-0.00671	-0.001373		-0.00454	0.005826	-0.00679		-0.00143	-0.00188	0.001514		-6.7e-05	0.002277	-0.00456
115.6		-0.00125	-8.1e-05	0.001313		0.00091	0.000119	-0.00499		0.001226	-0.0034	-0.00239		0.000292	-4.2e-05	-0.00479
115.8		-0.00312	-0.00169	-0.005058		-0.00236	-0.00131	-0.01126		-0.00545	-0.00244	-0.00445		-0.00087	-0.00043	0.000206
116		0.00289	-0.00338	-0.003163		-0.00205	-0.0011	-0.00917		0.003685	0.000925	-0.00211		0.001358	-0.00347	-0.00267
116.2		-0.00281	0.001213	-0.002916		-0.0002	-0.00403	-0.00942		-0.00293	0.006378	-0.00133		-0.00051	-0.00053	-0.00127
116.4		0.003558	0.000246	-0.005019		0.000705	-0.00196	-0.00438		-0.00209	-0.00183	-0.00128		-0.0003	0.001159	-0.00322
116.6		0.001571	0.000753	-0.001916		0.002341	0.003528	-0.00784		0.004967	-0.00368	-0.00162		0.002557	0.00078	-0.00445
116.8		0.00073	-0.00045	-0.002653		0.000563	0.001268	-0.00662		0.00195	0.002471	-0.00335		-0.00426	-0.00153	-0.00786
117		-0.00258	-0.00247	0.0022812		-0.00038	-0.00119	-0.00498		0.001946	-0.00231	-0.00478		-0.00098	0.001555	-0.00292
117.2		0.000518	-0.00185	-0.001182		-0.00273	-0.00017	-0.00349		0.003398	-0.00382	-0.00374		0.000268	0.0027	-0.00519
117.4		0.001742	0.00164	-0.001814		-0.00304	-0.00156	-0.00662		-0.00173	0.004405	-0.00857		-0.0021	-0.00045	-0.00374
117.6		-0.00713	0.004157	-0.004662		0.000688	-0.0021	-0.00528		-0.0032	-0.0003	-0.00472		-0.00086	-0.00029	-0.00291
117.8		0.002788	-0.00111	0.0007881		0.001564	0.000226	-0.00787		-0.00486	-0.00236	-0.00179		-0.0027	-0.00107	0.002625
118		0.000913	-0.00136	-0.005729		0.007261	0.001047	-0.00365		-0.00047	0.001704	-0.00411		4.16e-05	0.001434	-0.00496
118.2		0.000788	-0.00311	-0.001593		0.002824	-0.00089	-0.0065		0.001613	-0.00233	-0.0053		1.5e-05	0.000652	-0.00218
118.4		-0.00117	0.003988	-0.005158		-0.00148	-0.0006	-0.00396		0.001623	-0.00212	-0.00678		-0.00056	-0.00131	-0.00472
118.6		0.002482	-0.00124	-0.003971		0.000833	-0.00173	-0.00613		0.000355	0.002559	-0.00116		0.00291	0.002152	-0.00603
118.8		0.001159	0.002921	0.0013964		0.002504	0.000437	-0.00937		0.002834	0.001869	-0.00228		0.002727	-0.00057	-0.00159
119		0.002424	0.000773	-0.005497		-0.00163	-0.00301	-0.00978		-0.00038	0.000581	-0.00355		-0.00221	0.001742	-0.00199
119.2		-0.00186	-0.00099	-0.006467		-0.00109	-0.00209	-0.00365		-0.00094	0.001719	-0.00571		0.002017	-0.00085	0.001662
119.4		0.002368	0.001031	-0.003233		-0.00511	0.000895	-0.00303		-0.00304	0.001837	-0.00755		-0.0053	0.000942	-0.00419
119.6		0.00065	0.001332	-0.002515		-0.0002	0.004743	-0.0055		-0.00119	0.002673	-0.00287		-0.00066	0.002424	-0.00418
119.8		0.000485	-0.00029	-0.004116		-0.00015	0.001173	-0.00449		0.000334	-0.00344	-0.00527		0.00047	-0.00035	-0.00163

## Sheet: Figure1C_SH3#3
Time (s)		6000 nM (Change in signal (nm)				2400 nM (Change in signal (nm)				960 nM (Change in signal (nm)				3.84 nM (Change in signal (nm)
		Repeat 1				Repeat 1				Repeat 1				Repeat 1
0.002		0.433649				0.207271				0.09259				0.040777
0.202		0.562402				0.25539				0.117683				0.053153
0.402		0.668377				0.294982				0.136247				0.060031
0.602		0.74074				0.333351				0.152606				0.07386
0.802		0.798948				0.357449				0.161245				0.075726
1.002		0.840701				0.380357				0.168555				0.080068
1.202		0.871062				0.395232				0.174425				0.087625
1.402		0.892556				0.405746				0.180825				0.089701
1.602		0.907147				0.415074				0.186869				0.087106
1.802		0.923157				0.423779				0.189312				0.095894
2.002		0.93738				0.430884				0.195025				0.093516
2.202		0.941189				0.436994				0.196297				0.095253
2.402		0.948065				0.439806				0.198834				0.100194
2.602		0.951494				0.450161				0.201446				0.096365
2.802		0.95371				0.450528				0.201907				0.099269
3.002		0.957984				0.45192				0.2019				0.099372
3.202		0.960725				0.452732				0.201819				0.103027
3.402		0.962651				0.453549				0.207216				0.097877
3.602		0.960436				0.45292				0.203542				0.097763
3.802		0.961227				0.449757				0.204428				0.09829
4.002		0.96796				0.459788				0.206277				0.099736
4.202		0.969183				0.45371				0.203321				0.105363
4.402		0.960942				0.455305				0.20587				0.103795
4.602		0.96485				0.453494				0.207698				0.1005
4.802		0.968541				0.45875				0.20737				0.106005
5.002		0.972213				0.456167				0.212262				0.103083
5.202		0.968643				0.460205				0.208319				0.1022
5.402		0.969108				0.457311				0.213691				0.108528
5.602		0.972356				0.463057				0.206938				0.104702
5.802		0.970172				0.455475				0.205214				0.10494
6.002		0.96911				0.46145				0.205637				0.105219
6.202		0.971114				0.46077				0.21027				0.105481
6.402		0.972676				0.457464				0.20601				0.101609
6.602		0.973746				0.466073				0.213507				0.101585
6.802		0.968184				0.460994				0.209593				0.104115
7.002		0.974586				0.459006				0.205362				0.105296
7.202		0.969183				0.459118				0.208508				0.102708
7.402		0.97034				0.457932				0.212764				0.104348
7.602		0.971875				0.46304				0.208922				0.101265
7.802		0.969755				0.460955				0.209813				0.102568
8.002		0.970057				0.460741				0.209512				0.101323
8.202		0.972434				0.462767				0.210894				0.105465
8.402		0.970945				0.458938				0.211696				0.106943
8.602		0.973334				0.464423				0.214473				0.10241
8.802		0.970118				0.45911				0.210389				0.102414
9.002		0.97703				0.461227				0.206592				0.101662
9.202		0.977082				0.45723				0.214153				0.102901
9.402		0.970655				0.460002				0.209591				0.107414
9.602		0.971745				0.457215				0.215752				0.10333
9.802		0.976677				0.459554				0.207398				0.101943
10.002		0.97383				0.466513				0.214321				0.102817
10.202		0.971391				0.461678				0.214562				0.10605
10.402		0.96726				0.465178				0.206281				0.104123
10.602		0.978229				0.462914				0.209706				0.102134
10.802		0.969215				0.462004				0.209908				0.106508
11.002		0.97778				0.461336				0.213015				0.104118
11.202		0.978824				0.464493				0.201052				0.102958
11.402		0.975256				0.464447				0.207705				0.104398
11.602		0.977089				0.463371				0.210605				0.102657
11.802		0.967022				0.460489				0.210642				0.101811
12.002		0.970576				0.460693				0.21267				0.101193
12.202		0.97152				0.462471				0.21433				0.104038
12.402		0.973922				0.464448				0.211851				0.101879
12.602		0.970157				0.462333				0.206536				0.10232
12.802		0.977552				0.461502				0.208356				0.105107
13.002		0.972424				0.460621				0.208267				0.103183
13.202		0.971851				0.459892				0.212609				0.105146
13.402		0.975376				0.460589				0.210776				0.099662
13.602		0.974785				0.460441				0.214784				0.107547
13.802		0.972294				0.462149				0.205818				0.101479
14.002		0.976566				0.464512				0.215326				0.104843
14.202		0.97274				0.458297				0.207518				0.106142
14.402		0.972499				0.461537				0.207874				0.104121
14.602		0.974186				0.465848				0.209878				0.103768
14.802		0.979258				0.463426				0.211153				0.104479
15.002		0.971588				0.462858				0.215053				0.10437
15.202		0.978169				0.461822				0.212515				0.102092
15.402		0.976986				0.464172				0.211927				0.101902
15.602		0.974701				0.464225				0.214022				0.106741
15.802		0.972774				0.457192				0.206094				0.099544
16.002		0.971161				0.464829				0.215341				0.102907
16.202		0.977489				0.460586				0.207812				0.105393
16.402		0.975507				0.461275				0.210314				0.105727
16.602		0.971516				0.464777				0.207607				0.106344
16.802		0.976726				0.462542				0.214831				0.107185
17.002		0.97663				0.465859				0.211058				0.108389
17.202		0.976266				0.462308				0.212818				0.103849
17.402		0.974987				0.46503				0.212093				0.108348
17.602		0.977155				0.464678				0.211366				0.103565
17.802		0.9783				0.465				0.211011				0.100066
18.002		0.977804				0.461835				0.21161				0.102248
18.202		0.974994				0.462789				0.211609				0.100964
18.402		0.971528				0.464705				0.215012				0.10413
18.602		0.970942				0.46596				0.21023				0.105115
18.802		0.974358				0.462155				0.211735				0.102339
19.002		0.975235				0.466415				0.212982				0.106352
19.202		0.975018				0.466798				0.208432				0.103129
19.402		0.97338				0.464382				0.209217				0.101413
19.602		0.976417				0.462522				0.208694				0.102191
19.802		0.97571				0.46321				0.214348				0.106197
20.002		0.97479				0.464622				0.210153				0.1032
20.202		0.974264				0.461748				0.207931				0.105455
20.402		0.972714				0.4579				0.213895				0.104359
20.602		0.968767				0.465488				0.211535				0.104173
20.802		0.976469				0.463166				0.207687				0.100852
21.002		0.974903				0.462495				0.206148				0.104266
21.202		0.972481				0.459553				0.209729				0.107562
21.402		0.974108				0.466152				0.207732				0.104466
21.602		0.974119				0.462001				0.206444				0.10396
21.802		0.97893				0.466901				0.209589				0.101629
22.002		0.973037				0.463378				0.211837				0.104317
22.202		0.972282				0.463858				0.206317				0.101977
22.402		0.9777				0.463487				0.212212				0.099376
22.602		0.974429				0.464773				0.208117				0.102003
22.802		0.970746				0.46333				0.207679				0.100424
23.002		0.972575				0.462904				0.212543				0.101965
23.202		0.972075				0.465003				0.208453				0.103849
23.402		0.966817				0.463361				0.211918				0.100732
23.602		0.972251				0.466307				0.212107				0.104994
23.802		0.969979				0.46285				0.214612				0.105616
24.002		0.971634				0.463592				0.208521				0.10146
24.202		0.975592				0.463194				0.208919				0.104356
24.402		0.97151				0.463977				0.213775				0.104181
24.602		0.970937				0.466485				0.20622				0.105477
24.802		0.9695				0.467954				0.206289				0.10231
25.002		0.977529				0.465945				0.209326				0.103761
25.202		0.975215				0.462717				0.209053				0.100453
25.402		0.973234				0.46627				0.210266				0.100868
25.602		0.970467				0.462249				0.203762				0.102877
25.802		0.976073				0.460257				0.207507				0.102041
26.002		0.977373				0.457488				0.211284				0.100125
26.202		0.975873				0.466341				0.206833				0.107125
26.402		0.973418				0.461396				0.209723				0.105362
26.602		0.973947				0.465261				0.211778				0.101967
26.802		0.975596				0.465183				0.210746				0.103004
27.002		0.975965				0.461999				0.209897				0.100768
27.202		0.973051				0.462799				0.212368				0.099341
27.402		0.975106				0.465239				0.204257				0.102788
27.602		0.973829				0.459929				0.213476				0.106474
27.802		0.969729				0.462533				0.209738				0.103626
28.002		0.976202				0.462881				0.208216				0.101975
28.202		0.97354				0.465211				0.208838				0.10152
28.402		0.970847				0.465929				0.212366				0.104101
28.602		0.976761				0.465241				0.207142				0.102337
28.802		0.971198				0.463833				0.208859				0.098869
29.002		0.974694				0.460888				0.208557				0.102257
29.202		0.974281				0.458526				0.21279				0.101071
29.402		0.979783				0.459461				0.210998				0.10207
29.602		0.974479				0.45902				0.212407				0.099154
29.802		0.975369				0.466537				0.208447				0.102219
30.002		0.975246				0.460324				0.208609				0.108529
30.202		0.973101				0.463389				0.215352				0.102345
30.402		0.977888				0.459882				0.210704				0.102785
30.602		0.971012				0.462284				0.211758				0.103848
30.802		0.972011				0.459807				0.206271				0.103708
31.002		0.97547				0.462636				0.210367				0.10071
31.202		0.971598				0.462762				0.214687				0.1004
31.402		0.970993				0.465194				0.210626				0.108425
31.602		0.972822				0.463682				0.206723				0.102414
31.802		0.977814				0.463738				0.211336				0.10193
32.002		0.976098				0.463475				0.209694				0.108245
32.202		0.967942				0.464748				0.209035				0.104761
32.402		0.971587				0.468609				0.211287				0.105493
32.602		0.971265				0.457848				0.209306				0.102343
32.802		0.969793				0.46398				0.21288				0.101269
33.002		0.972631				0.461252				0.211344				0.102923
33.202		0.973413				0.464471				0.208273				0.103366
33.402		0.972517				0.466424				0.207525				0.10071
33.602		0.968177				0.465098				0.209415				0.105101
33.802		0.973548				0.464513				0.209168				0.104776
34.002		0.970616				0.460792				0.213164				0.105558
34.202		0.972883				0.460559				0.208077				0.103371
34.402		0.972992				0.460704				0.208763				0.102572
34.602		0.975236				0.461749				0.209381				0.102815
34.802		0.972152				0.464059				0.211524				0.102193
35.002		0.974438				0.463088				0.210745				0.102018
35.202		0.970838				0.462125				0.209535				0.10632
35.402		0.971546				0.45862				0.210087				0.101337
35.602		0.974282				0.455844				0.208757				0.102256
35.802		0.971641				0.461245				0.213413				0.100627
36.002		0.973664				0.465046				0.208299				0.099316
36.202		0.970619				0.457395				0.208605				0.100636
36.402		0.976881				0.461728				0.212358				0.103697
36.602		0.968966				0.462321				0.21481				0.103874
36.802		0.968205				0.461334				0.21166				0.101721
37.002		0.9722				0.46521				0.212369				0.102085
37.202		0.971313				0.461248				0.214276				0.103181
37.402		0.973985				0.46007				0.214717				0.107168
37.602		0.967377				0.46355				0.206541				0.104244
37.802		0.971718				0.464512				0.207282				0.103483
38.002		0.969538				0.464143				0.210208				0.101873
38.202		0.967602				0.460819				0.210477				0.099664
38.402		0.971394				0.459864				0.20747				0.101871
38.602		0.976583				0.46048				0.210218				0.10265
38.802		0.970432				0.463151				0.211635				0.10089
39.002		0.974738				0.460331				0.20743				0.100367
39.202		0.973922				0.464059				0.212447				0.101126
39.402		0.967522				0.464612				0.211274				0.104417
39.602		0.967759				0.464422				0.207865				0.102246
39.802		0.972462				0.460583				0.212579				0.102588
40.002		0.970914				0.462175				0.20724				0.102834
40.202		0.970601				0.462183				0.205958				0.097754
40.402		0.969872				0.461844				0.21211				0.105291
40.602		0.96962				0.458065				0.21257				0.101012
40.802		0.9653				0.460301				0.212302				0.09874
41.002		0.96704				0.461411				0.209908				0.101454
41.202		0.969717				0.457864				0.208196				0.103028
41.402		0.975315				0.463342				0.205228				0.097738
41.602		0.967943				0.465201				0.210761				0.101351
41.802		0.973708				0.457936				0.20877				0.100704
42.002		0.965654				0.463954				0.212396				0.098961
42.202		0.969249				0.461168				0.211948				0.102021
42.402		0.969052				0.459972				0.206922				0.104569
42.602		0.977309				0.456753				0.205072				0.102735
42.802		0.969866				0.460638				0.214776				0.105143
43.002		0.970181				0.460948				0.210619				0.097052
43.202		0.968638				0.460783				0.212888				0.103416
43.402		0.97045				0.45993				0.21031				0.107123
43.602		0.965654				0.461638				0.213002				0.09902
43.802		0.968188				0.462282				0.210123				0.102525
44.002		0.970776				0.459877				0.211087				0.104838
44.202		0.968648				0.456546				0.21377				0.09857
44.402		0.971758				0.458484				0.211061				0.09962
44.602		0.970431				0.46062				0.210987				0.099976
44.802		0.970558				0.4617				0.208513				0.10609
45.002		0.975343				0.458414				0.208855				0.10613
45.202		0.970856				0.463768				0.208828				0.101369
45.402		0.97202				0.459988				0.209617				0.105266
45.602		0.972922				0.457178				0.210747				0.105815
45.802		0.967376				0.461098				0.208393				0.104196
46.002		0.967329				0.462474				0.216758				0.103941
46.202		0.967199				0.466432				0.213056				0.097901
46.402		0.971361				0.460617				0.208672				0.103046
46.602		0.967334				0.457063				0.20973				0.103138
46.802		0.96708				0.458555				0.210018				0.103896
47.002		0.96798				0.45554				0.203023				0.104784
47.202		0.97566				0.457919				0.212131				0.102937
47.402		0.970934				0.460049				0.204837				0.098897
47.602		0.969856				0.464344				0.211362				0.103762
47.802		0.970459				0.460097				0.207714				0.102361
48.002		0.970989				0.462324				0.210383				0.103606
48.202		0.972641				0.459902				0.206503				0.103217
48.402		0.9724				0.462368				0.207841				0.097938
48.602		0.968155				0.45915				0.20564				0.097803
48.802		0.966167				0.45692				0.209876				0.105687
49.002		0.970207				0.458129				0.209038				0.100057
49.202		0.971002				0.461293				0.210469				0.101474
49.402		0.968027				0.463956				0.207945				0.100478
49.602		0.969798				0.462125				0.211324				0.100526
49.802		0.968398				0.462094				0.205439				0.104383
50.002		0.967936				0.45911				0.209428				0.102726
50.202		0.972322				0.461046				0.208989				0.104101
50.402		0.970413				0.454312				0.20908				0.101252
50.602		0.971985				0.460866				0.211768				0.103313
50.802		0.965749				0.458307				0.210833				0.104192
51.002		0.969533				0.457476				0.209732				0.105043
51.202		0.968528				0.460016				0.210467				0.100157
51.402		0.968661				0.459694				0.211427				0.100471
51.602		0.968723				0.461415				0.211715				0.102794
51.802		0.964488				0.459321				0.209757				0.104212
52.002		0.97021				0.455657				0.213167				0.100522
52.202		0.968788				0.456725				0.212648				0.105044
52.402		0.968547				0.459495				0.208694				0.101518
52.602		0.970794				0.459523				0.211612				0.0986
52.802		0.965812				0.459761				0.205711				0.104803
53.002		0.973084				0.454646				0.212464				0.100063
53.202		0.971796				0.458387				0.210506				0.102927
53.402		0.966143				0.457459				0.208914				0.100097
53.602		0.968755				0.461637				0.208675				0.105966
53.802		0.972404				0.457904				0.208621				0.106313
54.002		0.963627				0.457395				0.206692				0.105582
54.202		0.971319				0.456994				0.208433				0.098992
54.402		0.967989				0.456958				0.213272				0.105337
54.602		0.967566				0.459168				0.21113				0.100687
54.802		0.97034				0.463476				0.211146				0.104681
55.002		0.966008				0.461724				0.209941				0.104379
55.202		0.967832				0.456243				0.211405				0.103005
55.402		0.965494				0.454621				0.211256				0.099939
55.602		0.970338				0.460785				0.209327				0.107907
55.802		0.969628				0.455538				0.21424				0.099086
56.002		0.968566				0.458533				0.210158				0.10499
56.202		0.966679				0.456536				0.208417				0.106083
56.402		0.973969				0.456409				0.208483				0.09772
56.602		0.963976				0.454866				0.209618				0.100605
56.802		0.963888				0.456853				0.209404				0.100622
57.002		0.97346				0.457922				0.209313				0.104312
57.202		0.973511				0.453309				0.212085				0.10424
57.402		0.969045				0.457154				0.21056				0.102559
57.602		0.967519				0.456914				0.210084				0.10278
57.802		0.971845				0.458363				0.2107				0.106183
58.002		0.970153				0.455005				0.206802				0.098831
58.202		0.968895				0.462242				0.209594				0.101841
58.402		0.966826				0.458596				0.207146				0.097364
58.602		0.967581				0.456117				0.209491				0.101238
58.802		0.967351				0.457104				0.2144				0.103342
59.002		0.968846				0.456143				0.210867				0.104669
59.202		0.966645				0.456205				0.206817				0.104675
59.402		0.970352				0.457297				0.206449				0.103345
59.602		0.966598				0.460019				0.211275				0.104034
59.802		0.967224				0.456361				0.210785				0.10589
60.002		0.561165				0.29677				0.132298				0.060677
60.202		0.464661				0.242899				0.107088				0.054292
60.402		0.380414				0.20117				0.085301				0.043803
60.602		0.309378				0.168867				0.076092				0.040793
60.802		0.253664				0.140827				0.065962				0.033539
61.002		0.211482				0.115994				0.052666				0.027364
61.202		0.175062				0.101864				0.041716				0.02054
61.402		0.150166				0.082435				0.041133				0.017202
61.602		0.130682				0.06523				0.032659				0.019946
61.802		0.105774				0.057916				0.02548				0.016566
62.002		0.092144				0.049334				0.020256				0.012674
62.202		0.078728				0.039143				0.020979				0.015271
62.402		0.06896				0.038523				0.01727				0.009584
62.602		0.058469				0.031878				0.015071				0.013197
62.802		0.049683				0.027378				0.01182				0.014848
63.002		0.046958				0.022993				0.007835				0.010392
63.202		0.038973				0.018447				0.007955				0.008994
63.402		0.035236				0.017805				0.009344				0.003143
63.602		0.033753				0.016137				0.00919				0.009352
63.802		0.023016				0.017119				0.007671				0.010258
64.002		0.01925				0.016266				0.007636				0.006162
64.202		0.018488				0.012428				0.002746				0.014222
64.402		0.015547				0.009574				0.008789				0.007088
64.602		0.015166				0.010103				0.003421				0.002168
64.802		0.016907				0.011385				0.007676				0.004421
65.002		0.016089				0.010843				0.008129				0.006204
65.202		0.011069				0.011236				0.007859				0.003098
65.402		0.012185				0.011121				0.009141				0.009186
65.602		0.011312				0.010534				-0.00052				0.003897
65.802		0.006904				0.006512				0.000555				0.003919
66.002		0.00777				0.004763				0.008781				0.005923
66.202		0.011716				0.005409				0.004396				0.006053
66.402		0.005229				0.006807				0.001868				0.006746
66.602		0.003238				0.006259				0.004653				0.002852
66.802		0.008096				0.004798				0.004529				0.003197
67.002		0.008467				0.000254				0.002524				0.005373
67.202		0.004119				0.010227				0.004194				0.00685
67.402		0.009051				0.004426				0.008518				-0.00194
67.602		0.001535				0.004891				0.001563				0.007064
67.802		0.005899				0.007464				0.004164				0.003207
68.002		0.005292				0.006519				0.005192				0.006171
68.202		0.004123				-0.00101				0.005552				0.00521
68.402		0.002162				0.001108				-0.00188				0.005701
68.602		0.006479				0.0066				0.000785				0.009643
68.802		0.003948				0.006014				0.004259				0.004403
69.002		0.005193				0.005256				0.00328				-0.00172
69.202		0.004113				-0.00043				0.001716				0.00164
69.402		0.003963				-0.00142				-0.00262				0.002357
69.602		0.005703				0.000516				0.004279				0.000894
69.802		0.004713				0.00611				-0.00382				0.001961
70.002		0.003929				0.004671				0.001298				0.001647
70.202		-0.00062				0.00233				0.001146				0.003119
70.402		0.002824				-0.00027				0.001432				0.003032
70.602		-0.00021				0.003737				0.003832				0.001063
70.802		-0.00276				-0.00304				-0.00169				-0.00401
71.002		0.003911				0.001452				0.001859				-0.00048
71.202		0.001018				0.001841				-0.00048				0.000523
71.402		-0.00044				0.001025				0.002025				0.003955
71.602		0.000192				-0.002				0.00121				0.001227
71.802		-0.00031				0.003121				-0.00478				-0.00026
72.002		-0.00157				-0.00144				0.001931				-0.00087
72.202		-0.00313				-0.00018				0.003675				-0.00194
72.402		0.001132				0.00438				0.001992				0.000793
72.602		-0.00254				-0.00125				0.00039				0.00346
72.802		-0.00316				0.002862				0.003575				-0.00316
73.002		-0.00281				-0.0044				-0.0008				-0.00341
73.202		0.002009				0.002856				-0.00204				-0.00132
73.402		0.001738				-0.00327				-0.00096				-8.8e-05
73.602		-0.00088				-0.00364				-0.00331				-0.00036
73.802		0.003215				-0.00754				-0.00043				0.001226
74.002		-0.00041				0.003823				-0.00405				-0.00019
74.202		0.001223				-0.00206				-0.00171				0.00436
74.402		0.002818				0.003908				0.003674				-0.00035
74.602		-0.00113				-0.00401				0.001593				-0.00102
74.802		0.001112				-0.00146				0.000558				-0.00078
75.002		-0.00218				-0.00484				-0.00067				-0.00609
75.202		0.002752				0.001422				-0.00135				0.000948
75.402		-0.00078				-0.00149				-0.00055				-0.00246
75.602		-0.00302				0.000788				-0.00523				-0.00048
75.802		-0.00191				0.002678				-0.00214				0.001929
76.002		0.000651				-0.00439				-0.00201				-0.00025
76.202		-0.00074				-0.00321				-0.00458				-0.00575
76.402		0.000649				0.000383				-0.00056				-0.0012
76.602		-0.00355				-0.00289				-0.00244				-0.00264
76.802		-0.00219				-0.00336				-0.00206				2.56e-05
77.002		0.001221				-0.00086				-0.00085				-0.00214
77.202		-0.0012				0.002415				-0.00537				-0.00337
77.402		-0.0039				-0.00264				-0.00424				-0.00145
77.602		-0.0036				-0.00155				-0.00068				-0.0021
77.802		-0.00521				0.002819				-0.00207				-0.00408
78.002		-0.00427				-0.00988				0.000289				-0.00226
78.202		-0.00298				-0.00233				-0.00497				-0.00449
78.402		-0.00567				-0.0025				-0.00046				0.000174
78.602		-0.00621				-0.00668				0.001324				0.002391
78.802		-0.00322				-0.00535				-0.00296				-0.00484
79.002		-0.00527				-0.00702				-0.0032				-0.00256
79.202		0.00148				-0.00652				-0.00104				0.00083
79.402		-0.00958				-0.00486				0.000983				-0.0043
79.602		-0.00562				-0.00145				0.001376				0.000932
79.802		-0.00285				-0.0055				-0.00607				-0.00157
80.002		-0.00525				-0.00447				-0.00301				-0.0029
80.202		-0.00284				-0.00563				-0.00459				-0.00464
80.402		-0.00327				-0.00757				-0.00325				-0.00123
80.602		-0.00751				-0.00687				-0.00531				-0.00586
80.802		-0.00643				-0.00278				-0.0051				-0.00178
81.002		-0.00698				-0.00644				-0.0026				-0.01079
81.202		-0.00389				-0.00111				-0.0012				-0.00424
81.402		-0.00572				-0.0041				-0.00496				-0.00764
81.602		-0.00702				-0.00602				-0.00776				-0.00613
81.802		-0.008				-0.00513				-0.00407				-0.00201
82.002		-0.00417				-0.0068				-0.00226				-0.0035
82.202		-0.00919				-0.00378				-0.00606				-0.00097
82.402		-0.00336				-0.00584				-0.00722				-0.00338
82.602		-0.00379				-0.00712				-0.00327				-0.00556
82.802		-0.00419				-0.00923				-0.00539				-0.00148
83.002		-0.00276				-0.00748				-0.00509				-0.00321
83.202		-0.00872				-0.00607				-0.00232				-0.00522
83.402		-0.00497				-0.00687				-0.00792				-0.00448
83.602		-0.00222				-0.00844				-0.00635				-0.00482
83.802		-0.00764				-0.00696				-0.00594				-0.00371
84.002		-0.00673				-0.00692				-0.00526				-0.00285
84.202		-0.00546				-0.00656				-0.00684				-0.00419
84.402		-0.00812				-0.00488				-0.00656				-0.00394
84.602		-0.00702				-0.00753				-0.0066				-0.00867
84.802		-0.00896				-0.01068				-0.00186				-0.00712
85.002		-0.01048				-0.01191				-0.00497				-0.00499
85.202		-0.00998				-0.00236				-0.00449				-0.00392
85.402		-0.01231				-0.0078				-0.00461				-0.00583
85.602		-0.00537				-0.00698				-0.00459				-0.00327
85.802		-0.01379				-0.01242				-0.00922				-0.00648
86.002		-0.00811				-0.0081				-0.00535				-0.0049
86.202		-0.0087				-0.00563				-0.00857				-0.005
86.402		-0.00688				-0.0089				-0.00404				-0.00497
86.602		-0.00962				-0.00775				-0.00841				-0.00729
86.802		-0.00682				-0.00762				-0.00932				-0.00834
87.002		-0.00746				-0.00676				-0.00943				-0.01076
87.202		-0.00873				-0.00749				-0.00511				-0.00599
87.402		-0.00782				-0.00829				-0.01168				-0.00714
87.602		-0.01053				-0.01382				-0.00595				-0.0103
87.802		-0.01653				-0.00835				-0.00541				-0.00407
88.002		-0.01629				-0.00542				-0.00736				-0.00737
88.202		-0.01264				-0.0138				-0.00954				-0.01072
88.402		-0.01534				-0.00773				-0.00951				-0.00906
88.602		-0.01119				-0.01104				-0.0063				-0.00424
88.802		-0.01488				-0.01558				-0.00671				-0.00949
89.002		-0.0127				-0.00936				-0.01103				-0.00949
89.202		-0.00901				-0.01				-0.01168				-0.00819
89.402		-0.01288				-0.00878				-0.01184				-0.00417
89.602		-0.01278				-0.00337				-0.01075				-0.00848
89.802		-0.01329				-0.01292				-0.0113				-0.00934
90.002		-0.01234				-0.00747				-0.01394				-0.00821
90.202		-0.00967				-0.01156				-0.00914				-0.00643
90.402		-0.00889				-0.01336				-0.01425				-0.00762
90.602		-0.0075				-0.01158				-0.01039				-0.0128
90.802		-0.01398				-0.01511				-0.01107				-0.00901
91.002		-0.01142				-0.01315				-0.01405				-0.01032
91.202		-0.00814				-0.00953				-0.01325				-0.01054
91.402		-0.00927				-0.01182				-0.00894				-0.00829
91.602		-0.01393				-0.01516				-0.01053				-0.01285
91.802		-0.01641				-0.01533				-0.01265				-0.00952
92.002		-0.00929				-0.01196				-0.01043				-0.01286
92.202		-0.01219				-0.01397				-0.01032				-0.00738
92.402		-0.01107				-0.01225				-0.00819				-0.01202
92.602		-0.01635				-0.01338				-0.00959				-0.00686
92.802		-0.02117				-0.01104				-0.01555				-0.01091
93.002		-0.01415				-0.01377				-0.01078				-0.00825
93.202		-0.0135				-0.01435				-0.0119				-0.01211
93.402		-0.01351				-0.00969				-0.00948				-0.00993
93.602		-0.00873				-0.01446				-0.00866				-0.01099
93.802		-0.01258				-0.01123				-0.01602				-0.0109
94.002		-0.01217				-0.01372				-0.01129				-0.01495
94.202		-0.01162				-0.01103				-0.01226				-0.01275
94.402		-0.01377				-0.01792				-0.01233				-0.00607
94.602		-0.01708				-0.01129				-0.01573				-0.01116
94.802		-0.00894				-0.01528				-0.00962				-0.01185
95.002		-0.01565				-0.01432				-0.00759				-0.01221
95.202		-0.01674				-0.01113				-0.01445				-0.01161
95.402		-0.01604				-0.01701				-0.01454				-0.01001
95.602		-0.01485				-0.01408				-0.01029				-0.01149
95.802		-0.01445				-0.01992				-0.01048				-0.01088
96.002		-0.01066				-0.01382				-0.01132				-0.01148
96.202		-0.01586				-0.01513				-0.01334				-0.01589
96.402		-0.02191				-0.01525				-0.00886				-0.00725
96.602		-0.01435				-0.01864				-0.01183				-0.01398
96.802		-0.01515				-0.01281				-0.01381				-0.01359
97.002		-0.01586				-0.01461				-0.012				-0.01673
97.202		-0.01711				-0.01194				-0.00979				-0.01077
97.402		-0.0185				-0.00876				-0.01425				-0.0166
97.602		-0.01911				-0.01506				-0.01743				-0.01031
97.802		-0.01982				-0.01717				-0.01499				-0.01212
98.002		-0.01593				-0.0147				-0.00958				-0.00901
98.202		-0.01252				-0.01652				-0.01243				-0.01536
98.402		-0.01371				-0.01417				-0.01645				-0.01356
98.602		-0.01508				-0.01814				-0.01469				-0.01357
98.802		-0.0171				-0.01527				-0.01455				-0.01518
99.002		-0.01632				-0.01277				-0.01334				-0.00954
99.202		-0.01851				-0.01603				-0.01856				-0.01524
99.402		-0.01612				-0.01635				-0.01179				-0.01352
99.602		-0.02263				-0.01386				-0.01855				-0.01593
99.802		-0.01661				-0.01742				-0.01383				-0.01471
100.002		-0.01293				-0.01782				-0.0164				-0.01352
100.202		-0.01721				-0.01762				-0.01355				-0.01564
100.402		-0.01448				-0.01462				-0.01301				-0.01443
100.602		-0.01803				-0.01821				-0.01346				-0.01864
100.802		-0.02162				-0.01551				-0.01603				-0.01391
101.002		-0.01899				-0.01815				-0.01833				-0.01168
101.202		-0.01743				-0.01366				-0.01772				-0.01296
101.402		-0.02084				-0.01763				-0.01214				-0.01297
101.602		-0.01866				-0.02231				-0.01507				-0.01509
101.802		-0.01636				-0.01684				-0.01225				-0.014
102.002		-0.01983				-0.01608				-0.01614				-0.0156
102.202		-0.02219				-0.0222				-0.01894				-0.01893
102.402		-0.01664				-0.01271				-0.01559				-0.01565
102.602		-0.01346				-0.01858				-0.01751				-0.01234
102.802		-0.01568				-0.01845				-0.01987				-0.01715
103.002		-0.02141				-0.01781				-0.01502				-0.01375
103.202		-0.01961				-0.02055				-0.0168				-0.01494
103.402		-0.02206				-0.01984				-0.01201				-0.01674
103.602		-0.02231				-0.01903				-0.01889				-0.01178
103.802		-0.01879				-0.02132				-0.01891				-0.01473
104.002		-0.01532				-0.02146				-0.01835				-0.01633
104.202		-0.01761				-0.01952				-0.01398				-0.01652
104.402		-0.01604				-0.02279				-0.01723				-0.01542
104.602		-0.0221				-0.02084				-0.01652				-0.01678
104.802		-0.02248				-0.01662				-0.01702				-0.01598
105.002		-0.01947				-0.02005				-0.01909				-0.01703
105.202		-0.02222				-0.02062				-0.01915				-0.01575
105.402		-0.0204				-0.01878				-0.01898				-0.02013
105.602		-0.01935				-0.02139				-0.01827				-0.0147
105.802		-0.01941				-0.01693				-0.01929				-0.01746
106.002		-0.01899				-0.01586				-0.01727				-0.02002
106.202		-0.02101				-0.0229				-0.02318				-0.01579
106.402		-0.01994				-0.01558				-0.01797				-0.01647
106.602		-0.02122				-0.01892				-0.01668				-0.02087
106.802		-0.01888				-0.01998				-0.01689				-0.01558
107.002		-0.02435				-0.02343				-0.02125				-0.01709
107.202		-0.02142				-0.01804				-0.02112				-0.01669
107.402		-0.01995				-0.0218				-0.01667				-0.01898
107.602		-0.02253				-0.01791				-0.02182				-0.02257
107.802		-0.02633				-0.02292				-0.02143				-0.01977
108.002		-0.01788				-0.02359				-0.02116				-0.01943
108.202		-0.02139				-0.02683				-0.01788				-0.02175
108.402		-0.0187				-0.0225				-0.02076				-0.02193
108.602		-0.02199				-0.02288				-0.01975				-0.01718
108.802		-0.02211				-0.02416				-0.02169				-0.01775
109.002		-0.02278				-0.02372				-0.02289				-0.01725
109.202		-0.027				-0.02661				-0.01752				-0.01868
109.402		-0.02141				-0.02091				-0.01795				-0.01766
109.602		-0.02568				-0.02518				-0.02564				-0.01648
109.802		-0.02067				-0.02176				-0.01892				-0.02583
110.002		-0.02262				-0.02491				-0.02308				-0.01832
110.202		-0.02347				-0.02506				-0.01718				-0.01883
110.402		-0.02924				-0.0235				-0.01846				-0.01486
110.602		-0.02789				-0.02698				-0.02394				-0.01883
110.802		-0.02319				-0.02694				-0.02203				-0.01887
111.002		-0.02089				-0.01844				-0.02384				-0.02591
111.202		-0.0191				-0.02473				-0.02495				-0.02225
111.402		-0.02289				-0.02129				-0.0223				-0.01817
111.602		-0.02368				-0.0175				-0.02168				-0.02041
111.802		-0.01965				-0.02797				-0.02456				-0.01902
112.002		-0.02575				-0.02327				-0.02149				-0.02206
112.202		-0.02167				-0.02253				-0.02105				-0.01907
112.402		-0.02374				-0.02226				-0.0181				-0.02116
112.602		-0.02325				-0.02286				-0.02407				-0.01691
112.802		-0.02531				-0.02676				-0.02011				-0.02326
113.002		-0.0243				-0.02299				-0.02134				-0.02023
113.202		-0.02513				-0.02663				-0.02008				-0.0231
113.402		-0.0254				-0.02058				-0.02217				-0.02122
113.602		-0.02644				-0.02405				-0.02271				-0.02046
113.802		-0.0225				-0.02762				-0.01818				-0.02515
114.002		-0.02411				-0.02841				-0.0215				-0.02324
114.202		-0.02807				-0.02822				-0.02483				-0.02534
114.402		-0.02301				-0.02723				-0.02269				-0.02543
114.602		-0.02459				-0.02485				-0.02643				-0.02265
114.802		-0.02806				-0.02423				-0.02807				-0.02077
115.002		-0.02794				-0.0231				-0.0203				-0.02544
115.202		-0.02901				-0.02543				-0.02311				-0.01985
115.402		-0.02276				-0.02735				-0.02265				-0.02113
115.602		-0.02282				-0.028				-0.01973				-0.0209
115.802		-0.02807				-0.0223				-0.02219				-0.0207
116.002		-0.02784				-0.02741				-0.02386				-0.02332
116.202		-0.0285				-0.02314				-0.01923				-0.02343
116.402		-0.02575				-0.02266				-0.02493				-0.01969
116.602		-0.02644				-0.02466				-0.02737				-0.02222
116.802		-0.02934				-0.02697				-0.02497				-0.02562
117.002		-0.02754				-0.02148				-0.02193				-0.02251
117.202		-0.02556				-0.02819				-0.02694				-0.02319
117.402		-0.02571				-0.02488				-0.02188				-0.02445
117.602		-0.03308				-0.02714				-0.02824				-0.0213
117.802		-0.02755				-0.02314				-0.02604				-0.02059
118.002		-0.02623				-0.0303				-0.02046				-0.02516
118.202		-0.0274				-0.026				-0.02409				-0.02423
118.402		-0.02598				-0.02456				-0.02622				-0.02409
118.602		-0.02738				-0.02391				-0.02767				-0.02533
118.802		-0.03113				-0.02488				-0.02616				-0.02434
119.002		-0.02909				-0.02736				-0.02643				-0.02676
119.202		-0.02597				-0.02456				-0.02883				-0.02503
119.402		-0.03114				-0.02397				-0.02347				-0.02355
119.602		-0.02157				-0.02433				-0.02981				-0.0265
119.802		-0.03126				-0.0299				-0.0291				-0.02577

## Sheet: Figure1C_SH3#1-2
Time (s)		400 nM (Change in signal (nm)				160 nM (Change in signal (nm)				64 nM (Change in signal (nm)				25.6 nM (Change in signal (nm)				10.2 nM (Change in signal (nm)
		Repeat 1				Repeat 1				Repeat 1				Repeat 1				Repeat 1
0.002		-0.003				0.000806				-0.00016				-0.00339				0.001473
0.202		0.022436				0.016037				0.01068				0.004481				0.003621
0.402		0.05362				0.028				0.011398				-0.00124				0.006326
0.602		0.084598				0.034626				0.015587				0.004445				0.011111
0.802		0.109768				0.051036				0.017313				0.008058				0.009571
1.002		0.136967				0.059953				0.024629				0.009553				0.009123
1.202		0.157259				0.073528				0.029513				0.014766				0.011378
1.402		0.186119				0.087097				0.030812				0.016985				0.010077
1.602		0.2129				0.096209				0.042367				0.015899				0.016513
1.802		0.230154				0.106396				0.043086				0.022855				0.013685
2.002		0.252593				0.107403				0.048314				0.018781				0.015709
2.202		0.280259				0.123727				0.057179				0.021064				0.017688
2.402		0.293065				0.134232				0.059638				0.023175				0.021235
2.602		0.317547				0.140743				0.06376				0.023403				0.017193
2.802		0.32738				0.147503				0.065187				0.028816				0.012605
3.002		0.350365				0.158176				0.067043				0.02864				0.019474
3.202		0.366088				0.172177				0.074414				0.031185				0.020108
3.402		0.379508				0.176904				0.079678				0.032277				0.01979
3.602		0.39443				0.18302				0.079879				0.032224				0.019714
3.802		0.404352				0.193486				0.08721				0.034422				0.024284
4.002		0.416081				0.199589				0.085001				0.039549				0.022576
4.202		0.422637				0.205296				0.093005				0.038991				0.022444
4.402		0.439975				0.216604				0.09318				0.033642				0.023312
4.602		0.448975				0.219605				0.100909				0.041371				0.020178
4.802		0.45685				0.23336				0.097703				0.040067				0.017848
5.002		0.463417				0.228517				0.104883				0.044103				0.022088
5.202		0.471618				0.240635				0.107192				0.04699				0.025408
5.402		0.485069				0.244307				0.108446				0.044928				0.027569
5.602		0.485424				0.25952				0.111433				0.046782				0.024174
5.802		0.489683				0.259241				0.112937				0.052315				0.029878
6.002		0.494449				0.265591				0.115628				0.051893				0.022313
6.202		0.502082				0.270584				0.12236				0.049035				0.025552
6.402		0.503019				0.276263				0.122939				0.051473				0.027507
6.602		0.513121				0.284507				0.127569				0.054683				0.030668
6.802		0.514514				0.284751				0.127467				0.051698				0.029573
7.002		0.52015				0.294296				0.130718				0.055732				0.024839
7.202		0.525103				0.29351				0.136919				0.056184				0.031766
7.402		0.527366				0.301242				0.14093				0.05516				0.027542
7.602		0.526928				0.305302				0.138948				0.059134				0.02704
7.802		0.527918				0.305615				0.142939				0.055862				0.031311
8.002		0.531579				0.309768				0.143402				0.060108				0.030104
8.202		0.530498				0.319168				0.147424				0.060697				0.035673
8.402		0.534818				0.316249				0.15088				0.064903				0.030676
8.602		0.53981				0.317181				0.150095				0.066022				0.0364
8.802		0.537743				0.326432				0.151983				0.065639				0.033904
9.002		0.539779				0.325454				0.154126				0.065898				0.038671
9.202		0.542248				0.331532				0.163038				0.067734				0.029949
9.402		0.540594				0.339027				0.15428				0.067564				0.03006
9.602		0.546134				0.332766				0.157653				0.067401				0.036348
9.802		0.543415				0.341778				0.157687				0.067633				0.036362
10.002		0.545694				0.342909				0.166937				0.070672				0.02949
10.202		0.538573				0.339234				0.17165				0.069679				0.042044
10.402		0.54748				0.339724				0.169694				0.072586				0.036067
10.602		0.545908				0.344698				0.171942				0.073708				0.036307
10.802		0.549661				0.35496				0.176227				0.070552				0.037429
11.002		0.549917				0.344546				0.171636				0.073628				0.036391
11.202		0.547184				0.355389				0.17947				0.071759				0.030504
11.402		0.553157				0.353631				0.175524				0.07323				0.038565
11.602		0.550515				0.356133				0.183124				0.073572				0.041287
11.802		0.547192				0.357167				0.186673				0.081012				0.036082
12.002		0.54952				0.362526				0.181669				0.077905				0.037674
12.202		0.547311				0.357724				0.179541				0.076395				0.039391
12.402		0.54912				0.359417				0.18733				0.080383				0.042186
12.602		0.550093				0.365948				0.186023				0.076122				0.031291
12.802		0.546192				0.367274				0.191379				0.081405				0.041793
13.002		0.551665				0.365319				0.182897				0.080053				0.040384
13.202		0.55364				0.364648				0.18864				0.082013				0.042136
13.402		0.551617				0.369726				0.19165				0.082792				0.040575
13.602		0.548765				0.369703				0.195745				0.08824				0.041504
13.802		0.551456				0.368627				0.191863				0.083018				0.041976
14.002		0.548465				0.368779				0.198073				0.084677				0.042439
14.202		0.553822				0.370243				0.19663				0.081545				0.042562
14.402		0.554062				0.371603				0.199327				0.079663				0.037272
14.602		0.55509				0.369612				0.197169				0.083284				0.045018
14.802		0.550901				0.375414				0.202125				0.08645				0.043654
15.002		0.549153				0.375511				0.198063				0.086676				0.039366
15.202		0.549468				0.377244				0.200046				0.086601				0.046064
15.402		0.557132				0.374123				0.202956				0.090872				0.04129
15.602		0.550524				0.378854				0.203145				0.088533				0.043028
15.802		0.552295				0.378759				0.210949				0.089099				0.047109
16.002		0.555637				0.377319				0.207431				0.089729				0.045311
16.202		0.551079				0.375101				0.207506				0.095488				0.04289
16.402		0.547552				0.374892				0.207451				0.09023				0.042972
16.602		0.550819				0.379855				0.208456				0.091011				0.044442
16.802		0.549153				0.373453				0.207911				0.095353				0.041206
17.002		0.554719				0.377686				0.209086				0.095077				0.044333
17.202		0.554986				0.377352				0.208189				0.093251				0.043483
17.402		0.548659				0.376924				0.208786				0.093151				0.044971
17.602		0.553188				0.3769				0.214628				0.09366				0.042893
17.802		0.550913				0.379188				0.212878				0.092205				0.046175
18.002		0.550324				0.375391				0.213446				0.094362				0.04214
18.202		0.554873				0.375966				0.213159				0.093852				0.042274
18.402		0.55469				0.3824				0.214856				0.098217				0.04871
18.602		0.553215				0.376078				0.21725				0.10268				0.044309
18.802		0.556603				0.37994				0.217949				0.096506				0.042987
19.002		0.555249				0.384797				0.21729				0.096484				0.047495
19.202		0.556365				0.381862				0.21646				0.095429				0.046865
19.402		0.552408				0.380365				0.217705				0.099364				0.047628
19.602		0.553425				0.380956				0.21798				0.101132				0.049057
19.802		0.550262				0.378749				0.215369				0.09835				0.042832
20.002		0.553369				0.377242				0.218127				0.093542				0.04193
20.202		0.555548				0.38217				0.213828				0.099097				0.046887
20.402		0.552293				0.384087				0.225566				0.097359				0.049683
20.602		0.551317				0.385529				0.224048				0.096892				0.052688
20.802		0.557324				0.384332				0.222029				0.097722				0.048817
21.002		0.556172				0.383013				0.221571				0.099432				0.048199
21.202		0.550827				0.387976				0.218248				0.099063				0.040092
21.402		0.551969				0.378868				0.2237				0.100802				0.04974
21.602		0.556044				0.384315				0.222457				0.100627				0.045274
21.802		0.553178				0.380203				0.222272				0.104007				0.049286
22.002		0.553994				0.380106				0.220491				0.104832				0.049814
22.202		0.552856				0.38256				0.220968				0.101959				0.051322
22.402		0.557586				0.379837				0.221925				0.106476				0.049584
22.602		0.553565				0.379603				0.223396				0.103104				0.051177
22.802		0.552735				0.382258				0.223513				0.100301				0.046038
23.002		0.549402				0.378853				0.220994				0.100017				0.04915
23.202		0.55645				0.383313				0.224984				0.099937				0.045588
23.402		0.555471				0.381705				0.222612				0.105269				0.051537
23.602		0.552687				0.384122				0.223456				0.108105				0.048065
23.802		0.549291				0.382898				0.228509				0.106535				0.04907
24.002		0.555951				0.386736				0.224611				0.101218				0.047997
24.202		0.551209				0.386976				0.23045				0.106069				0.04899
24.402		0.556267				0.378992				0.229954				0.105066				0.05072
24.602		0.549727				0.381532				0.225794				0.103355				0.043766
24.802		0.554203				0.379579				0.233753				0.104632				0.04518
25.002		0.554293				0.379127				0.226573				0.103866				0.049693
25.202		0.553713				0.385268				0.227196				0.105726				0.050489
25.402		0.554678				0.388223				0.229228				0.103882				0.051863
25.602		0.552573				0.378544				0.226069				0.105714				0.049325
25.802		0.554893				0.382032				0.225742				0.10421				0.049825
26.002		0.551886				0.385337				0.227252				0.107078				0.048583
26.202		0.549613				0.384102				0.229794				0.110849				0.04966
26.402		0.555994				0.381158				0.227678				0.110457				0.04316
26.602		0.553843				0.384714				0.232241				0.108832				0.053417
26.802		0.557951				0.382801				0.226614				0.111692				0.049625
27.002		0.553436				0.381717				0.228962				0.101781				0.048927
27.202		0.557841				0.378705				0.224785				0.104753				0.048481
27.402		0.555105				0.382072				0.231061				0.110714				0.050512
27.602		0.559924				0.380523				0.234699				0.108815				0.050064
27.802		0.55195				0.380171				0.232985				0.108967				0.051232
28.002		0.551711				0.382448				0.23104				0.10176				0.051598
28.202		0.555167				0.38296				0.229946				0.108831				0.051625
28.402		0.552692				0.384119				0.230668				0.107613				0.054714
28.602		0.559758				0.387165				0.232574				0.102408				0.043981
28.802		0.555555				0.380753				0.235891				0.111671				0.054442
29.002		0.556002				0.377044				0.226331				0.110689				0.046116
29.202		0.554357				0.383215				0.232208				0.114236				0.049341
29.402		0.559769				0.386948				0.234281				0.107883				0.048384
29.602		0.552799				0.380746				0.228449				0.109182				0.045797
29.802		0.552001				0.385609				0.229774				0.108786				0.048569
30.002		0.560367				0.380975				0.226461				0.104764				0.050118
30.202		0.557486				0.378119				0.233834				0.107879				0.049088
30.402		0.552274				0.382347				0.233144				0.107951				0.050596
30.602		0.555411				0.3789				0.227925				0.110612				0.057391
30.802		0.551668				0.379851				0.225152				0.105294				0.048319
31.002		0.557386				0.37754				0.229213				0.10715				0.053917
31.202		0.552095				0.379132				0.228379				0.112025				0.052403
31.402		0.555031				0.383327				0.231622				0.109338				0.04865
31.602		0.555612				0.385375				0.232708				0.109722				0.054622
31.802		0.558449				0.379596				0.229885				0.109004				0.047505
32.002		0.555886				0.385325				0.233774				0.111188				0.049047
32.202		0.556547				0.382081				0.233477				0.110304				0.054452
32.402		0.556246				0.381725				0.230068				0.105864				0.052097
32.602		0.55566				0.384031				0.226324				0.112664				0.052406
32.802		0.560944				0.38183				0.229782				0.107035				0.05243
33.002		0.557945				0.380656				0.232904				0.10836				0.05312
33.202		0.551389				0.38085				0.228739				0.115566				0.048903
33.402		0.560006				0.383619				0.228785				0.112475				0.051221
33.602		0.558009				0.380476				0.226669				0.108146				0.051686
33.802		0.556087				0.38261				0.231963				0.11557				0.045238
34.002		0.557394				0.376037				0.232647				0.106663				0.051421
34.202		0.556457				0.379379				0.231969				0.109043				0.051148
34.402		0.555902				0.381681				0.234044				0.111417				0.052754
34.602		0.557902				0.381825				0.231135				0.108244				0.051428
34.802		0.558721				0.377754				0.227746				0.113026				0.049012
35.002		0.555313				0.38365				0.22801				0.111797				0.05007
35.202		0.553623				0.376951				0.23028				0.113887				0.050335
35.402		0.554911				0.382062				0.228817				0.113074				0.050108
35.602		0.555708				0.379675				0.233334				0.111706				0.051524
35.802		0.556343				0.382644				0.23059				0.113585				0.050749
36.002		0.559453				0.37922				0.23126				0.108088				0.045368
36.202		0.561051				0.374385				0.230293				0.107856				0.049421
36.402		0.555909				0.381723				0.232588				0.107911				0.052118
36.602		0.56039				0.38				0.231335				0.108809				0.04971
36.802		0.55804				0.377523				0.233274				0.108552				0.049997
37.002		0.559207				0.379411				0.228576				0.111468				0.053285
37.202		0.56089				0.373544				0.229251				0.111053				0.049982
37.402		0.559923				0.378515				0.229489				0.112067				0.053337
37.602		0.555542				0.381539				0.232224				0.111095				0.04905
37.802		0.555666				0.378488				0.228907				0.110391				0.049469
38.002		0.559978				0.379168				0.226413				0.112489				0.050428
38.202		0.562741				0.380212				0.228191				0.111856				0.054206
38.402		0.558836				0.382674				0.229248				0.113583				0.04993
38.602		0.557148				0.376982				0.2283				0.108276				0.052349
38.802		0.558435				0.376361				0.226443				0.106761				0.049186
39.002		0.562154				0.383636				0.225928				0.111969				0.052522
39.202		0.558318				0.377632				0.230537				0.111361				0.04727
39.402		0.560412				0.375584				0.226951				0.108646				0.050847
39.602		0.559786				0.378664				0.227546				0.112538				0.054978
39.802		0.554516				0.376699				0.226128				0.108629				0.050739
40.002		0.557432				0.375397				0.224281				0.115299				0.052824
40.202		0.557535				0.380976				0.22967				0.111811				0.050186
40.402		0.56017				0.38422				0.225508				0.10974				0.05546
40.602		0.561286				0.37796				0.230499				0.108115				0.051649
40.802		0.558555				0.379474				0.22782				0.108236				0.05442
41.002		0.552465				0.377211				0.232064				0.109812				0.049418
41.202		0.560269				0.373005				0.227753				0.111084				0.049288
41.402		0.559106				0.375918				0.234962				0.110288				0.047834
41.602		0.559985				0.376541				0.232783				0.110209				0.050735
41.802		0.560819				0.3787				0.229963				0.114447				0.052505
42.002		0.559568				0.378683				0.231369				0.108605				0.043193
42.202		0.562936				0.380296				0.230294				0.108862				0.054909
42.402		0.560092				0.375705				0.229676				0.109953				0.053146
42.602		0.558903				0.37549				0.225312				0.113508				0.048481
42.802		0.555832				0.375901				0.22777				0.108909				0.046051
43.002		0.558595				0.380699				0.224772				0.111409				0.052395
43.202		0.558221				0.375835				0.232352				0.110126				0.048346
43.402		0.557654				0.375832				0.231515				0.115393				0.050271
43.602		0.558059				0.379867				0.227276				0.110403				0.05008
43.802		0.55868				0.371493				0.226661				0.106445				0.049871
44.002		0.559723				0.382787				0.228572				0.108165				0.049019
44.202		0.560116				0.374635				0.227811				0.111078				0.054213
44.402		0.563042				0.378747				0.227404				0.11059				0.044772
44.602		0.558598				0.380689				0.228606				0.114579				0.048949
44.802		0.562812				0.371896				0.227598				0.108021				0.049078
45.002		0.563513				0.375636				0.226466				0.104429				0.052292
45.202		0.562688				0.374854				0.23022				0.11065				0.051229
45.402		0.555374				0.379956				0.224819				0.108851				0.048963
45.602		0.555132				0.378661				0.223645				0.107278				0.048492
45.802		0.561457				0.378679				0.22867				0.108587				0.047452
46.002		0.559147				0.378675				0.227751				0.104426				0.049667
46.202		0.561731				0.378673				0.221627				0.111913				0.047888
46.402		0.561398				0.380715				0.223208				0.111168				0.048201
46.602		0.558833				0.37766				0.227824				0.112094				0.050513
46.802		0.561853				0.373828				0.227518				0.107322				0.052095
47.002		0.560556				0.371656				0.230744				0.110844				0.044
47.202		0.557759				0.37584				0.228781				0.108051				0.045586
47.402		0.565262				0.377355				0.227306				0.103643				0.051629
47.602		0.561426				0.374613				0.225512				0.110637				0.047217
47.802		0.561251				0.374599				0.226056				0.10294				0.051776
48.002		0.5596				0.373028				0.229458				0.111606				0.04447
48.202		0.560836				0.375078				0.22386				0.11047				0.046525
48.402		0.562037				0.374563				0.224268				0.104779				0.045686
48.602		0.567225				0.38107				0.223238				0.109361				0.045997
48.802		0.563658				0.374825				0.230133				0.109464				0.049615
49.002		0.562722				0.380022				0.228953				0.106738				0.041859
49.202		0.561771				0.378289				0.224454				0.108522				0.051441
49.402		0.566292				0.376325				0.228336				0.103807				0.047868
49.602		0.564442				0.377422				0.228075				0.108296				0.046934
49.802		0.561811				0.373272				0.223047				0.105465				0.045518
50.002		0.560786				0.374018				0.224302				0.11426				0.049961
50.202		0.562128				0.372412				0.231335				0.104623				0.043198
50.402		0.559058				0.375382				0.226117				0.107587				0.045711
50.602		0.561933				0.374312				0.222437				0.111853				0.046692
50.802		0.568757				0.373069				0.225003				0.107739				0.046772
51.002		0.562625				0.37784				0.227175				0.106612				0.044155
51.202		0.564381				0.374254				0.219624				0.108481				0.048603
51.402		0.559297				0.370076				0.225816				0.102441				0.047541
51.602		0.562773				0.374935				0.22806				0.105319				0.050105
51.802		0.561496				0.377242				0.225016				0.108572				0.047366
52.002		0.564855				0.371966				0.223259				0.106802				0.047563
52.202		0.558916				0.373125				0.221771				0.1052				0.048173
52.402		0.564136				0.371198				0.224856				0.109462				0.046138
52.602		0.565491				0.375168				0.22871				0.102444				0.049268
52.802		0.560755				0.368255				0.224052				0.104219				0.045061
53.002		0.563625				0.375945				0.226264				0.106956				0.043819
53.202		0.565173				0.376973				0.225665				0.109119				0.04488
53.402		0.561603				0.374658				0.223407				0.103221				0.046728
53.602		0.562305				0.37466				0.226785				0.106899				0.047237
53.802		0.56062				0.374232				0.22575				0.102015				0.046047
54.002		0.55948				0.370492				0.224785				0.104721				0.045352
54.202		0.565013				0.376349				0.223861				0.102621				0.047391
54.402		0.563036				0.3728				0.223384				0.106478				0.047268
54.602		0.568508				0.374477				0.222229				0.105879				0.046222
54.802		0.565458				0.371068				0.225032				0.106993				0.043827
55.002		0.562993				0.377901				0.223119				0.10785				0.048212
55.202		0.56657				0.37253				0.225697				0.100692				0.04768
55.402		0.561985				0.376928				0.22314				0.107644				0.043011
55.602		0.558548				0.372298				0.222819				0.109778				0.046376
55.802		0.563987				0.371515				0.222095				0.106216				0.048085
56.002		0.566033				0.370908				0.226211				0.108592				0.044255
56.202		0.564689				0.375938				0.223711				0.103551				0.050718
56.402		0.564478				0.373156				0.223693				0.10468				0.046607
56.602		0.563282				0.37605				0.224261				0.111124				0.044491
56.802		0.560717				0.377783				0.223716				0.10261				0.04379
57.002		0.561584				0.372537				0.223202				0.105988				0.043501
57.202		0.5649				0.374982				0.220339				0.107429				0.042903
57.402		0.566344				0.372525				0.22057				0.106524				0.046282
57.602		0.563341				0.370546				0.225333				0.104124				0.042786
57.802		0.56688				0.374068				0.218526				0.108891				0.044599
58.002		0.565944				0.373333				0.221325				0.10548				0.044302
58.202		0.569359				0.373441				0.224861				0.099853				0.044793
58.402		0.568514				0.373593				0.220396				0.101993				0.040663
58.602		0.563178				0.375159				0.22097				0.103953				0.043751
58.802		0.567673				0.375712				0.222881				0.10818				0.045739
59.002		0.562189				0.374748				0.222226				0.098043				0.043628
59.202		0.566551				0.374342				0.222264				0.102527				0.043846
59.402		0.565038				0.372099				0.221213				0.097343				0.041752
59.602		0.565504				0.372483				0.220616				0.107988				0.044693
59.802		0.564437				0.374926				0.22284				0.100487				0.044462
60.002		0.564437				0.374926				0.22284				0.100487				0.044462
60.202		0.53996				0.369947				0.222484				0.107727				0.049419
60.402		0.521087				0.3586				0.221418				0.103305				0.045446
60.602		0.501762				0.349798				0.216457				0.106243				0.046614
60.802		0.486899				0.343784				0.215345				0.101524				0.049331
61.002		0.471937				0.337168				0.211524				0.099039				0.052362
61.202		0.459853				0.332782				0.210706				0.105737				0.047431
61.402		0.441688				0.319976				0.204351				0.102503				0.047868
61.602		0.431945				0.312939				0.201947				0.09821				0.045939
61.802		0.414964				0.306857				0.200173				0.098688				0.047317
62.002		0.410709				0.302596				0.195852				0.098251				0.048871
62.202		0.398884				0.298124				0.195163				0.096964				0.043241
62.402		0.386227				0.290173				0.186204				0.091382				0.048732
62.602		0.382135				0.282256				0.18298				0.094358				0.047016
62.802		0.374384				0.276102				0.176265				0.08702				0.044057
63.002		0.364903				0.277169				0.182086				0.089449				0.043827
63.202		0.352998				0.269316				0.174724				0.084049				0.046371
63.402		0.345224				0.261122				0.17321				0.084367				0.045798
63.602		0.339483				0.25812				0.171643				0.081646				0.041129
63.802		0.32959				0.250912				0.169531				0.084514				0.039483
64.002		0.325844				0.246138				0.167706				0.086133				0.043228
64.202		0.318762				0.243782				0.16558				0.081674				0.041919
64.402		0.316853				0.236396				0.161313				0.078698				0.042765
64.602		0.303398				0.236898				0.166579				0.081463				0.040064
64.802		0.302155				0.230863				0.157652				0.0766				0.041291
65.002		0.297428				0.226491				0.157876				0.078141				0.041675
65.202		0.295367				0.223871				0.152554				0.079786				0.045919
65.402		0.28596				0.222651				0.153397				0.075342				0.041509
65.602		0.279328				0.212682				0.144983				0.0711				0.040294
65.802		0.276541				0.211064				0.146728				0.074699				0.037581
66.002		0.272589				0.208408				0.141064				0.068572				0.04131
66.202		0.269154				0.20932				0.141755				0.072926				0.034683
66.402		0.262517				0.199611				0.141164				0.06825				0.042886
66.602		0.25651				0.200146				0.140245				0.064298				0.03723
66.802		0.254134				0.196232				0.134623				0.063631				0.032445
67.002		0.248097				0.189773				0.134477				0.067062				0.038754
67.202		0.247684				0.185211				0.136416				0.06458				0.033177
67.402		0.242266				0.186703				0.134529				0.067324				0.034306
67.602		0.236627				0.183015				0.129585				0.062031				0.033246
67.802		0.237153				0.177049				0.128096				0.06113				0.03162
68.002		0.232829				0.170878				0.126539				0.063605				0.027827
68.202		0.233867				0.170684				0.118185				0.060896				0.032528
68.402		0.223178				0.1739				0.123382				0.055089				0.032284
68.602		0.224359				0.170513				0.122503				0.056768				0.029089
68.802		0.218296				0.164845				0.119633				0.057274				0.031487
69.002		0.215692				0.159193				0.118191				0.058454				0.035247
69.202		0.209814				0.164799				0.113301				0.057472				0.02817
69.402		0.2114				0.159733				0.111908				0.05213				0.031561
69.602		0.209877				0.162998				0.109688				0.057039				0.030797
69.802		0.204708				0.157855				0.109709				0.053957				0.029712
70.002		0.201868				0.154615				0.110794				0.051993				0.027273
70.202		0.197452				0.148147				0.107667				0.050676				0.03258
70.402		0.194943				0.144586				0.104683				0.051193				0.029826
70.602		0.195356				0.148454				0.103676				0.048802				0.025308
70.802		0.190934				0.14575				0.100198				0.049283				0.027176
71.002		0.185737				0.143674				0.097567				0.05022				0.024575
71.202		0.185586				0.140833				0.101555				0.049943				0.025754
71.402		0.182659				0.14134				0.100952				0.046249				0.026612
71.602		0.176307				0.142555				0.09648				0.048272				0.025071
71.802		0.177615				0.133999				0.095075				0.044578				0.019092
72.002		0.173238				0.135076				0.098673				0.04938				0.023322
72.202		0.175652				0.129993				0.090337				0.045141				0.025637
72.402		0.170451				0.126804				0.090895				0.043402				0.021533
72.602		0.169528				0.115816				0.086029				0.040463				0.023592
72.802		0.173393				0.124973				0.088383				0.044688				0.02253
73.002		0.163694				0.128443				0.085659				0.042895				0.017742
73.202		0.167155				0.120246				0.087407				0.041483				0.012869
73.402		0.163276				0.119909				0.087876				0.039113				0.026462
73.602		0.1621				0.120623				0.080494				0.039065				0.018345
73.802		0.154187				0.119877				0.085033				0.040831				0.018966
74.002		0.158943				0.116586				0.075341				0.036006				0.024553
74.202		0.154199				0.117288				0.077985				0.038941				0.018026
74.402		0.155457				0.113001				0.077429				0.041431				0.022167
74.602		0.151403				0.106718				0.078952				0.034863				0.018207
74.802		0.149121				0.112903				0.074813				0.038983				0.026534
75.002		0.148705				0.108004				0.074516				0.035105				0.019929
75.202		0.144695				0.102529				0.075049				0.035956				0.017147
75.402		0.14457				0.103558				0.077578				0.034479				0.020319
75.602		0.145526				0.099971				0.073869				0.033874				0.01457
75.802		0.141325				0.100324				0.073365				0.030876				0.018953
76.002		0.140716				0.098754				0.069835				0.033272				0.016805
76.202		0.138527				0.096177				0.071258				0.030038				0.01827
76.402		0.136648				0.096254				0.069267				0.035136				0.00845
76.602		0.13472				0.096098				0.06444				0.02609				0.015367
76.802		0.134895				0.095684				0.069139				0.030997				0.014076
77.002		0.134845				0.094352				0.061497				0.026706				0.01457
77.202		0.128568				0.090984				0.064555				0.028138				0.019385
77.402		0.12941				0.091791				0.060304				0.030598				0.018411
77.602		0.126687				0.091386				0.062556				0.01979				0.016004
77.802		0.125947				0.087109				0.056426				0.026726				0.015536
78.002		0.124942				0.085521				0.056927				0.025502				0.012082
78.202		0.12618				0.090614				0.057073				0.0234				0.014367
78.402		0.124646				0.087109				0.061013				0.026854				0.016328
78.602		0.122809				0.0867				0.051396				0.02356				0.008657
78.802		0.119756				0.081883				0.053409				0.027728				0.013546
79.002		0.116567				0.07654				0.055996				0.029903				0.008826
79.202		0.115952				0.081232				0.055831				0.023223				0.0103
79.402		0.114884				0.079571				0.056671				0.016269				0.005843
79.602		0.109854				0.08025				0.052866				0.021367				0.010499
79.802		0.118955				0.074211				0.051605				0.021262				0.007527
80.002		0.112166				0.078297				0.051695				0.020324				0.011738
80.202		0.109874				0.073905				0.051596				0.021569				0.006162
80.402		0.109458				0.07346				0.049366				0.023356				0.00711
80.602		0.108251				0.071293				0.046621				0.021206				0.006207
80.802		0.112918				0.068558				0.04406				0.024548				0.007629
81.002		0.107271				0.067937				0.049034				0.01861				0.014298
81.202		0.104988				0.070541				0.04653				0.014947				0.007692
81.402		0.1105				0.07304				0.048975				0.016766				0.012309
81.602		0.104297				0.068975				0.042505				0.019958				0.005846
81.802		0.103435				0.068427				0.043723				0.019994				0.009069
82.002		0.103628				0.065724				0.046226				0.015064				0.009403
82.202		0.101065				0.062659				0.042481				0.013272				0.005071
82.402		0.104344				0.057943				0.041751				0.016373				0.008543
82.602		0.102268				0.067231				0.040697				0.017246				0.009146
82.802		0.098809				0.065286				0.039152				0.00967				6.79e-05
83.002		0.098816				0.057062				0.036199				0.010682				0.006357
83.202		0.095964				0.060732				0.03799				0.015386				0.008228
83.402		0.094473				0.060225				0.03795				0.01036				-0.00054
83.602		0.09241				0.0548				0.030491				0.008063				0.002169
83.802		0.096044				0.055783				0.035809				0.01019				0.00625
84.002		0.093932				0.059731				0.040758				0.010739				0.002132
84.202		0.093108				0.059074				0.035361				0.01335				0.008182
84.402		0.088026				0.055663				0.032731				0.014297				0.008237
84.602		0.089348				0.054002				0.035701				0.018541				0.005948
84.802		0.09229				0.055952				0.030158				0.009936				-0.00187
85.002		0.088519				0.049344				0.032127				0.009321				0.000946
85.202		0.091388				0.053486				0.029488				0.010839				0.00065
85.402		0.087253				0.047347				0.031943				0.005014				0.002488
85.602		0.085607				0.050547				0.027089				0.009028				0.003726
85.802		0.086056				0.050657				0.028668				0.003389				0.00446
86.002		0.084142				0.053196				0.023666				0.005969				-0.00444
86.202		0.083597				0.052217				0.028922				0.007782				1.33e-05
86.402		0.080282				0.047716				0.029392				0.004336				0.001277
86.602		0.084551				0.041714				0.023742				0.00218				-0.00129
86.802		0.080588				0.046046				0.025214				0.004855				-0.00239
87.002		0.081483				0.043743				0.028212				0.004452				-0.00027
87.202		0.083471				0.04354				0.026175				0.007811				-0.00142
87.402		0.078253				0.042784				0.023232				0.0028				-0.00308
87.602		0.078836				0.042596				0.027699				0.002825				-0.00199
87.802		0.078334				0.049781				0.025171				0.001156				-0.00266
88.002		0.075681				0.042578				0.024091				0.003152				-0.00628
88.202		0.079022				0.039959				0.021399				0.002773				-0.00449
88.402		0.074943				0.042358				0.024339				0.004447				-0.00449
88.602		0.078592				0.037621				0.021214				0.001835				-0.00219
88.802		0.074833				0.042061				0.020394				-0.00466				-0.00466
89.002		0.07429				0.041881				0.023722				0.002544				-0.00564
89.202		0.073427				0.040949				0.017595				-0.00506				-0.00364
89.402		0.072021				0.041545				0.023521				-0.00334				-0.00534
89.602		0.073036				0.041267				0.016429				-0.00082				-0.00413
89.802		0.068681				0.037491				0.020036				-0.00458				-0.00564
90.002		0.073137				0.03727				0.019988				0.001411				-0.0064
90.202		0.065796				0.034826				0.022105				-0.00061				-0.00604
90.402		0.071675				0.039006				0.017011				-0.00531				-0.00117
90.602		0.071757				0.036965				0.01612				0.00108				-0.00822
90.802		0.07163				0.035604				0.018339				-0.00275				-0.00168
91.002		0.065276				0.038891				0.017756				-0.00346				-0.00643
91.202		0.06697				0.036137				0.018078				-0.00663				-0.00963
91.402		0.062942				0.031614				0.013289				-0.00615				-0.00065
91.602		0.068164				0.029655				0.014384				-0.00441				-0.00818
91.802		0.061782				0.0335				0.016519				-0.00492				-0.00465
92.002		0.062169				0.032818				0.013658				-0.00398				-0.00517
92.202		0.064441				0.029947				0.012842				-0.00592				-0.00675
92.402		0.063666				0.029001				0.015391				-0.00484				-0.00865
92.602		0.065643				0.030193				0.015278				-0.00468				-0.0094
92.802		0.060396				0.031472				0.012314				-0.00446				-0.00825
93.002		0.063703				0.025172				0.017242				-0.00287				-0.00975
93.202		0.058491				0.029353				0.012533				-0.00732				-0.01085
93.402		0.063854				0.027407				0.013537				-0.00119				-0.0032
93.602		0.061208				0.031639				0.013109				-0.00712				-0.009
93.802		0.061953				0.02819				0.012143				-0.00613				-0.00979
94.002		0.060017				0.02786				0.008566				-0.00628				-0.0076
94.202		0.063244				0.0272				0.01405				-0.00933				-0.00454
94.402		0.062806				0.026184				0.012005				-0.00207				-0.006
94.602		0.059585				0.028365				0.011955				-0.00959				-0.00894
94.802		0.058946				0.024979				0.012845				-0.00809				-0.00775
95.002		0.060981				0.024352				0.014197				-0.01219				-0.0116
95.202		0.057148				0.021854				0.006542				-0.00923				-0.01316
95.402		0.064129				0.025937				0.009832				-0.00804				-0.00604
95.602		0.055412				0.02545				0.006186				-0.00527				-0.00882
95.802		0.05758				0.02309				0.005948				-0.00418				-0.00798
96.002		0.056723				0.025065				0.006602				-0.00723				-0.00575
96.202		0.054603				0.02498				0.007759				-0.01054				-0.01285
96.402		0.054686				0.022854				0.002891				-0.00472				-0.01704
96.602		0.057278				0.020015				0.002371				-0.00897				-0.00944
96.802		0.053609				0.018817				0.003979				-0.00817				-0.00836
97.002		0.049992				0.019971				0.005461				-0.0128				-0.01155
97.202		0.051587				0.018852				0.007421				-0.00678				-0.01214
97.402		0.053374				0.020232				0.011198				-0.00751				-0.01482
97.602		0.054052				0.020314				0.003451				-0.0122				-0.01374
97.802		0.048749				0.02146				0.006082				-0.00858				-0.0132
98.002		0.053691				0.021822				0.00698				-0.01111				-0.01225
98.202		0.04861				0.018929				0.004924				-0.00727				-0.01486
98.402		0.049497				0.017893				0.007336				-0.01075				-0.00708
98.602		0.04964				0.020007				0.004616				-0.01868				-0.00793
98.802		0.04929				0.019287				0.003278				-0.01427				-0.01399
99.002		0.046939				0.020524				0.000766				-0.0078				-0.01476
99.202		0.043363				0.016024				-0.00017				-0.01375				-0.01544
99.402		0.053218				0.013806				-0.00097				-0.01492				-0.01966
99.602		0.046732				0.016776				0.001456				-0.01741				-0.01473
99.802		0.047103				0.020533				-0.00183				-0.00922				-0.00795
100.002		0.047342				0.017501				-0.00262				-0.0149				-0.01756
100.202		0.049646				0.014374				0.000299				-0.01205				-0.01724
100.402		0.046506				0.016917				5.65e-05				-0.0165				-0.0174
100.602		0.044371				0.014859				-0.00649				-0.01799				-0.01789
100.802		0.044109				0.015558				-1.88e-05				-0.0164				-0.0136
101.002		0.046663				0.013367				-0.0026				-0.01482				-0.01656
101.202		0.042876				0.011579				0.00013				-0.01615				-0.01704
101.402		0.044478				0.011739				-0.00788				-0.0187				-0.01526
101.602		0.046621				0.016087				-0.00268				-0.01626				-0.02157
101.802		0.045338				0.016902				-0.00288				-0.01188				-0.01689
102.002		0.044401				0.011753				-0.00319				-0.01462				-0.01526
102.202		0.044712				0.014707				-0.00541				-0.01882				-0.01096
102.402		0.045986				0.009184				-0.00091				-0.0189				-0.01273
102.602		0.044956				0.015367				-0.00555				-0.02258				-0.02444
102.802		0.04072				0.015321				-0.00266				-0.02425				-0.01513
103.002		0.039177				0.008467				-0.00462				-0.01863				-0.01519
103.202		0.043504				0.013627				-0.00701				-0.01891				-0.01925
103.402		0.043777				0.007579				-0.00269				-0.02456				-0.0164
103.602		0.037793				0.007657				-0.00605				-0.02197				-0.01724
103.802		0.039804				0.014796				-0.00735				-0.01671				-0.02047
104.002		0.037493				0.01356				-0.00915				-0.01855				-0.02066
104.202		0.040675				0.007974				-0.00478				-0.01867				-0.02151
104.402		0.038821				0.009508				-0.00337				-0.02149				-0.02165
104.602		0.044519				0.011102				-0.0114				-0.02082				-0.01757
104.802		0.038364				0.010998				-0.00642				-0.02028				-0.019
105.002		0.038251				0.002008				-0.01186				-0.01958				-0.01572
105.202		0.039569				0.007311				-0.00822				-0.01894				-0.02233
105.402		0.039388				0.000757				-0.01159				-0.02167				-0.02147
105.602		0.035832				0.007872				-0.01063				-0.01866				-0.01846
105.802		0.040338				0.007932				-0.00736				-0.0223				-0.02396
106.002		0.037587				0.010613				-0.00919				-0.02086				-0.02345
106.202		0.038185				0.00796				-0.01131				-0.02317				-0.02197
106.402		0.038252				0.01156				-0.00794				-0.02043				-0.02234
106.602		0.032203				0.007166				-0.00983				-0.01784				-0.01871
106.802		0.037034				0.005984				-0.00713				-0.0198				-0.01933
107.002		0.036566				0.010802				-0.01091				-0.02152				-0.01838
107.202		0.034906				0.00702				-0.00987				-0.02587				-0.02042
107.402		0.034424				0.002736				-0.01176				-0.02085				-0.01855
107.602		0.034027				0.005653				-0.01252				-0.02565				-0.02191
107.802		0.033883				0.003557				-0.01254				-0.01904				-0.02378
108.002		0.033932				0.010115				-0.00598				-0.0234				-0.01563
108.202		0.03177				0.004695				-0.01406				-0.02575				-0.02083
108.402		0.034321				0.003783				-0.01071				-0.0245				-0.0202
108.602		0.036651				0.0048				-0.01143				-0.02287				-0.01918
108.802		0.036078				0.004037				-0.01131				-0.01991				-0.02279
109.002		0.033434				-0.00121				-0.01654				-0.02498				-0.01928
109.202		0.033032				0.001759				-0.01099				-0.02303				-0.02348
109.402		0.032962				0.004642				-0.01438				-0.02358				-0.0208
109.602		0.032055				0.000862				-0.0129				-0.02118				-0.02104
109.802		0.031242				0.002724				-0.01689				-0.02569				-0.02358
110.002		0.031206				0.002011				-0.0122				-0.02605				-0.02601
110.202		0.028247				0.002319				-0.0122				-0.02723				-0.02382
110.402		0.036684				0.002493				-0.00828				-0.02612				-0.02537
110.602		0.031154				-0.00026				-0.01307				-0.02366				-0.02214
110.802		0.032041				0.003465				-0.01419				-0.02731				-0.02495
111.002		0.030032				0.002326				-0.01359				-0.02547				-0.02198
111.202		0.030632				-0.00051				-0.01751				-0.02379				-0.02415
111.402		0.029177				0.000449				-0.01488				-0.02821				-0.02266
111.602		0.031782				0.002803				-0.01236				-0.02251				-0.02326
111.802		0.029007				-0.0039				-0.01609				-0.02397				-0.02296
112.002		0.031712				-0.00048				-0.01616				-0.02378				-0.01929
112.202		0.034472				0.001048				-0.01156				-0.02611				-0.02087
112.402		0.024937				-0.00217				-0.01347				-0.02632				-0.02807
112.602		0.025374				-0.00233				-0.01937				-0.02603				-0.02005
112.802		0.035914				0.004077				-0.01607				-0.02822				-0.02362
113.002		0.033776				0.000484				-0.01644				-0.02826				-0.02467
113.202		0.032449				0.001235				-0.01608				-0.02893				-0.02371
113.402		0.030257				-0.00327				-0.01934				-0.02539				-0.01776
113.602		0.02584				0.001736				-0.0203				-0.02547				-0.02094
113.802		0.026733				-0.00201				-0.01776				-0.02927				-0.02477
114.002		0.030615				-0.00184				-0.01829				-0.02852				-0.02605
114.202		0.029907				0.00064				-0.01401				-0.03162				-0.02831
114.402		0.031576				-0.0007				-0.01607				-0.02557				-0.022
114.602		0.027683				0.00088				-0.02337				-0.02591				-0.0239
114.802		0.026783				-0.00148				-0.01941				-0.02602				-0.02434
115.002		0.029943				-0.00365				-0.02033				-0.02976				-0.02739
115.202		0.028149				-0.00297				-0.01781				-0.03185				-0.03137
115.402		0.025177				-0.00077				-0.01541				-0.02905				-0.03091
115.602		0.028622				-0.0068				-0.01583				-0.02991				-0.02329
115.802		0.024192				-0.00538				-0.01877				-0.02921				-0.02472
116.002		0.029002				-0.0037				-0.0204				-0.02956				-0.03169
116.202		0.031512				-0.00589				-0.0172				-0.03528				-0.02683
116.402		0.024377				-0.00387				-0.01957				-0.03391				-0.02242
116.602		0.023652				-0.0052				-0.01616				-0.03256				-0.03035
116.802		0.02465				-0.00511				-0.02172				-0.03131				-0.02838
117.002		0.025006				-0.00665				-0.02086				-0.03249				-0.02781
117.202		0.025483				-0.00768				-0.02109				-0.03374				-0.0268
117.402		0.027941				0.00041				-0.02066				-0.03044				-0.02582
117.602		0.019755				-0.00724				-0.02218				-0.03338				-0.02347
117.802		0.024415				-0.00653				-0.02236				-0.03766				-0.02938
118.002		0.028192				-0.0046				-0.01917				-0.03597				-0.02502
118.202		0.024741				-0.00756				-0.02097				-0.02856				-0.02453
118.402		0.023789				-0.00743				-0.01908				-0.03462				-0.02905
118.602		0.02756				-0.01086				-0.0225				-0.03279				-0.02957
118.802		0.026328				-0.0038				-0.0191				-0.03881				-0.02818
119.002		0.024144				-0.00951				-0.0223				-0.03212				-0.02929
119.202		0.027411				-0.00452				-0.0244				-0.03598				-0.02745
119.402		0.021739				-0.00561				-0.02631				-0.03201				-0.02864
119.602		0.023475				-0.00691				-0.02801				-0.02994				-0.02639
119.802		0.023269				-0.00775				-0.02551				-0.03389				-0.03048

## Sheet: Figure1C_SH3#1-3
Time (s)		400 nM (Change in signal (nm)				160 nM (Change in signal (nm)				64 nM (Change in signal (nm)				25.6 nM (Change in signal (nm)				10.2 nM (Change in signal (nm)
		Repeat 1	Repeat 2	Repeat 3		Repeat 1	Repeat 2	Repeat 3		Repeat 1	Repeat 2	Repeat 3		Repeat 1	Repeat 2	Repeat 3		Repeat 1	Repeat 2	Repeat 3
0		0	0	0		0	0	0		0	0	0		0	0	0		0	0	0
0.2		0.135191	0.140831	0.09306		0.058052	0.077492	0.03747		0.020433	0.041312	0.009903		-0.00025	0.010928	-0.0007		-0.00164	0.018466	-0.00482
0.4		0.21523	0.218368	0.174567		0.091714	0.108363	0.072539		0.030494	0.053692	0.019939		0.006223	0.019467	0.004852		0.0034	0.028868	-0.00207
0.6		0.305904	0.302046	0.260365		0.132626	0.146019	0.110752		0.048217	0.067483	0.038482		0.018796	0.025965	0.007393		0.001722	0.030889	0.003359
0.8		0.385217	0.377383	0.336182		0.163584	0.182721	0.143333		0.062719	0.088767	0.046863		0.023383	0.035647	0.016857		0.009377	0.031244	0.004088
1		0.451309	0.448881	0.40679		0.200569	0.213285	0.175901		0.077922	0.101742	0.067603		0.030907	0.038549	0.025732		0.009178	0.035204	0.007761
1.2		0.525231	0.513328	0.475889		0.235116	0.245064	0.213532		0.094846	0.113448	0.081042		0.03882	0.050753	0.031224		0.011734	0.043166	0.015937
1.4		0.587655	0.578789	0.540219		0.266209	0.276998	0.238782		0.110804	0.126469	0.09357		0.044784	0.055641	0.03826		0.014959	0.039168	0.012725
1.6		0.647544	0.639808	0.607466		0.296466	0.302964	0.271134		0.125432	0.136436	0.108417		0.049076	0.058129	0.045029		0.023415	0.041141	0.010473
1.8		0.711964	0.693561	0.659574		0.322941	0.32969	0.301788		0.137846	0.153602	0.118422		0.054076	0.068309	0.043715		0.019733	0.04528	0.013886
2		0.760114	0.747765	0.713358		0.355751	0.358152	0.33075		0.144092	0.168116	0.131518		0.068723	0.070787	0.05139		0.020593	0.050685	0.017651
2.2		0.810636	0.79801	0.768772		0.381515	0.387559	0.354692		0.163888	0.178588	0.147614		0.074886	0.080583	0.06046		0.028704	0.050578	0.020943
2.4		0.854016	0.841543	0.814939		0.410194	0.412529	0.378596		0.179838	0.190632	0.159343		0.072509	0.079869	0.062294		0.027798	0.053145	0.019139
2.6		0.899188	0.884795	0.856269		0.436859	0.4375	0.406738		0.191772	0.201522	0.170236		0.078187	0.08617	0.073017		0.028703	0.054958	0.027591
2.8		0.934692	0.924124	0.892991		0.462377	0.465843	0.433199		0.200712	0.210636	0.178436		0.088432	0.092662	0.074809		0.038841	0.059106	0.029109
3		0.976106	0.962967	0.932394		0.488985	0.488876	0.459383		0.211594	0.227073	0.196785		0.092809	0.099963	0.081132		0.036652	0.062159	0.032333
3.2		1.0139	0.99779	0.962339		0.514069	0.507697	0.475618		0.225388	0.237834	0.202555		0.099138	0.106733	0.089783		0.037572	0.063622	0.033208
3.4		1.04012	1.03451	0.998644		0.536109	0.532284	0.498977		0.237707	0.246729	0.215537		0.102187	0.11097	0.09358		0.040394	0.067008	0.035509
3.6		1.0739	1.06243	1.02525		0.558064	0.556529	0.525624		0.251841	0.258112	0.232338		0.10621	0.114925	0.091034		0.039228	0.06521	0.038004
3.8		1.09551	1.0889	1.05038		0.578763	0.578128	0.546712		0.259576	0.271466	0.23709		0.110528	0.119593	0.104017		0.049135	0.071794	0.036833
4		1.12203	1.11925	1.08147		0.601636	0.596556	0.565809		0.273216	0.283936	0.24565		0.119705	0.124161	0.107692		0.051074	0.074883	0.041259
4.2		1.14582	1.1467	1.1016		0.618494	0.61726	0.587377		0.28585	0.293215	0.255743		0.123846	0.126645	0.115514		0.053572	0.073174	0.041906
4.4		1.16933	1.16811	1.12782		0.640209	0.634531	0.605924		0.299557	0.305485	0.26843		0.131377	0.133568	0.117872		0.05028	0.077459	0.043065
4.6		1.19155	1.18884	1.14652		0.663294	0.651495	0.62586		0.303562	0.315296	0.278741		0.137392	0.141405	0.116378		0.054518	0.080533	0.04576
4.8		1.21075	1.20619	1.16419		0.680413	0.666912	0.640423		0.321787	0.317502	0.287243		0.139388	0.152461	0.123601		0.053857	0.083224	0.048372
5		1.22829	1.22538	1.18414		0.702212	0.688352	0.659304		0.334191	0.330695	0.300741		0.147378	0.148577	0.133374		0.058262	0.086425	0.051985
5.2		1.24036	1.2461	1.20101		0.717047	0.70695	0.676621		0.340353	0.336659	0.305717		0.150546	0.152482	0.134504		0.059418	0.088127	0.050293
5.4		1.26056	1.26175	1.21417		0.729424	0.729022	0.69187		0.347668	0.346212	0.316791		0.15699	0.160949	0.140225		0.063954	0.086017	0.053813
5.6		1.27661	1.27831	1.23459		0.75087	0.739979	0.705197		0.360493	0.359435	0.324102		0.156172	0.163325	0.143291		0.065289	0.095233	0.050608
5.8		1.2905	1.29896	1.24855		0.765774	0.753707	0.718591		0.368429	0.367975	0.338335		0.164865	0.169434	0.146938		0.070337	0.095739	0.061073
6		1.29536	1.30739	1.26206		0.777089	0.771291	0.731827		0.379163	0.379	0.350168		0.164223	0.175876	0.154573		0.072748	0.097342	0.058163
6.2		1.31661	1.32224	1.27326		0.791802	0.783834	0.747185		0.393569	0.383579	0.349334		0.178882	0.174559	0.159952		0.074252	0.096363	0.064379
6.4		1.33074	1.33359	1.28043		0.807971	0.796629	0.763965		0.398378	0.394177	0.363165		0.185959	0.178061	0.160171		0.070398	0.099632	0.061105
6.6		1.33697	1.3458	1.28982		0.818904	0.808854	0.774659		0.407471	0.400931	0.369267		0.184267	0.185913	0.164438		0.079425	0.099693	0.064797
6.8		1.34699	1.35754	1.29968		0.836515	0.826302	0.789547		0.420754	0.41205	0.381545		0.189995	0.188707	0.169936		0.075466	0.103331	0.06855
7		1.35665	1.36486	1.30851		0.847346	0.837606	0.800914		0.428028	0.422549	0.38719		0.199599	0.197336	0.173133		0.080766	0.098064	0.067101
7.2		1.36162	1.37392	1.31652		0.860916	0.851319	0.81436		0.431344	0.430933	0.397312		0.200772	0.202022	0.17447		0.079332	0.107116	0.070598
7.4		1.37914	1.38016	1.32234		0.870366	0.862882	0.827133		0.443494	0.435589	0.403939		0.206	0.203951	0.176299		0.084868	0.105474	0.075206
7.6		1.37901	1.38494	1.32864		0.877438	0.870957	0.83908		0.450364	0.442633	0.414736		0.205943	0.207829	0.185024		0.081991	0.110548	0.072106
7.8		1.38617	1.39745	1.33637		0.892239	0.882097	0.842757		0.458973	0.453231	0.420306		0.212095	0.212985	0.189144		0.090056	0.107327	0.076582
8		1.38882	1.40624	1.34854		0.901875	0.897347	0.860604		0.469882	0.458189	0.43124		0.22003	0.216512	0.197869		0.091526	0.115272	0.080184
8.2		1.40008	1.41354	1.34929		0.915836	0.907424	0.867115		0.473181	0.464936	0.434848		0.222521	0.221585	0.195451		0.090291	0.118707	0.078082
8.4		1.40952	1.42308	1.35386		0.924037	0.915128	0.879799		0.481907	0.476772	0.439556		0.225553	0.220331	0.202058		0.092519	0.114146	0.077453
8.6		1.40371	1.42386	1.36332		0.935479	0.92521	0.886361		0.489684	0.480438	0.451856		0.230749	0.227871	0.207377		0.093025	0.112953	0.080856
8.8		1.41144	1.42848	1.36912		0.946033	0.937423	0.898884		0.49847	0.495907	0.456903		0.238964	0.233484	0.208216		0.097556	0.118694	0.08707
9		1.41637	1.42965	1.36835		0.954982	0.947056	0.906932		0.506586	0.495022	0.467642		0.24138	0.239115	0.215965		0.098511	0.126852	0.081484
9.2		1.42183	1.4393	1.3793		0.960654	0.960818	0.9137		0.511545	0.504876	0.467034		0.244882	0.240196	0.216773		0.099401	0.127328	0.081844
9.4		1.42543	1.44367	1.38378		0.967298	0.967596	0.92334		0.518289	0.513537	0.481779		0.248423	0.246574	0.226307		0.104318	0.124322	0.090701
9.6		1.42528	1.44577	1.38437		0.981581	0.975829	0.929838		0.525877	0.516005	0.483307		0.257087	0.250057	0.220869		0.105494	0.128191	0.088637
9.8		1.43764	1.44802	1.38704		0.988735	0.983289	0.932871		0.534468	0.526601	0.493776		0.259146	0.253696	0.233339		0.105157	0.128922	0.086143
10		1.43799	1.45574	1.39247		0.995752	0.992306	0.947489		0.54346	0.534209	0.493915		0.261662	0.256628	0.230577		0.107493	0.13475	0.092155
10.2		1.44575	1.45691	1.39372		1.00003	0.995158	0.950238		0.551136	0.536102	0.502355		0.268598	0.267006	0.233315		0.115017	0.132159	0.094364
10.4		1.43999	1.46114	1.39272		1.00839	1.00908	0.956085		0.549408	0.542439	0.50745		0.268478	0.264591	0.244308		0.107957	0.137113	0.098722
10.6		1.4453	1.46661	1.40007		1.01848	1.01544	0.968089		0.55938	0.551907	0.519634		0.282032	0.268187	0.238838		0.115634	0.141115	0.096458
10.8		1.45013	1.47094	1.40507		1.02398	1.02253	0.969984		0.568203	0.556263	0.518142		0.282441	0.274144	0.250793		0.114616	0.143591	0.098991
11		1.45775	1.46843	1.39899		1.03118	1.029	0.973636		0.573276	0.568369	0.530131		0.282753	0.273614	0.252047		0.115219	0.138545	0.107233
11.2		1.45208	1.4788	1.40821		1.03151	1.03105	0.981592		0.580439	0.569127	0.53302		0.28556	0.27312	0.252948		0.11765	0.140729	0.099898
11.4		1.46245	1.4733	1.41061		1.04379	1.03588	0.991565		0.585442	0.576549	0.540332		0.290421	0.287554	0.260778		0.123317	0.142095	0.103467
11.6		1.45769	1.48069	1.41313		1.04708	1.04577	0.994764		0.587523	0.580758	0.55019		0.292828	0.291745	0.264737		0.124989	0.148866	0.107573
11.8		1.45934	1.48503	1.41391		1.0476	1.05057	1.00129		0.600165	0.589261	0.548833		0.293718	0.284513	0.261964		0.127797	0.143367	0.108871
12		1.45831	1.48157	1.41795		1.0555	1.05914	1.00878		0.60883	0.593438	0.558007		0.302631	0.292658	0.263863		0.128259	0.153841	0.110741
12.2		1.4661	1.48939	1.42003		1.0666	1.06154	1.01345		0.609989	0.604231	0.562286		0.307773	0.298736	0.275262		0.126912	0.149713	0.105883
12.4		1.46958	1.48888	1.42103		1.07593	1.06872	1.01477		0.621093	0.601792	0.57018		0.306861	0.299634	0.274057		0.130017	0.149411	0.115303
12.6		1.47042	1.48812	1.42194		1.07433	1.07667	1.02048		0.621576	0.611701	0.575806		0.317733	0.297837	0.278942		0.134161	0.156392	0.110689
12.8		1.47031	1.49423	1.42139		1.07715	1.08022	1.02148		0.630574	0.614377	0.581386		0.318411	0.311069	0.282741		0.130814	0.1545	0.116375
13		1.47443	1.49142	1.42115		1.07921	1.08835	1.0323		0.632916	0.621416	0.582056		0.323254	0.308988	0.2876		0.136826	0.159041	0.11343
13.2		1.46883	1.49463	1.42749		1.08802	1.09183	1.03227		0.636495	0.626326	0.594755		0.320869	0.317403	0.292774		0.139347	0.155299	0.117654
13.4		1.47169	1.49799	1.42441		1.08649	1.09482	1.04179		0.640767	0.63568	0.591982		0.329919	0.323243	0.291766		0.141858	0.160532	0.116943
13.6		1.47103	1.4988	1.42518		1.09572	1.09941	1.04106		0.646259	0.639257	0.598243		0.332591	0.319482	0.293427		0.142416	0.163131	0.11831
13.8		1.47617	1.49868	1.42925		1.09807	1.10118	1.04525		0.653823	0.646856	0.606667		0.329708	0.324058	0.299996		0.143377	0.164977	0.120046
14		1.47714	1.50312	1.43021		1.10006	1.10288	1.04704		0.657944	0.648609	0.603942		0.33667	0.32594	0.303111		0.143113	0.16691	0.125348
14.2		1.47965	1.50135	1.42914		1.1038	1.10869	1.0499		0.665718	0.653647	0.616307		0.339459	0.330907	0.301472		0.141994	0.168292	0.124965
14.4		1.47314	1.50145	1.43055		1.11017	1.11903	1.05549		0.671566	0.660765	0.6176		0.346347	0.335694	0.309589		0.14888	0.167947	0.127963
14.6		1.48216	1.50209	1.43466		1.11333	1.1225	1.06043		0.674959	0.660816	0.62805		0.351112	0.33748	0.312816		0.151641	0.170772	0.124877
14.8		1.47658	1.50455	1.43448		1.12079	1.12333	1.06644		0.677695	0.668045	0.630821		0.355287	0.340354	0.310627		0.149788	0.172914	0.1254
15		1.48127	1.50424	1.43389		1.11933	1.12763	1.06346		0.684321	0.671032	0.632103		0.360843	0.34229	0.318858		0.149757	0.173492	0.129429
15.2		1.48328	1.50617	1.43351		1.12145	1.13102	1.07192		0.687209	0.676584	0.634305		0.355888	0.346816	0.323183		0.153725	0.17719	0.126014
15.4		1.48307	1.50809	1.4379		1.12134	1.13282	1.07009		0.69314	0.682583	0.640105		0.363876	0.352638	0.321905		0.153815	0.173868	0.129971
15.6		1.48682	1.50968	1.43105		1.1226	1.13421	1.07416		0.693884	0.687365	0.646105		0.362537	0.35227	0.323307		0.155765	0.176569	0.12956
15.8		1.48399	1.50592	1.43823		1.13046	1.13889	1.07219		0.699629	0.693766	0.647349		0.364443	0.357624	0.331538		0.163734	0.179355	0.133535
16		1.48415	1.51194	1.43934		1.13318	1.13719	1.08043		0.710063	0.694649	0.655248		0.373378	0.362079	0.326002		0.16226	0.177663	0.140431
16.2		1.48441	1.51265	1.43909		1.13619	1.14119	1.08242		0.71384	0.701694	0.658076		0.371657	0.363839	0.335464		0.167394	0.184245	0.140497
16.4		1.48582	1.51418	1.44228		1.13704	1.14604	1.07993		0.715876	0.7061	0.663848		0.378863	0.364557	0.332865		0.161461	0.186023	0.136931
16.6		1.48396	1.5052	1.43383		1.13472	1.14549	1.08441		0.721099	0.708324	0.666053		0.3825	0.36725	0.337438		0.167053	0.187966	0.137174
16.8		1.48104	1.51041	1.43771		1.13949	1.15415	1.08785		0.726216	0.711568	0.667659		0.390876	0.369744	0.348754		0.169203	0.188977	0.142149
17		1.48661	1.5075	1.44156		1.1395	1.15222	1.09217		0.723026	0.711216	0.672363		0.396444	0.374204	0.348802		0.173051	0.185136	0.141355
17.2		1.48908	1.51436	1.43911		1.1447	1.15411	1.08824		0.726844	0.722846	0.674365		0.394631	0.378265	0.349184		0.170174	0.189906	0.142194
17.4		1.48679	1.51496	1.4348		1.15095	1.15675	1.09056		0.735925	0.723478	0.67914		0.396476	0.383647	0.352151		0.174903	0.18658	0.144005
17.6		1.49045	1.5159	1.43746		1.14633	1.15733	1.09657		0.739532	0.727417	0.684685		0.402419	0.381566	0.353853		0.171432	0.19633	0.148016
17.8		1.49012	1.51514	1.44702		1.14755	1.16339	1.09631		0.739115	0.732978	0.684526		0.400988	0.384456	0.362902		0.176035	0.192771	0.14729
18		1.48699	1.5155	1.44171		1.14898	1.16443	1.09325		0.742369	0.738572	0.687263		0.405487	0.394318	0.361285		0.17919	0.197745	0.152007
18.2		1.49005	1.51958	1.44304		1.15756	1.16567	1.0999		0.745793	0.737056	0.698234		0.412724	0.394589	0.36305		0.18118	0.194397	0.153056
18.4		1.49441	1.51631	1.44488		1.15749	1.16405	1.09925		0.752849	0.741596	0.700135		0.409826	0.402014	0.367425		0.181998	0.196459	0.150396
18.6		1.49108	1.52131	1.44199		1.15356	1.16698	1.10647		0.754854	0.746475	0.699091		0.415159	0.399048	0.372058		0.181096	0.196705	0.152112
18.8		1.49328	1.52352	1.44445		1.15834	1.17036	1.10466		0.757106	0.752462	0.701122		0.417118	0.401278	0.374519		0.181866	0.19839	0.151304
19		1.4927	1.52364	1.44473		1.15838	1.17554	1.11215		0.758459	0.753563	0.710586		0.42239	0.405699	0.371437		0.184403	0.201327	0.153868
19.2		1.49009	1.51905	1.44403		1.15936	1.17431	1.10457		0.763745	0.756782	0.709711		0.424127	0.407569	0.379214		0.188546	0.203391	0.160455
19.4		1.49038	1.51822	1.44738		1.16405	1.17382	1.10363		0.767006	0.764376	0.715875		0.428851	0.418392	0.378709		0.191903	0.200361	0.155833
19.6		1.48744	1.51869	1.44438		1.16258	1.17869	1.10452		0.770461	0.763377	0.714014		0.430035	0.406281	0.37898		0.191189	0.207173	0.159303
19.8		1.48674	1.51455	1.44705		1.16296	1.17401	1.11573		0.780892	0.767957	0.720393		0.42984	0.424002	0.38827		0.189617	0.204869	0.155438
20		1.49636	1.5199	1.45032		1.16621	1.18464	1.11465		0.776267	0.772702	0.721215		0.43924	0.418619	0.39146		0.194554	0.210175	0.159593
20.2		1.49027	1.52304	1.4455		1.16653	1.18159	1.11445		0.776447	0.772566	0.726862		0.442673	0.423022	0.393796		0.195847	0.212168	0.162207
20.4		1.49489	1.51555	1.44424		1.16656	1.18285	1.11153		0.780904	0.779834	0.730267		0.438133	0.42501	0.393519		0.195271	0.212785	0.163791
20.6		1.49188	1.52133	1.4485		1.1706	1.18459	1.11463		0.787491	0.778337	0.731423		0.447009	0.428973	0.396636		0.195813	0.213524	0.16468
20.8		1.49882	1.52116	1.44368		1.16658	1.18372	1.11332		0.78835	0.781565	0.736282		0.444046	0.436347	0.400327		0.197345	0.20818	0.166522
21		1.49779	1.51637	1.44702		1.16926	1.18146	1.11405		0.789477	0.789667	0.737214		0.449505	0.431466	0.402628		0.202069	0.222926	0.16217
21.2		1.49273	1.52228	1.44832		1.16846	1.18602	1.12194		0.793907	0.786777	0.733237		0.451748	0.437173	0.402842		0.200599	0.219414	0.171019
21.4		1.49637	1.52771	1.44907		1.17217	1.18876	1.12169		0.797008	0.793467	0.747306		0.452723	0.439975	0.402964		0.202417	0.219556	0.16943
21.6		1.495	1.51929	1.45527		1.17099	1.1903	1.12082		0.796901	0.796888	0.743227		0.459927	0.445168	0.411859		0.201339	0.222624	0.17325
21.8		1.49449	1.52162	1.44806		1.16969	1.19149	1.11745		0.804424	0.793751	0.744585		0.460664	0.444499	0.413626		0.208054	0.225114	0.168925
22		1.49654	1.5232	1.44982		1.1718	1.19058	1.11704		0.801986	0.796257	0.746834		0.465022	0.441721	0.416405		0.204795	0.223267	0.175441
22.2		1.49046	1.51969	1.45321		1.17511	1.19318	1.12014		0.802234	0.807237	0.749446		0.462971	0.447214	0.41099		0.210941	0.223178	0.173279
22.4		1.49737	1.52607	1.44467		1.17657	1.192	1.12208		0.808729	0.805677	0.757125		0.46901	0.450215	0.415791		0.213704	0.224323	0.182212
22.6		1.49402	1.51712	1.44762		1.17762	1.19137	1.12411		0.808004	0.806394	0.751694		0.471446	0.456738	0.418607		0.214359	0.2268	0.180114
22.8		1.49452	1.52487	1.44718		1.17692	1.19754	1.1269		0.812359	0.812148	0.762067		0.476656	0.459468	0.42481		0.213811	0.227626	0.177656
23		1.49511	1.52518	1.4471		1.18264	1.19445	1.12275		0.81624	0.813382	0.753342		0.478035	0.458187	0.421685		0.212795	0.229161	0.179438
23.2		1.49361	1.52106	1.45156		1.18229	1.19581	1.12435		0.814409	0.816991	0.759972		0.48171	0.462744	0.427144		0.217901	0.233042	0.182191
23.4		1.49332	1.519	1.44608		1.17731	1.19593	1.12357		0.818932	0.81422	0.760841		0.484978	0.467007	0.428888		0.219131	0.235301	0.183474
23.6		1.4958	1.5209	1.44808		1.17992	1.19008	1.12936		0.81807	0.819828	0.764859		0.487448	0.462968	0.431276		0.217506	0.23799	0.185319
23.8		1.49645	1.52744	1.45268		1.18262	1.19674	1.12566		0.823705	0.822175	0.764719		0.483382	0.47214	0.433218		0.221705	0.232652	0.184065
24		1.49634	1.52302	1.44392		1.17916	1.19724	1.12783		0.828679	0.822876	0.771638		0.495005	0.468824	0.438476		0.222716	0.236769	0.184488
24.2		1.49784	1.5223	1.4538		1.17862	1.20305	1.12763		0.823333	0.824051	0.772583		0.494758	0.47889	0.437161		0.227324	0.236499	0.185122
24.4		1.49284	1.5243	1.449		1.18177	1.19915	1.12435		0.827463	0.826939	0.767827		0.498633	0.480283	0.440266		0.219663	0.237238	0.191111
24.6		1.49994	1.52634	1.44593		1.18246	1.19996	1.13106		0.835312	0.829648	0.775625		0.493384	0.479968	0.446809		0.224285	0.236254	0.186975
24.8		1.49848	1.52696	1.4527		1.18738	1.20052	1.12889		0.83323	0.830671	0.772736		0.50136	0.482818	0.447712		0.235019	0.250033	0.188981
25		1.50076	1.52444	1.4535		1.18557	1.20331	1.13117		0.836034	0.838888	0.776578		0.501714	0.475916	0.448308		0.228027	0.241294	0.190619
25.2		1.49628	1.52741	1.4508		1.18564	1.20222	1.12783		0.839543	0.832899	0.779634		0.505094	0.483411	0.44378		0.235809	0.24432	0.196047
25.4		1.49912	1.52608	1.45125		1.1805	1.19707	1.13204		0.83936	0.839082	0.780041		0.50994	0.491819	0.448836		0.237899	0.244896	0.197355
25.6		1.50001	1.51558	1.44915		1.18223	1.20321	1.13254		0.841367	0.843915	0.779586		0.507348	0.491947	0.457187		0.234935	0.247422	0.193968
25.8		1.49924	1.51926	1.45023		1.18472	1.20348	1.13023		0.844302	0.833855	0.785794		0.513257	0.492291	0.459046		0.234109	0.246825	0.197479
26		1.495	1.52367	1.44859		1.18373	1.20248	1.13391		0.843674	0.842163	0.781193		0.518602	0.495423	0.456716		0.236897	0.24979	0.193717
26.2		1.49526	1.52735	1.44731		1.18292	1.20664	1.13449		0.844859	0.845323	0.784299		0.516915	0.495432	0.456997		0.238695	0.253299	0.196704
26.4		1.49691	1.52313	1.45379		1.18405	1.20982	1.13303		0.844912	0.844986	0.785877		0.514507	0.502489	0.45469		0.236705	0.253496	0.199795
26.6		1.50052	1.53029	1.44774		1.18689	1.20512	1.13198		0.845505	0.850465	0.793196		0.517998	0.503914	0.461796		0.242174	0.255124	0.201034
26.8		1.49789	1.52124	1.45098		1.18566	1.20657	1.13053		0.84871	0.852232	0.791461		0.524926	0.503105	0.471488		0.242757	0.253894	0.201434
27		1.49625	1.52407	1.44976		1.18632	1.20541	1.12886		0.849363	0.854652	0.793569		0.52595	0.509566	0.469199		0.244188	0.256366	0.207113
27.2		1.4988	1.53236	1.44856		1.18487	1.20309	1.13075		0.850031	0.851524	0.794276		0.521851	0.507517	0.469163		0.244679	0.258783	0.200356
27.4		1.49584	1.52325	1.44988		1.18697	1.20714	1.13162		0.84886	0.849898	0.797861		0.531577	0.511048	0.471001		0.246136	0.258731	0.20818
27.6		1.49759	1.52185	1.44799		1.18728	1.2047	1.13704		0.851971	0.854393	0.796895		0.53251	0.50777	0.475623		0.245215	0.264129	0.204273
27.8		1.50063	1.5252	1.44421		1.18897	1.20789	1.13395		0.855922	0.85558	0.795596		0.531266	0.511479	0.473716		0.250097	0.258337	0.205622
28		1.49746	1.52701	1.45653		1.18776	1.20881	1.13471		0.859827	0.857357	0.799065		0.534423	0.520011	0.475063		0.247806	0.260742	0.205262
28.2		1.49839	1.53234	1.44851		1.18702	1.20678	1.13304		0.856847	0.856078	0.800418		0.540825	0.514094	0.477587		0.252627	0.262312	0.212825
28.4		1.49616	1.52399	1.44875		1.18431	1.20941	1.13823		0.857503	0.858777	0.798185		0.540845	0.523709	0.478236		0.253946	0.257762	0.208953
28.6		1.49847	1.52595	1.45288		1.18201	1.20728	1.13007		0.861297	0.862675	0.798587		0.545325	0.522828	0.484377		0.253367	0.263872	0.206709
28.8		1.50003	1.52057	1.45081		1.1845	1.20782	1.13694		0.861736	0.867458	0.802656		0.547878	0.522105	0.484173		0.257458	0.272506	0.216463
29		1.49453	1.52879	1.45446		1.19088	1.20901	1.13739		0.868778	0.865043	0.803912		0.54389	0.525066	0.488475		0.258111	0.26879	0.216609
29.2		1.49905	1.52876	1.45141		1.19097	1.20766	1.13875		0.856819	0.865528	0.806263		0.550275	0.528498	0.48781		0.258003	0.268338	0.216749
29.4		1.50052	1.52333	1.45287		1.18864	1.20855	1.13418		0.8684	0.872218	0.806069		0.551732	0.530836	0.48824		0.262505	0.271728	0.2115
29.6		1.50087	1.52394	1.45497		1.18745	1.21078	1.1323		0.865176	0.870279	0.807243		0.547943	0.53026	0.490276		0.262614	0.272066	0.214696
29.8		1.50046	1.52218	1.44982		1.18772	1.21186	1.1341		0.864874	0.872365	0.811299		0.550534	0.534463	0.492152		0.263902	0.276728	0.218767
30		1.50291	1.52638	1.45421		1.18811	1.20933	1.13661		0.867609	0.871198	0.808909		0.554621	0.53828	0.491753		0.263096	0.275318	0.223089
30.2		1.50068	1.52572	1.4537		1.18835	1.21296	1.13726		0.867216	0.876483	0.81307		0.557975	0.539991	0.499788		0.268857	0.275958	0.221561
30.4		1.49985	1.52564	1.45308		1.18538	1.21263	1.14202		0.869763	0.870946	0.810415		0.562857	0.537153	0.493808		0.273108	0.275226	0.22539
30.6		1.50022	1.5228	1.44912		1.19239	1.21177	1.13469		0.871695	0.873776	0.810192		0.567943	0.544573	0.502998		0.267645	0.277775	0.225608
30.8		1.49714	1.52583	1.45508		1.18972	1.21107	1.13888		0.868869	0.87631	0.811758		0.565054	0.542111	0.5006		0.267829	0.276924	0.223461
31		1.50317	1.52825	1.44682		1.18962	1.21346	1.13631		0.867625	0.883289	0.817386		0.567534	0.543355	0.503092		0.267154	0.278867	0.227664
31.2		1.49698	1.5263	1.45217		1.1892	1.20673	1.14017		0.874249	0.883686	0.814222		0.56055	0.548628	0.498404		0.263811	0.279913	0.229002
31.4		1.49579	1.52609	1.45182		1.19182	1.20903	1.1409		0.874262	0.880152	0.814859		0.56451	0.549012	0.505338		0.27007	0.284053	0.229319
31.6		1.49459	1.52432	1.44832		1.19049	1.2104	1.13584		0.876465	0.883332	0.822388		0.573682	0.550129	0.507627		0.268777	0.285068	0.228412
31.8		1.50014	1.52069	1.45116		1.19212	1.21439	1.13515		0.87607	0.876612	0.817622		0.574548	0.551652	0.511312		0.279008	0.28283	0.22935
32		1.4995	1.53192	1.44593		1.19315	1.21224	1.1337		0.879875	0.884537	0.818393		0.575024	0.559759	0.510412		0.277086	0.285681	0.233396
32.2		1.49599	1.52593	1.45343		1.19017	1.2134	1.13812		0.882014	0.886621	0.819656		0.572253	0.556793	0.51543		0.279065	0.288736	0.232174
32.4		1.50073	1.53398	1.44924		1.18874	1.20874	1.1425		0.877795	0.885626	0.821423		0.57347	0.561606	0.513384		0.278608	0.289469	0.232592
32.6		1.49837	1.52319	1.45394		1.18923	1.21548	1.13638		0.876836	0.889701	0.820867		0.576769	0.563128	0.514219		0.282719	0.287506	0.232492
32.8		1.50093	1.53099	1.44831		1.18646	1.21325	1.13729		0.876515	0.888281	0.818766		0.578191	0.560409	0.517541		0.280878	0.287324	0.233832
33		1.5037	1.52402	1.44836		1.194	1.21236	1.13813		0.882482	0.885049	0.82303		0.58143	0.563107	0.522327		0.281936	0.288946	0.235013
33.2		1.50112	1.52551	1.45692		1.19083	1.21013	1.13729		0.88288	0.893118	0.824912		0.579369	0.564852	0.515995		0.282563	0.288491	0.234088
33.4		1.50486	1.52397	1.45776		1.18659	1.2164	1.14115		0.881775	0.889642	0.823728		0.580585	0.56257	0.521479		0.281931	0.293993	0.237343
33.6		1.50115	1.52205	1.44751		1.19366	1.21532	1.1367		0.880258	0.891274	0.824726		0.587649	0.571838	0.518925		0.285969	0.293116	0.231848
33.8		1.50366	1.53136	1.45111		1.18889	1.21271	1.14276		0.887766	0.890694	0.82728		0.585872	0.568795	0.528218		0.288068	0.297753	0.240241
34		1.49714	1.52703	1.44826		1.193	1.21289	1.13922		0.886849	0.891824	0.822285		0.590177	0.574068	0.523194		0.287329	0.293956	0.239563
34.2		1.50249	1.52356	1.45554		1.19546	1.21523	1.1366		0.882551	0.8944	0.82909		0.595452	0.56633	0.531092		0.290354	0.297495	0.238342
34.4		1.49696	1.52858	1.45433		1.19112	1.21234	1.14026		0.882723	0.892448	0.828261		0.593032	0.573804	0.531848		0.291297	0.294887	0.238743
34.6		1.49411	1.52635	1.45097		1.19113	1.20943	1.13985		0.885944	0.897471	0.829192		0.587599	0.579959	0.533689		0.290871	0.305598	0.245165
34.8		1.49933	1.5263	1.44963		1.19256	1.21224	1.13628		0.884585	0.899755	0.830144		0.593625	0.57737	0.541517		0.296084	0.300696	0.245465
35		1.50033	1.52719	1.45217		1.18984	1.21056	1.14281		0.883816	0.898293	0.828585		0.600887	0.577471	0.530614		0.292908	0.299258	0.241255
35.2		1.49926	1.52643	1.45129		1.19551	1.21178	1.13948		0.886536	0.897784	0.832266		0.598625	0.580493	0.538146		0.29766	0.304404	0.242379
35.4		1.50541	1.5249	1.44712		1.19002	1.21233	1.14527		0.886659	0.901269	0.832461		0.604634	0.581842	0.543376		0.29639	0.305892	0.245894
35.6		1.50147	1.52624	1.45321		1.19349	1.21998	1.13909		0.890609	0.898466	0.82848		0.603668	0.579835	0.532502		0.294261	0.306677	0.246158
35.8		1.49896	1.52322	1.45164		1.19407	1.21384	1.14118		0.886453	0.897484	0.832106		0.607329	0.584779	0.542964		0.297907	0.308215	0.254763
36		1.49841	1.52574	1.45167		1.1926	1.21123	1.13918		0.886619	0.899812	0.83331		0.604961	0.588259	0.536076		0.298446	0.30251	0.251332
36.2		1.4976	1.5306	1.45082		1.19279	1.21203	1.13938		0.891467	0.905493	0.839436		0.607071	0.591543	0.542446		0.302359	0.310342	0.248885
36.4		1.49904	1.52277	1.459		1.18997	1.21675	1.14233		0.894829	0.899633	0.834639		0.609396	0.595693	0.543429		0.303025	0.30964	0.25182
36.6		1.50209	1.5296	1.44986		1.19712	1.21453	1.14176		0.888298	0.90441	0.832481		0.608006	0.591288	0.54236		0.301848	0.311672	0.25284
36.8		1.49846	1.52445	1.45258		1.19084	1.21863	1.13788		0.88849	0.909108	0.835604		0.606854	0.593606	0.541823		0.303647	0.310553	0.253532
37		1.49918	1.52298	1.4504		1.1945	1.21195	1.13731		0.893469	0.903846	0.836145		0.617135	0.59419	0.539138		0.308882	0.309499	0.252288
37.2		1.50067	1.52552	1.44969		1.18948	1.21616	1.14232		0.89427	0.901267	0.837407		0.614937	0.595989	0.542737		0.305245	0.315066	0.252023
37.4		1.49786	1.53096	1.45273		1.19495	1.21646	1.13936		0.892041	0.906988	0.83058		0.612804	0.599652	0.548831		0.305928	0.315626	0.252783
37.6		1.49832	1.53038	1.45144		1.19032	1.21673	1.1394		0.89644	0.90702	0.833224		0.617186	0.603495	0.547399		0.307901	0.316832	0.259007
37.8		1.49776	1.52574	1.44838		1.19304	1.21475	1.13725		0.89646	0.908958	0.83643		0.613982	0.599064	0.547446		0.307302	0.318009	0.25715
38		1.49706	1.5229	1.45223		1.19113	1.2146	1.13889		0.892295	0.908878	0.836072		0.619166	0.603867	0.549826		0.311767	0.317173	0.261221
38.2		1.49916	1.526	1.45049		1.19662	1.21423	1.14133		0.896762	0.903582	0.840373		0.61755	0.606933	0.554474		0.315897	0.315426	0.256959
38.4		1.49811	1.52735	1.44823		1.19512	1.21146	1.14473		0.895229	0.909437	0.833763		0.617428	0.599366	0.555263		0.309344	0.321076	0.261707
38.6		1.49846	1.52592	1.45185		1.19188	1.21626	1.14022		0.895361	0.905766	0.838656		0.622856	0.605761	0.555593		0.313824	0.32181	0.258758
38.8		1.4987	1.52605	1.45084		1.19534	1.21603	1.14441		0.893169	0.907542	0.834987		0.626775	0.609232	0.560513		0.310914	0.320935	0.257757
39		1.49977	1.52337	1.45406		1.19554	1.22059	1.14114		0.896784	0.914352	0.838773		0.618942	0.608146	0.561657		0.317459	0.327688	0.263838
39.2		1.50561	1.52118	1.44945		1.19004	1.21328	1.13975		0.897376	0.90963	0.837837		0.631295	0.607948	0.55779		0.313552	0.318332	0.260403
39.4		1.4922	1.52553	1.4544		1.19104	1.21446	1.14312		0.894943	0.910261	0.836361		0.62888	0.612765	0.561671		0.316394	0.324902	0.264285
39.6		1.4998	1.52692	1.45336		1.19413	1.21248	1.14295		0.895833	0.910809	0.837702		0.630914	0.613055	0.557396		0.317513	0.327225	0.263124
39.8		1.50313	1.52834	1.44729		1.19086	1.21309	1.13893		0.897135	0.909319	0.841979		0.635954	0.608929	0.561905		0.319505	0.322244	0.266523
40		1.50079	1.52369	1.44993		1.19513	1.21567	1.13835		0.895291	0.912513	0.847236		0.636267	0.607916	0.567576		0.321088	0.328594	0.265064
40.2		1.49904	1.52702	1.44861		1.1934	1.21123	1.1412		0.893653	0.908226	0.839651		0.634879	0.617033	0.56758		0.319872	0.325234	0.266963
40.4		1.49898	1.524	1.45298		1.1954	1.21472	1.13733		0.896038	0.916481	0.840519		0.637149	0.620003	0.564847		0.322402	0.33002	0.264519
40.6		1.50195	1.52587	1.44804		1.19281	1.21564	1.13839		0.898207	0.910113	0.840605		0.636274	0.615255	0.56257		0.321021	0.328302	0.270183
40.8		1.5029	1.527	1.45034		1.19752	1.21334	1.13966		0.89784	0.911734	0.838638		0.637161	0.613831	0.564698		0.324811	0.328466	0.269542
41		1.49908	1.5256	1.4466		1.19156	1.21647	1.13937		0.89977	0.913942	0.837966		0.631652	0.623931	0.571484		0.323374	0.328986	0.272988
41.2		1.49842	1.52549	1.44445		1.18366	1.21253	1.14191		0.901116	0.913727	0.836696		0.640821	0.619653	0.570086		0.327488	0.335047	0.264565
41.4		1.4979	1.52001	1.45171		1.19191	1.2163	1.14096		0.901927	0.911013	0.84078		0.643023	0.622484	0.572243		0.323136	0.334708	0.271943
41.6		1.50011	1.52619	1.4509		1.19204	1.21391	1.14214		0.900797	0.917579	0.843031		0.642134	0.621886	0.57257		0.327555	0.334405	0.274101
41.8		1.49767	1.52598	1.44839		1.19176	1.21386	1.13698		0.899727	0.909003	0.84158		0.644334	0.630066	0.566252		0.332237	0.332735	0.272765
42		1.49905	1.52814	1.44803		1.194	1.21631	1.13768		0.899379	0.916455	0.845539		0.642882	0.623329	0.570093		0.332562	0.336275	0.276735
42.2		1.49916	1.52636	1.44963		1.19087	1.21778	1.14611		0.89811	0.915995	0.84133		0.640562	0.634118	0.57641		0.333242	0.334794	0.274746
42.4		1.49785	1.52505	1.4523		1.18965	1.21598	1.14846		0.897844	0.910693	0.847351		0.64009	0.624354	0.576315		0.330484	0.340992	0.278718
42.6		1.50217	1.52453	1.44664		1.19061	1.21269	1.14131		0.897142	0.916578	0.845734		0.643335	0.632554	0.578086		0.331212	0.33718	0.278548
42.8		1.49835	1.52724	1.45076		1.19109	1.21295	1.13979		0.904745	0.915281	0.839202		0.64512	0.633812	0.578328		0.332663	0.340165	0.28147
43		1.50019	1.52776	1.45049		1.19068	1.2168	1.14156		0.902991	0.914449	0.846937		0.648534	0.634422	0.577993		0.339959	0.341591	0.278671
43.2		1.49904	1.52644	1.45268		1.19297	1.21609	1.13878		0.895562	0.920228	0.843405		0.647979	0.633738	0.582637		0.338483	0.343757	0.278853
43.4		1.4988	1.52679	1.45289		1.19455	1.21701	1.14344		0.900386	0.915716	0.844189		0.650881	0.637038	0.589159		0.336501	0.3464	0.279719
43.6		1.49821	1.52564	1.44756		1.19597	1.21488	1.14188		0.900724	0.913034	0.84518		0.653301	0.634241	0.584507		0.345069	0.347016	0.276967
43.8		1.49722	1.52083	1.45523		1.19212	1.21614	1.14089		0.903297	0.918626	0.848724		0.649004	0.641631	0.582433		0.33705	0.344105	0.279612
44		1.49545	1.52487	1.44963		1.19384	1.20971	1.13776		0.905098	0.918814	0.844408		0.651316	0.640367	0.585824		0.339388	0.347794	0.282454
44.2		1.49665	1.5286	1.45464		1.19226	1.2169	1.14035		0.905118	0.920759	0.850746		0.653288	0.635986	0.580426		0.340848	0.345018	0.287508
44.4		1.49637	1.52908	1.44916		1.19128	1.21577	1.13722		0.903891	0.918553	0.845629		0.650121	0.638654	0.58287		0.342383	0.349425	0.283927
44.6		1.50059	1.52763	1.4463		1.19139	1.21537	1.13858		0.904628	0.918379	0.84294		0.655819	0.637902	0.589616		0.342609	0.348628	0.285738
44.8		1.50232	1.52409	1.44706		1.19625	1.21537	1.13805		0.899929	0.92069	0.845812		0.663369	0.644734	0.584211		0.343772	0.350587	0.287013
45		1.49748	1.52532	1.44944		1.19345	1.21478	1.13862		0.90355	0.914502	0.842412		0.659879	0.646332	0.586596		0.345853	0.345839	0.283218
45.2		1.50402	1.52535	1.44566		1.19713	1.21426	1.139		0.905239	0.920544	0.84911		0.658924	0.644682	0.590346		0.350639	0.350582	0.285958
45.4		1.49638	1.52679	1.44914		1.19376	1.21365	1.14238		0.903174	0.919281	0.846727		0.659747	0.644433	0.586284		0.343991	0.351236	0.286297
45.6		1.49561	1.52128	1.45156		1.1919	1.21182	1.14506		0.904357	0.922441	0.847854		0.662951	0.648974	0.592297		0.352271	0.352402	0.283964
45.8		1.49842	1.5226	1.45318		1.19421	1.21465	1.14045		0.903158	0.919889	0.843603		0.659543	0.645285	0.596214		0.354834	0.358583	0.286869
46		1.499	1.52136	1.45165		1.19654	1.21469	1.14194		0.90352	0.922638	0.840262		0.662624	0.646389	0.588232		0.350209	0.355802	0.285871
46.2		1.50214	1.52594	1.45007		1.19393	1.21695	1.14479		0.906917	0.91975	0.847325		0.662122	0.648436	0.591293		0.35081	0.356033	0.288772
46.4		1.50066	1.52923	1.4477		1.19105	1.20896	1.14013		0.901613	0.920637	0.847457		0.66163	0.656101	0.599293		0.355216	0.353139	0.2981
46.6		1.49988	1.52916	1.4535		1.19419	1.21558	1.14145		0.899605	0.920347	0.849568		0.664291	0.648146	0.590544		0.354985	0.359969	0.293324
46.8		1.4966	1.52028	1.45013		1.19253	1.20957	1.13425		0.903952	0.918474	0.847789		0.667932	0.650725	0.591739		0.354084	0.356497	0.289957
47		1.49842	1.52372	1.4475		1.18946	1.21465	1.13975		0.902444	0.923361	0.849016		0.672044	0.64822	0.597023		0.351459	0.358637	0.287147
47.2		1.49896	1.52753	1.45179		1.19332	1.21211	1.14376		0.9045	0.925258	0.848346		0.668882	0.652753	0.600419		0.358045	0.360622	0.296705
47.4		1.50259	1.52628	1.4511		1.19371	1.21478	1.13562		0.910073	0.919946	0.842799		0.666426	0.655521	0.595686		0.352365	0.363524	0.295678
47.6		1.5001	1.52645	1.44872		1.18802	1.21229	1.13711		0.902788	0.922085	0.85151		0.664529	0.656475	0.597363		0.354761	0.360552	0.29842
47.8		1.49787	1.52912	1.44701		1.19356	1.21731	1.14237		0.901752	0.923135	0.848262		0.671773	0.657315	0.596179		0.360464	0.362226	0.296636
48		1.49587	1.52198	1.45046		1.19419	1.21115	1.13744		0.906335	0.922338	0.849018		0.670066	0.653237	0.59416		0.357253	0.362168	0.298505
48.2		1.49684	1.52473	1.45111		1.19251	1.21227	1.1355		0.906593	0.92194	0.848445		0.6723	0.661718	0.596892		0.360024	0.362736	0.293818
48.4		1.50065	1.52754	1.44643		1.18862	1.21185	1.13773		0.909001	0.922036	0.847372		0.667889	0.656869	0.593574		0.360462	0.366165	0.299889
48.6		1.5002	1.52416	1.44996		1.19151	1.21577	1.1411		0.90753	0.921618	0.845857		0.67199	0.663407	0.606456		0.36146	0.36762	0.294717
48.8		1.49933	1.52553	1.44631		1.19012	1.21239	1.14077		0.906989	0.924084	0.846797		0.671489	0.659915	0.604748		0.366898	0.365809	0.299899
49		1.49829	1.53031	1.44673		1.19768	1.21526	1.13745		0.902139	0.928524	0.849705		0.672617	0.66355	0.608272		0.362051	0.363316	0.301246
49.2		1.50047	1.52285	1.45152		1.18814	1.21436	1.14478		0.903542	0.922167	0.849015		0.676002	0.661915	0.601509		0.366631	0.368281	0.298847
49.4		1.49904	1.5287	1.44933		1.1899	1.21674	1.13705		0.903319	0.926631	0.846054		0.675878	0.664248	0.607678		0.371941	0.369259	0.302492
49.6		1.49458	1.52131	1.44925		1.19083	1.21396	1.13943		0.90445	0.918174	0.847714		0.674087	0.663254	0.603004		0.364445	0.37213	0.301677
49.8		1.49971	1.51802	1.44434		1.19019	1.21745	1.14133		0.90294	0.91984	0.85406		0.669519	0.663534	0.598987		0.370364	0.371573	0.301398
50		1.49665	1.52536	1.44958		1.19334	1.21334	1.13735		0.906417	0.926827	0.846811		0.675894	0.666449	0.602596		0.364049	0.369337	0.306074
50.2		1.49438	1.52363	1.44258		1.19493	1.21509	1.13827		0.906026	0.924364	0.844484		0.677249	0.668796	0.603529		0.36555	0.373454	0.301531
50.4		1.49696	1.52669	1.45112		1.18926	1.21121	1.14291		0.905582	0.924712	0.851564		0.676645	0.667656	0.606465		0.36908	0.37268	0.309646
50.6		1.50177	1.52605	1.44586		1.19519	1.21101	1.13906		0.904878	0.921474	0.852305		0.678883	0.671541	0.608785		0.372793	0.37445	0.305351
50.8		1.49856	1.52851	1.44484		1.18989	1.21849	1.14202		0.905359	0.924062	0.853358		0.676222	0.665095	0.609669		0.372099	0.369393	0.309172
51		1.49466	1.52159	1.4449		1.19607	1.21914	1.14122		0.906897	0.92521	0.847934		0.678794	0.670035	0.609593		0.373982	0.375168	0.308407
51.2		1.50157	1.52382	1.4488		1.19207	1.21359	1.13922		0.907571	0.921863	0.855543		0.679266	0.670565	0.608365		0.369436	0.375529	0.309054
51.4		1.49877	1.5239	1.44672		1.18927	1.2176	1.13635		0.905049	0.928588	0.850904		0.681066	0.669833	0.614222		0.373092	0.380551	0.312749
51.6		1.50185	1.52512	1.44835		1.19494	1.21221	1.1391		0.906595	0.924157	0.851555		0.685626	0.668249	0.616497		0.37739	0.380312	0.312517
51.8		1.49162	1.52454	1.44756		1.19366	1.21781	1.14091		0.907548	0.928105	0.849276		0.681028	0.672806	0.612384		0.377469	0.377958	0.314193
52		1.49301	1.52386	1.44353		1.19154	1.21238	1.14157		0.908348	0.927519	0.853053		0.685795	0.673138	0.609962		0.37969	0.380069	0.308708
52.2		1.49448	1.5299	1.44938		1.19148	1.21331	1.14077		0.907028	0.92586	0.854791		0.692409	0.676183	0.613963		0.377196	0.377389	0.311763
52.4		1.50288	1.52067	1.45164		1.19277	1.21211	1.13679		0.905755	0.925895	0.851627		0.687958	0.669845	0.612883		0.381229	0.378924	0.307709
52.6		1.49526	1.52577	1.44499		1.19583	1.21319	1.14171		0.908935	0.920354	0.852769		0.687149	0.676272	0.608103		0.384398	0.377488	0.313606
52.8		1.49769	1.52045	1.45126		1.19256	1.21714	1.13589		0.907095	0.926995	0.851578		0.686195	0.670294	0.617379		0.375747	0.383106	0.313892
53		1.49974	1.5171	1.44515		1.19359	1.21553	1.14206		0.901293	0.927573	0.852491		0.683093	0.674761	0.614297		0.380679	0.380335	0.319122
53.2		1.50147	1.52365	1.45364		1.19031	1.2147	1.13698		0.904285	0.923009	0.848002		0.687672	0.678851	0.607962		0.377551	0.383476	0.312869
53.4		1.50088	1.51847	1.4459		1.18672	1.21635	1.13907		0.908174	0.925436	0.852245		0.684532	0.673772	0.615791		0.379573	0.386514	0.314626
53.6		1.49973	1.52446	1.45082		1.19171	1.21323	1.13936		0.910376	0.924812	0.848252		0.687729	0.676828	0.613708		0.381093	0.384554	0.321488
53.8		1.49747	1.52625	1.44649		1.18774	1.21039	1.13859		0.904653	0.922936	0.844093		0.68009	0.669507	0.616667		0.376419	0.391954	0.312772
54		1.49912	1.5235	1.44856		1.19141	1.21365	1.13577		0.907724	0.923046	0.848371		0.685699	0.67856	0.61754		0.380892	0.385185	0.315269
54.2		1.49729	1.52638	1.44976		1.19442	1.21468	1.13841		0.907294	0.929396	0.857797		0.687187	0.672572	0.617137		0.378837	0.390737	0.318695
54.4		1.50058	1.52446	1.44559		1.19468	1.21233	1.13732		0.909639	0.925537	0.85011		0.688307	0.674314	0.616866		0.383528	0.38921	0.315172
54.6		1.50191	1.51989	1.44964		1.18812	1.21527	1.13798		0.907253	0.92222	0.846159		0.692515	0.677423	0.616374		0.378667	0.38989	0.318153
54.8		1.50082	1.52714	1.45049		1.18886	1.21381	1.13813		0.907837	0.922155	0.851072		0.691724	0.678655	0.616862		0.3859	0.385298	0.320902
55		1.49623	1.52476	1.44493		1.19176	1.21325	1.14032		0.9093	0.924161	0.849643		0.694962	0.678324	0.619983		0.386095	0.38559	0.321143
55.2		1.4956	1.52068	1.44769		1.19497	1.21676	1.13675		0.908044	0.922735	0.846973		0.692511	0.67631	0.615449		0.384796	0.389502	0.322476
55.4		1.49864	1.52341	1.44365		1.19066	1.21184	1.14214		0.908938	0.926092	0.855215		0.692994	0.679322	0.619713		0.386626	0.392757	0.320586
55.6		1.49876	1.52781	1.44423		1.19494	1.21299	1.14033		0.901965	0.924029	0.84649		0.690679	0.681791	0.620155		0.388299	0.389128	0.316772
55.8		1.49737	1.5185	1.44221		1.19043	1.21341	1.13861		0.908396	0.93002	0.847114		0.698586	0.678243	0.61831		0.386778	0.393711	0.323143
56		1.49723	1.52783	1.448		1.19002	1.21417	1.13653		0.912385	0.92344	0.847613		0.695461	0.680121	0.619422		0.392573	0.395375	0.320518
56.2		1.4962	1.51766	1.44783		1.19092	1.21042	1.1325		0.905923	0.928169	0.850744		0.69541	0.682804	0.620068		0.394024	0.392783	0.326826
56.4		1.49473	1.52321	1.44999		1.19213	1.21418	1.14292		0.907144	0.923975	0.848978		0.69472	0.681995	0.622809		0.391982	0.392937	0.321081
56.6		1.4976	1.52465	1.44536		1.19161	1.21309	1.13799		0.907982	0.92304	0.851828		0.69241	0.690035	0.625193		0.392555	0.393	0.322845
56.8		1.4968	1.5191	1.44538		1.18665	1.21239	1.13656		0.905861	0.927819	0.84855		0.699654	0.681751	0.623828		0.392823	0.393866	0.328754
57		1.49492	1.52739	1.44498		1.1883	1.21207	1.13629		0.909407	0.928145	0.845644		0.699113	0.685133	0.619248		0.394288	0.397641	0.326153
57.2		1.49707	1.52404	1.44589		1.19117	1.20945	1.13851		0.911628	0.93128	0.849248		0.696968	0.687048	0.621486		0.394336	0.398204	0.326921
57.4		1.49474	1.52176	1.44907		1.19156	1.21196	1.14022		0.906655	0.9251	0.848985		0.694384	0.687252	0.623327		0.396927	0.398995	0.324922
57.6		1.5025	1.52686	1.44463		1.19293	1.21048	1.1387		0.908417	0.929911	0.853762		0.693917	0.686742	0.624078		0.395813	0.398453	0.328547
57.8		1.49662	1.51693	1.4464		1.19109	1.21837	1.13577		0.909551	0.926714	0.853468		0.697624	0.684378	0.631059		0.398717	0.40219	0.324619
58		1.49501	1.52345	1.44511		1.1975	1.20977	1.13708		0.91061	0.926615	0.851658		0.698727	0.686687	0.628076		0.396353	0.397906	0.32643
58.2		1.49736	1.52121	1.4453		1.18729	1.21065	1.13609		0.911163	0.926169	0.85411		0.695627	0.689156	0.621864		0.400287	0.401847	0.329512
58.4		1.4954	1.52225	1.44329		1.19025	1.20962	1.13536		0.910394	0.926998	0.853451		0.696141	0.690273	0.625421		0.3957	0.396503	0.328625
58.6		1.49892	1.52454	1.44186		1.18969	1.2162	1.13493		0.907882	0.920257	0.849663		0.695045	0.690731	0.625968		0.396182	0.401564	0.334063
58.8		1.49582	1.52541	1.44491		1.18811	1.21332	1.13677		0.905194	0.925008	0.850634		0.695969	0.692535	0.629393		0.401204	0.404737	0.330321
59		1.49287	1.52615	1.45021		1.1904	1.21115	1.14221		0.90889	0.923645	0.851804		0.693525	0.685845	0.625378		0.398339	0.403558	0.329082
59.2		1.49775	1.52214	1.44099		1.19169	1.21294	1.13925		0.910928	0.926196	0.850683		0.697698	0.692124	0.627597		0.402965	0.403328	0.332047
59.4		1.49757	1.52526	1.44315		1.19092	1.20949	1.14001		0.907653	0.93095	0.849998		0.698685	0.688411	0.628971		0.4056	0.39978	0.325375
59.6		1.49645	1.52126	1.44374		1.19485	1.21338	1.13713		0.910056	0.929066	0.849364		0.696912	0.694457	0.626224		0.402865	0.404692	0.331568
59.8		1.49632	1.52201	1.44442		1.19351	1.21347	1.14068		0.908667	0.928582	0.852429		0.694711	0.690322	0.630441		0.403634	0.401966	0.333526
60		1.49731	1.51884	1.44868		1.1899	1.21276	1.13654		0.908488	0.929057	0.851078		0.700588	0.694961	0.631265		0.404861	0.407092	0.330588
60.2		1.50656	1.53646	1.48362		1.21628	1.22133	1.17599		0.927223	0.933283	0.880346		0.709648	0.705159	0.660316		0.409654	0.395441	0.340211
60.4		1.4639	1.48645	1.43249		1.18802	1.18985	1.156		0.913831	0.910169	0.871567		0.704135	0.698317	0.661464		0.409734	0.388749	0.342659
60.6		1.42775	1.4392	1.40238		1.16735	1.15981	1.13243		0.905658	0.895788	0.857426		0.700011	0.688054	0.643656		0.408379	0.38671	0.346199
60.8		1.39676	1.39671	1.36199		1.15537	1.13782	1.11011		0.889169	0.881285	0.842858		0.697387	0.68433	0.636623		0.405534	0.380896	0.339317
61		1.36885	1.36914	1.33545		1.13382	1.12196	1.09874		0.884098	0.870004	0.833346		0.691734	0.676028	0.640092		0.402532	0.375525	0.335979
61.2		1.34149	1.33202	1.30835		1.12079	1.09966	1.07882		0.872602	0.860474	0.828815		0.688496	0.669949	0.630881		0.39875	0.371698	0.337729
61.4		1.33035	1.30955	1.28718		1.1071	1.07797	1.06263		0.865145	0.847318	0.82074		0.683579	0.662666	0.634388		0.397971	0.371849	0.333215
61.6		1.29827	1.28644	1.26496		1.08786	1.06564	1.05145		0.861287	0.837153	0.812928		0.676829	0.661909	0.629578		0.398831	0.370512	0.332089
61.8		1.28041	1.26367	1.24465		1.07912	1.04952	1.04377		0.853585	0.832122	0.802424		0.67725	0.65126	0.626155		0.394316	0.362895	0.329381
62		1.26456	1.24271	1.22907		1.06329	1.03637	1.02584		0.845688	0.816437	0.80564		0.673601	0.650819	0.621002		0.394146	0.363062	0.326553
62.2		1.25693	1.22598	1.21085		1.05872	1.02806	1.01332		0.840372	0.812558	0.789387		0.670903	0.644156	0.619989		0.395993	0.362749	0.330546
62.4		1.2335	1.20493	1.19331		1.05133	1.01276	1.00517		0.832154	0.802063	0.789275		0.668724	0.640454	0.617995		0.395705	0.359683	0.329803
62.6		1.22409	1.19436	1.18488		1.03614	0.996745	0.998193		0.824186	0.797104	0.780968		0.659377	0.63578	0.610169		0.391025	0.356393	0.327681
62.8		1.2082	1.17793	1.1679		1.03036	0.991968	0.98381		0.81776	0.789755	0.77544		0.660778	0.632808	0.611355		0.393499	0.35576	0.325699
63		1.20147	1.15784	1.14886		1.01714	0.983064	0.973452		0.812371	0.780013	0.767259		0.659377	0.625334	0.611412		0.393381	0.350195	0.322598
63.2		1.18399	1.13673	1.14166		1.01048	0.968312	0.971795		0.801893	0.774628	0.76563		0.652712	0.624243	0.607379		0.38995	0.353772	0.326141
63.4		1.16485	1.13845	1.12801		1.00263	0.963348	0.957186		0.802675	0.769462	0.755792		0.656928	0.620539	0.600285		0.387234	0.351745	0.321836
63.6		1.16209	1.11799	1.11642		0.991887	0.951327	0.950574		0.794617	0.765693	0.751903		0.650612	0.617098	0.597518		0.384959	0.345258	0.326174
63.8		1.14601	1.10583	1.10301		0.987238	0.94053	0.945588		0.785068	0.753532	0.74671		0.6459	0.618445	0.596179		0.383427	0.345199	0.318571
64		1.1399	1.08962	1.09094		0.976253	0.930048	0.93774		0.787798	0.75061	0.744238		0.642725	0.604876	0.592051		0.384448	0.35113	0.317692
64.2		1.13165	1.08723	1.08335		0.968837	0.92818	0.924675		0.779218	0.744551	0.738399		0.639442	0.602057	0.588835		0.384895	0.342507	0.319891
64.4		1.12153	1.07035	1.0723		0.965604	0.915014	0.918687		0.774823	0.739254	0.732655		0.638858	0.608871	0.584384		0.382523	0.346048	0.321074
64.6		1.11149	1.06546	1.06057		0.954764	0.913913	0.913975		0.770391	0.727911	0.726272		0.632633	0.60211	0.586836		0.384883	0.342592	0.315999
64.8		1.09534	1.05196	1.05092		0.950566	0.89964	0.907906		0.766882	0.729494	0.723744		0.628003	0.591377	0.583161		0.377808	0.33889	0.316339
65		1.0894	1.0422	1.04662		0.941581	0.893709	0.903996		0.759247	0.723233	0.722255		0.636133	0.58533	0.58035		0.381833	0.341735	0.310293
65.2		1.09042	1.03492	1.03488		0.936849	0.889878	0.895802		0.751442	0.71404	0.709144		0.628834	0.588038	0.574409		0.380681	0.33501	0.312381
65.4		1.07371	1.02514	1.02969		0.931974	0.878988	0.888378		0.753932	0.708324	0.715484		0.624146	0.587631	0.578921		0.378552	0.333992	0.309324
65.6		1.06372	1.01054	1.01868		0.922514	0.874505	0.880517		0.747069	0.708304	0.708628		0.620394	0.588928	0.580444		0.376278	0.331676	0.31381
65.8		1.06011	1.00297	1.01052		0.918621	0.870587	0.878487		0.743596	0.704239	0.70494		0.618691	0.579988	0.570937		0.378532	0.329304	0.304112
66		1.04981	0.992297	1.0064		0.914062	0.863785	0.870838		0.740434	0.702565	0.701464		0.617598	0.573987	0.571882		0.378781	0.329778	0.309734
66.2		1.04207	0.988862	0.993202		0.908278	0.850833	0.866255		0.733935	0.691759	0.696348		0.609825	0.569885	0.565882		0.372854	0.332324	0.308656
66.4		1.03246	0.975817	0.990971		0.900468	0.850901	0.85712		0.737389	0.691534	0.690623		0.614285	0.566078	0.563721		0.372529	0.327858	0.303237
66.6		1.03546	0.968842	0.982524		0.899324	0.835649	0.849272		0.728563	0.685943	0.690617		0.607319	0.56172	0.561681		0.374441	0.330463	0.307184
66.8		1.02138	0.96097	0.974792		0.890229	0.835059	0.85225		0.729042	0.677417	0.68453		0.602967	0.559307	0.554928		0.367095	0.323008	0.309129
67		1.02075	0.957963	0.962336		0.888783	0.827145	0.841259		0.716825	0.678673	0.677376		0.60399	0.563717	0.565202		0.372783	0.324224	0.304555
67.2		1.00747	0.949296	0.962876		0.880893	0.823112	0.83666		0.71656	0.671829	0.677683		0.601527	0.558651	0.559451		0.371418	0.324505	0.306769
67.4		1.00366	0.941806	0.95408		0.879881	0.821338	0.830233		0.713031	0.659542	0.670501		0.59848	0.556721	0.55218		0.368444	0.321985	0.299706
67.6		0.992581	0.937932	0.94862		0.870394	0.811771	0.825388		0.709308	0.663819	0.673669		0.595266	0.556807	0.553358		0.367633	0.317985	0.297469
67.8		0.98945	0.925981	0.942342		0.862103	0.803953	0.824488		0.709857	0.65453	0.664488		0.593542	0.54739	0.549798		0.364336	0.317193	0.304149
68		0.980155	0.92356	0.934447		0.860335	0.800373	0.816074		0.705264	0.651607	0.662474		0.595828	0.544755	0.547163		0.36683	0.317935	0.299987
68.2		0.97748	0.909985	0.929623		0.856821	0.792521	0.813504		0.699913	0.654893	0.662194		0.594054	0.545087	0.549052		0.365864	0.314823	0.298358
68.4		0.972401	0.9059	0.920887		0.85106	0.784649	0.807546		0.696178	0.645892	0.65461		0.588214	0.539344	0.54471		0.368821	0.312706	0.30029
68.6		0.967641	0.899985	0.91779		0.848302	0.787896	0.804151		0.692875	0.637742	0.654105		0.590128	0.537192	0.53698		0.366811	0.31598	0.298659
68.8		0.961657	0.890594	0.906072		0.838681	0.781308	0.794441		0.694011	0.636877	0.646169		0.577825	0.541351	0.538539		0.360783	0.313572	0.298194
69		0.955709	0.886405	0.903047		0.839476	0.77369	0.794872		0.684956	0.637101	0.643847		0.580847	0.533327	0.537522		0.355961	0.314034	0.295616
69.2		0.955103	0.882889	0.906107		0.835651	0.766993	0.790303		0.685542	0.630815	0.638614		0.579847	0.535141	0.538641		0.363837	0.310671	0.291635
69.4		0.942741	0.873374	0.890756		0.833269	0.761095	0.783887		0.676255	0.627605	0.640368		0.578	0.528794	0.5328		0.357524	0.309639	0.294162
69.6		0.939614	0.869396	0.88772		0.829615	0.762528	0.78064		0.679345	0.624406	0.639344		0.578491	0.525689	0.538366		0.361058	0.305835	0.291781
69.8		0.933328	0.861226	0.88702		0.826117	0.755188	0.776745		0.675455	0.623343	0.632702		0.578112	0.530071	0.534741		0.357135	0.307451	0.293792
70		0.923508	0.860209	0.880962		0.816503	0.751247	0.771		0.673476	0.61762	0.629326		0.570014	0.519752	0.530328		0.356176	0.302179	0.294617
70.2		0.92434	0.845956	0.876623		0.811719	0.74771	0.767941		0.665923	0.612573	0.630061		0.570465	0.517021	0.527611		0.357328	0.306444	0.291061
70.4		0.918897	0.84634	0.867158		0.808646	0.741716	0.765002		0.665787	0.610422	0.623023		0.562376	0.5138	0.520447		0.35484	0.302513	0.291151
70.6		0.918825	0.840119	0.860303		0.807289	0.739462	0.763461		0.666137	0.607916	0.618649		0.565486	0.523635	0.524087		0.35756	0.30219	0.286931
70.8		0.911326	0.836635	0.860692		0.808543	0.736264	0.761321		0.658251	0.607154	0.610834		0.565732	0.516951	0.529141		0.354159	0.299503	0.288348
71		0.909024	0.8322	0.856369		0.797574	0.732467	0.755089		0.655584	0.599241	0.617665		0.563469	0.514519	0.523951		0.353584	0.301909	0.28852
71.2		0.900611	0.830115	0.845468		0.797299	0.730959	0.751058		0.65395	0.597658	0.614845		0.560276	0.507569	0.519226		0.352651	0.29871	0.29118
71.4		0.891677	0.819907	0.838301		0.798045	0.723775	0.743904		0.654077	0.595359	0.60866		0.555573	0.51496	0.517584		0.354383	0.29783	0.2858
71.6		0.894455	0.816002	0.839791		0.790851	0.718645	0.746417		0.64535	0.592381	0.610516		0.552975	0.508992	0.521502		0.350874	0.298896	0.285013
71.8		0.882088	0.813149	0.836374		0.787782	0.719409	0.74156		0.64604	0.586056	0.60657		0.555772	0.505712	0.516897		0.353446	0.294557	0.289824
72		0.880498	0.811924	0.831434		0.781087	0.710793	0.736894		0.643074	0.582199	0.60635		0.554879	0.505875	0.508199		0.357355	0.289851	0.285931
72.2		0.881154	0.803229	0.830017		0.776098	0.708286	0.733656		0.641656	0.578453	0.604837		0.551004	0.498129	0.511113		0.353019	0.288062	0.280789
72.4		0.873347	0.799599	0.825223		0.772753	0.700649	0.727481		0.637972	0.575084	0.601061		0.550746	0.494326	0.51297		0.347529	0.292389	0.278505
72.6		0.867775	0.79711	0.817537		0.769725	0.700402	0.722848		0.63692	0.576149	0.594685		0.546209	0.494683	0.505982		0.3489	0.292508	0.283809
72.8		0.867061	0.789951	0.818235		0.768793	0.696029	0.722875		0.63457	0.567488	0.588945		0.548606	0.493476	0.504768		0.344994	0.288176	0.279286
73		0.863835	0.784384	0.816382		0.762024	0.692615	0.715454		0.633158	0.574809	0.589337		0.539154	0.489782	0.505205		0.344682	0.294675	0.2855
73.2		0.859092	0.778692	0.812689		0.762564	0.68778	0.715777		0.630004	0.567518	0.58464		0.543947	0.488072	0.497658		0.348195	0.288678	0.280166
73.4		0.857096	0.773722	0.804394		0.758416	0.68278	0.710901		0.626361	0.564906	0.585169		0.53732	0.487509	0.503549		0.344522	0.289566	0.275879
73.6		0.852901	0.778451	0.791003		0.752683	0.677957	0.708681		0.621043	0.557061	0.579191		0.541859	0.486305	0.49936		0.343155	0.286209	0.279237
73.8		0.845793	0.762547	0.790127		0.753944	0.678275	0.703542		0.626389	0.557254	0.580872		0.53661	0.47692	0.49927		0.346191	0.282993	0.277486
74		0.841459	0.7652	0.796834		0.750628	0.673537	0.704143		0.619597	0.558535	0.578838		0.53653	0.483439	0.49701		0.33955	0.286615	0.276019
74.2		0.839338	0.761142	0.784594		0.745792	0.676321	0.699744		0.615214	0.556808	0.574615		0.532855	0.482208	0.495483		0.342863	0.283035	0.275116
74.4		0.843868	0.753177	0.783279		0.740687	0.66536	0.699454		0.615797	0.551651	0.570749		0.53124	0.478276	0.494456		0.340412	0.28705	0.274374
74.6		0.83725	0.754805	0.783271		0.739776	0.667155	0.698662		0.613209	0.552929	0.573187		0.534159	0.472029	0.490359		0.340385	0.279888	0.271345
74.8		0.828187	0.746571	0.779085		0.738746	0.664655	0.692757		0.606955	0.547498	0.56606		0.527778	0.475389	0.491389		0.338134	0.285232	0.271263
75		0.832557	0.743859	0.776261		0.733335	0.660704	0.687815		0.610307	0.546257	0.567981		0.534211	0.468405	0.485188		0.335425	0.274329	0.277407
75.2		0.822989	0.745265	0.763412		0.735556	0.653627	0.684757		0.601845	0.538849	0.565953		0.524942	0.472108	0.485707		0.337659	0.275976	0.275476
75.4		0.824751	0.739288	0.770294		0.728214	0.650256	0.684447		0.604812	0.540775	0.557281		0.523299	0.468289	0.488481		0.33717	0.277723	0.273712
75.6		0.817116	0.736065	0.766663		0.727391	0.648773	0.681007		0.600239	0.540446	0.56196		0.524131	0.462183	0.476524		0.335675	0.281184	0.276162
75.8		0.817988	0.725019	0.764584		0.725051	0.643525	0.683776		0.595665	0.539978	0.562823		0.517424	0.467016	0.479168		0.332716	0.27667	0.271855
76		0.812115	0.725003	0.758554		0.7163	0.643443	0.672611		0.599104	0.531642	0.551961		0.519103	0.461165	0.473735		0.337443	0.272958	0.271545
76.2		0.812601	0.725696	0.759034		0.719929	0.641626	0.674292		0.593304	0.529877	0.557995		0.513162	0.457902	0.474966		0.33683	0.274437	0.267249
76.4		0.804369	0.722538	0.754598		0.715187	0.637594	0.669298		0.588431	0.521289	0.554914		0.519895	0.45416	0.473567		0.336523	0.2721	0.269712
76.6		0.799227	0.72023	0.747501		0.715596	0.635657	0.667594		0.588393	0.522062	0.550492		0.517729	0.464356	0.479678		0.33264	0.276412	0.268853
76.8		0.797378	0.711756	0.744442		0.706119	0.633985	0.662718		0.589082	0.526701	0.552659		0.513074	0.456042	0.476588		0.33305	0.266664	0.270308
77		0.796453	0.709145	0.741972		0.715736	0.6284	0.661861		0.584762	0.519193	0.547267		0.511351	0.454921	0.475246		0.335501	0.271619	0.271116
77.2		0.792847	0.707958	0.737437		0.704699	0.630792	0.658011		0.582791	0.523118	0.546029		0.517323	0.451275	0.471345		0.334229	0.263865	0.266061
77.4		0.788161	0.704953	0.734384		0.704705	0.621778	0.657862		0.581064	0.518705	0.543833		0.508355	0.447087	0.471697		0.337198	0.266202	0.269341
77.6		0.78851	0.698637	0.734745		0.704053	0.620392	0.655374		0.58073	0.512754	0.538889		0.505016	0.448194	0.467285		0.331601	0.266612	0.267054
77.8		0.78348	0.697344	0.72587		0.697628	0.616974	0.649508		0.576109	0.513148	0.53705		0.506194	0.453673	0.476519		0.332348	0.265212	0.266988
78		0.783505	0.699751	0.721464		0.696748	0.610984	0.646891		0.575322	0.503799	0.536202		0.501234	0.448375	0.47004		0.329953	0.268342	0.262135
78.2		0.773469	0.692086	0.719351		0.689993	0.611743	0.64491		0.564758	0.506886	0.530841		0.50144	0.446988	0.462489		0.326814	0.261243	0.262259
78.4		0.772798	0.685483	0.721612		0.694273	0.606534	0.644716		0.573299	0.500426	0.529032		0.501859	0.440749	0.469298		0.325421	0.265293	0.263261
78.6		0.772858	0.686873	0.715245		0.684003	0.610559	0.639388		0.570154	0.501063	0.53346		0.497452	0.435751	0.466296		0.322875	0.265644	0.261054
78.8		0.773168	0.685418	0.716617		0.686277	0.607296	0.638808		0.569737	0.50613	0.528457		0.495922	0.439903	0.459548		0.324535	0.265825	0.260661
79		0.775031	0.676745	0.712048		0.685359	0.599606	0.633094		0.564315	0.495693	0.527675		0.493062	0.431433	0.46418		0.325495	0.26168	0.262419
79.2		0.764542	0.676283	0.713241		0.683309	0.597065	0.63358		0.562567	0.496372	0.52914		0.491605	0.430866	0.455407		0.323094	0.258612	0.260843
79.4		0.764772	0.671535	0.705704		0.679391	0.594366	0.631847		0.559768	0.493114	0.52125		0.492172	0.434187	0.463501		0.323731	0.259018	0.258091
79.6		0.758207	0.673477	0.706975		0.684914	0.60058	0.62606		0.558449	0.49545	0.518978		0.491099	0.433113	0.454694		0.323065	0.253331	0.258585
79.8		0.757337	0.666159	0.70313		0.674833	0.594497	0.627926		0.560187	0.487304	0.522672		0.493343	0.433509	0.459409		0.326362	0.261356	0.256898
80		0.756633	0.671249	0.699168		0.672612	0.590989	0.626404		0.556338	0.488633	0.520521		0.493316	0.426571	0.454938		0.325208	0.257166	0.259595
80.2		0.749486	0.664013	0.699555		0.664374	0.58973	0.626839		0.554116	0.489484	0.520407		0.487955	0.428729	0.443138		0.321582	0.25561	0.255601
80.4		0.751434	0.660406	0.692976		0.668252	0.581289	0.622678		0.556387	0.487297	0.516657		0.485869	0.424776	0.449955		0.322997	0.252026	0.252194
80.6		0.746718	0.659653	0.691679		0.664008	0.582415	0.613087		0.556472	0.489054	0.512233		0.483912	0.426107	0.447717		0.32122	0.257671	0.259666
80.8		0.746186	0.65679	0.687819		0.661543	0.582322	0.615499		0.547844	0.483159	0.509768		0.484345	0.424135	0.446435		0.318404	0.256548	0.256262
81		0.740986	0.650309	0.687274		0.663127	0.583071	0.615886		0.5498	0.479444	0.504802		0.480093	0.420332	0.445852		0.322323	0.250722	0.25124
81.2		0.743603	0.647802	0.684995		0.663669	0.575499	0.61137		0.544612	0.474738	0.507241		0.480493	0.418547	0.447501		0.315857	0.251563	0.250979
81.4		0.733108	0.64742	0.685536		0.659573	0.575523	0.609744		0.541088	0.476578	0.511351		0.481916	0.422719	0.446398		0.317049	0.250227	0.252011
81.6		0.734621	0.648312	0.674247		0.657007	0.573086	0.607001		0.544356	0.471039	0.507962		0.479392	0.417194	0.441751		0.317044	0.249661	0.25499
81.8		0.729519	0.645592	0.675466		0.653752	0.567247	0.606178		0.54235	0.472117	0.501494		0.476209	0.416326	0.441048		0.315179	0.249671	0.253674
82		0.72806	0.633654	0.67449		0.648981	0.562672	0.601635		0.54282	0.465038	0.502608		0.477413	0.419476	0.444426		0.317937	0.247489	0.251763
82.2		0.731761	0.640446	0.671864		0.651478	0.566784	0.603389		0.534613	0.464859	0.500277		0.475242	0.413293	0.44033		0.314103	0.247378	0.248708
82.4		0.72612	0.637708	0.671127		0.64697	0.561416	0.598623		0.534462	0.468696	0.499882		0.473282	0.412994	0.439889		0.312541	0.244051	0.252692
82.6		0.723726	0.633405	0.666171		0.645235	0.560274	0.593593		0.535555	0.464937	0.497954		0.478368	0.410877	0.439611		0.313631	0.242545	0.249529
82.8		0.722006	0.630569	0.665533		0.646111	0.558062	0.594106		0.530618	0.46518	0.495455		0.473546	0.408003	0.440352		0.314179	0.242447	0.247972
83		0.720975	0.626395	0.656956		0.641549	0.554863	0.592138		0.534981	0.464957	0.491629		0.472913	0.410615	0.434697		0.309572	0.240282	0.247895
83.2		0.71668	0.625252	0.664804		0.63834	0.551726	0.595019		0.531911	0.462599	0.488376		0.476243	0.407299	0.43012		0.310168	0.241374	0.24742
83.4		0.714448	0.624319	0.651767		0.640372	0.551557	0.587597		0.530103	0.46061	0.488119		0.466255	0.408041	0.435666		0.316802	0.243358	0.243213
83.6		0.714485	0.617199	0.653068		0.637205	0.546007	0.588929		0.526163	0.459215	0.489186		0.469847	0.398675	0.433245		0.312509	0.243213	0.243674
83.8		0.711853	0.619566	0.654547		0.634371	0.5515	0.584458		0.525604	0.46109	0.485436		0.469914	0.401565	0.426928		0.309647	0.238657	0.246445
84		0.703572	0.616669	0.654909		0.632848	0.542965	0.588791		0.51709	0.452384	0.485849		0.467084	0.399416	0.426382		0.312637	0.23701	0.244595
84.2		0.706116	0.609773	0.647329		0.629261	0.54509	0.580852		0.518693	0.453256	0.485934		0.460353	0.391279	0.43088		0.309077	0.240749	0.244485
84.4		0.707668	0.609997	0.649151		0.632794	0.53816	0.576977		0.519652	0.451425	0.48413		0.460744	0.393448	0.427995		0.310169	0.236388	0.242223
84.6		0.70105	0.610217	0.642761		0.625693	0.540028	0.573903		0.518724	0.449315	0.481637		0.460779	0.393834	0.427471		0.306779	0.23538	0.246668
84.8		0.703923	0.605729	0.639187		0.626337	0.534441	0.581524		0.519331	0.438027	0.479056		0.456946	0.393426	0.419152		0.309643	0.237329	0.238756
85		0.698972	0.602343	0.639877		0.625797	0.536243	0.573192		0.515805	0.439335	0.475375		0.455677	0.39379	0.428813		0.304764	0.235101	0.241764
85.2		0.693958	0.600452	0.640925		0.623371	0.532862	0.573366		0.513707	0.441376	0.474613		0.456292	0.390094	0.416068		0.309605	0.240461	0.240282
85.4		0.697237	0.599265	0.642965		0.617233	0.531022	0.570808		0.511125	0.442585	0.47431		0.452407	0.387958	0.4251		0.306673	0.236566	0.243546
85.6		0.690684	0.603018	0.632985		0.622065	0.52951	0.566777		0.51135	0.438103	0.470296		0.460973	0.389606	0.426727		0.301735	0.238094	0.23643
85.8		0.692243	0.597026	0.631456		0.615494	0.525588	0.565605		0.512853	0.44186	0.467278		0.455137	0.3876	0.419411		0.307281	0.238133	0.241486
86		0.68587	0.591579	0.624526		0.612572	0.526441	0.567509		0.510135	0.440096	0.4715		0.450365	0.38615	0.416699		0.304269	0.237015	0.237436
86.2		0.684717	0.589092	0.633646		0.613463	0.524938	0.560933		0.505849	0.44159	0.473976		0.448123	0.383391	0.420632		0.303574	0.23192	0.235926
86.4		0.684574	0.589907	0.623515		0.611747	0.528519	0.562936		0.508055	0.431075	0.466486		0.451363	0.382474	0.420041		0.300592	0.23665	0.235616
86.6		0.68281	0.588171	0.62796		0.606759	0.524899	0.557095		0.509332	0.42966	0.467224		0.448601	0.382988	0.415712		0.303824	0.23536	0.239038
86.8		0.678586	0.585857	0.624497		0.611731	0.518171	0.558224		0.501892	0.430805	0.463619		0.448404	0.379867	0.411019		0.299808	0.232961	0.238186
87		0.677106	0.581986	0.622624		0.609317	0.522398	0.556949		0.496339	0.428931	0.463791		0.453082	0.384556	0.412049		0.300776	0.228889	0.234717
87.2		0.675626	0.583289	0.619112		0.60439	0.516249	0.557602		0.499134	0.431439	0.463155		0.445932	0.375164	0.411305		0.302112	0.226262	0.232375
87.4		0.672339	0.581851	0.615396		0.602249	0.515666	0.551279		0.501564	0.425098	0.464524		0.446615	0.378576	0.408108		0.301918	0.232173	0.239336
87.6		0.673774	0.583586	0.614265		0.599394	0.513234	0.555279		0.494306	0.426428	0.461701		0.438241	0.380991	0.406264		0.301914	0.227466	0.239815
87.8		0.668916	0.576328	0.614982		0.600573	0.507609	0.548097		0.493903	0.423325	0.458135		0.442575	0.372309	0.409199		0.300867	0.22762	0.238788
88		0.668758	0.577248	0.61124		0.596276	0.509006	0.549227		0.493679	0.422472	0.46297		0.445128	0.376767	0.404827		0.298399	0.228311	0.234808
88.2		0.668439	0.570663	0.612188		0.59358	0.505707	0.547324		0.495906	0.416255	0.453537		0.436931	0.377181	0.40723		0.301284	0.229448	0.229593
88.4		0.664575	0.566134	0.60984		0.594171	0.510398	0.542538		0.496	0.416133	0.451545		0.445305	0.372458	0.405277		0.299447	0.226826	0.229513
88.6		0.663105	0.571211	0.605755		0.593754	0.501793	0.541911		0.491888	0.417783	0.450514		0.439553	0.365191	0.405214		0.296446	0.222388	0.230019
88.8		0.665837	0.565745	0.600473		0.586375	0.497061	0.543902		0.487025	0.417918	0.447821		0.434621	0.373466	0.405029		0.29716	0.221227	0.226878
89		0.661361	0.568375	0.603742		0.588303	0.501512	0.54223		0.491352	0.415194	0.450338		0.437494	0.365767	0.406211		0.296097	0.218585	0.22812
89.2		0.655338	0.558455	0.59619		0.585361	0.501573	0.537247		0.485634	0.409744	0.448342		0.435507	0.370021	0.403607		0.295251	0.21601	0.232085
89.4		0.655303	0.564249	0.599364		0.588049	0.494839	0.53742		0.484673	0.40618	0.444055		0.431402	0.362531	0.401235		0.294448	0.22561	0.229753
89.6		0.656753	0.560491	0.596087		0.585132	0.497921	0.535105		0.485158	0.408447	0.443527		0.433218	0.359865	0.397676		0.292164	0.218149	0.231281
89.8		0.64806	0.557834	0.594361		0.584712	0.494319	0.532758		0.482667	0.410028	0.441715		0.432385	0.362684	0.403099		0.29405	0.219594	0.231466
90		0.651511	0.561811	0.591261		0.582675	0.49157	0.53299		0.477851	0.40867	0.444448		0.428292	0.365125	0.401919		0.29913	0.217094	0.228451
90.2		0.647741	0.553788	0.591811		0.579771	0.491666	0.532773		0.481202	0.412258	0.442639		0.429549	0.364508	0.398562		0.290907	0.221241	0.229791
90.4		0.648191	0.551295	0.587922		0.578157	0.489664	0.533609		0.477546	0.402651	0.439838		0.425275	0.361084	0.391294		0.298289	0.219301	0.230195
90.6		0.644396	0.551127	0.584976		0.576633	0.48794	0.527222		0.480976	0.405993	0.436583		0.421	0.356814	0.393645		0.292577	0.217153	0.221113
90.8		0.641147	0.550216	0.579018		0.578021	0.48576	0.529152		0.480514	0.40187	0.43656		0.4295	0.358678	0.385244		0.291456	0.219094	0.223046
91		0.640015	0.54293	0.586191		0.576984	0.486062	0.523848		0.475391	0.400346	0.433607		0.422325	0.353675	0.388758		0.291414	0.213346	0.223402
91.2		0.634932	0.546144	0.5836		0.573488	0.479417	0.528416		0.476025	0.400583	0.434175		0.428619	0.359538	0.394787		0.290626	0.217255	0.227594
91.4		0.642601	0.545079	0.583521		0.57353	0.481014	0.520733		0.470595	0.397979	0.438077		0.42255	0.358067	0.389983		0.291015	0.216843	0.222742
91.6		0.632137	0.544384	0.581422		0.570534	0.479977	0.51613		0.475235	0.39415	0.433679		0.426327	0.353452	0.390871		0.29108	0.215926	0.224958
91.8		0.63607	0.543226	0.581959		0.573119	0.474796	0.515395		0.469117	0.39282	0.431978		0.425884	0.352547	0.380291		0.289456	0.213164	0.221912
92		0.63282	0.540405	0.571618		0.575933	0.479708	0.515273		0.467351	0.391093	0.435742		0.421348	0.353367	0.387269		0.290671	0.214136	0.220576
92.2		0.633605	0.539955	0.572028		0.565417	0.47764	0.515731		0.467669	0.393772	0.424828		0.416563	0.34968	0.382568		0.288445	0.212801	0.222175
92.4		0.632528	0.53404	0.574579		0.56961	0.473274	0.511426		0.46501	0.390965	0.427923		0.419406	0.349779	0.383246		0.289613	0.209163	0.223436
92.6		0.629676	0.533034	0.571842		0.563375	0.472592	0.513559		0.463055	0.389787	0.427623		0.414243	0.348274	0.386024		0.287188	0.215892	0.219132
92.8		0.630029	0.529817	0.570886		0.559325	0.471516	0.51368		0.463031	0.390913	0.422315		0.418314	0.344753	0.381909		0.282795	0.213176	0.225043
93		0.625236	0.525601	0.568623		0.557558	0.47092	0.510124		0.461402	0.390108	0.42292		0.416693	0.347034	0.38154		0.288899	0.213898	0.219768
93.2		0.620765	0.531618	0.56494		0.557741	0.466969	0.510711		0.465098	0.385898	0.423547		0.417715	0.347958	0.378309		0.281518	0.207145	0.22388
93.4		0.622661	0.528871	0.566904		0.556875	0.465552	0.503278		0.456368	0.379305	0.425289		0.41417	0.345275	0.381067		0.286408	0.206931	0.221366
93.6		0.62691	0.528106	0.560277		0.560119	0.468895	0.506893		0.458088	0.385669	0.420849		0.413167	0.343776	0.379437		0.284946	0.199893	0.218157
93.8		0.619722	0.523365	0.564365		0.555586	0.463473	0.502741		0.455579	0.384052	0.420552		0.417396	0.344274	0.38096		0.281538	0.210763	0.216548
94		0.614304	0.527541	0.561195		0.55185	0.459254	0.500699		0.459303	0.3794	0.418178		0.407172	0.339026	0.37978		0.281485	0.209192	0.218291
94.2		0.614246	0.520136	0.557409		0.553494	0.463159	0.504146		0.453014	0.380234	0.4133		0.409482	0.338561	0.375025		0.279546	0.2076	0.215566
94.4		0.611166	0.524951	0.565234		0.551491	0.458268	0.499131		0.452047	0.379014	0.415802		0.414041	0.338671	0.375371		0.286397	0.201651	0.219386
94.6		0.618331	0.515826	0.554801		0.550841	0.455893	0.495936		0.448754	0.379748	0.41776		0.412447	0.334059	0.375115		0.28331	0.202164	0.212279
94.8		0.617328	0.520156	0.555324		0.555295	0.452399	0.498975		0.451934	0.376332	0.415067		0.410453	0.337299	0.374204		0.282459	0.206993	0.218042
95		0.614667	0.514879	0.551671		0.548493	0.458237	0.49901		0.453294	0.373897	0.411958		0.409398	0.337403	0.374156		0.279572	0.201908	0.216755
95.2		0.609734	0.516133	0.551582		0.547615	0.451565	0.488851		0.450843	0.378589	0.408205		0.403238	0.334154	0.367301		0.279432	0.198576	0.215535
95.4		0.609655	0.509021	0.553096		0.54427	0.447365	0.493207		0.449024	0.374219	0.40885		0.411484	0.336666	0.373642		0.276776	0.20131	0.213666
95.6		0.609451	0.514629	0.552415		0.546229	0.452922	0.492337		0.446682	0.36845	0.411378		0.406435	0.335133	0.36633		0.27756	0.201057	0.216192
95.8		0.606361	0.507815	0.54525		0.539906	0.4484	0.493042		0.449031	0.375865	0.411459		0.405391	0.332956	0.370507		0.277354	0.200309	0.208498
96		0.605485	0.507987	0.546499		0.541372	0.445628	0.487691		0.4469	0.371605	0.409717		0.402494	0.327583	0.370755		0.284339	0.204089	0.211116
96.2		0.605149	0.511382	0.545483		0.541064	0.445643	0.487277		0.443415	0.368099	0.408653		0.406512	0.3275	0.369808		0.282043	0.204086	0.212213
96.4		0.604333	0.502162	0.544409		0.537666	0.446715	0.485193		0.444965	0.367366	0.409628		0.400211	0.331671	0.361189		0.273677	0.198851	0.209576
96.6		0.599995	0.49982	0.545332		0.537295	0.445316	0.486537		0.440685	0.361089	0.406272		0.398519	0.328466	0.367962		0.273852	0.197857	0.214927
96.8		0.595239	0.501867	0.543623		0.540136	0.443089	0.485478		0.445142	0.366099	0.401218		0.401898	0.324414	0.370198		0.275044	0.193279	0.208628
97		0.60149	0.503246	0.539814		0.535033	0.444097	0.487013		0.442946	0.365305	0.403564		0.395649	0.326753	0.369224		0.275643	0.195782	0.210071
97.2		0.595646	0.497123	0.542032		0.536982	0.439405	0.481679		0.441843	0.35999	0.401085		0.399183	0.321266	0.359817		0.2739	0.202868	0.214694
97.4		0.597566	0.497111	0.538128		0.532517	0.441374	0.476713		0.436756	0.365312	0.395871		0.40387	0.322917	0.363675		0.271761	0.196049	0.212622
97.6		0.591189	0.502475	0.534938		0.532497	0.441167	0.48478		0.438082	0.362114	0.398284		0.395526	0.320522	0.365841		0.274274	0.196213	0.209533
97.8		0.592066	0.489897	0.530477		0.533335	0.438909	0.481856		0.437973	0.357411	0.400502		0.396457	0.3172	0.358913		0.274705	0.195139	0.21003
98		0.592479	0.496451	0.536288		0.52803	0.434612	0.477545		0.437085	0.35989	0.398556		0.389252	0.323442	0.359359		0.275225	0.19657	0.209926
98.2		0.588917	0.489107	0.537622		0.526738	0.432752	0.479603		0.434871	0.359737	0.392122		0.393149	0.318982	0.360586		0.275002	0.191926	0.207796
98.4		0.5854	0.491612	0.529543		0.531709	0.430219	0.478946		0.43165	0.361732	0.39538		0.392166	0.311859	0.363257		0.277158	0.197908	0.208392
98.6		0.589939	0.494998	0.528304		0.524715	0.43353	0.474786		0.428116	0.358109	0.398511		0.390061	0.317181	0.361618		0.270153	0.191925	0.201315
98.8		0.586682	0.492787	0.527289		0.532471	0.432406	0.476151		0.432427	0.353203	0.39349		0.388904	0.317782	0.36305		0.275172	0.192042	0.206563
99		0.590059	0.488357	0.527032		0.526595	0.426775	0.466224		0.431464	0.353381	0.391657		0.388536	0.320156	0.362891		0.272692	0.190796	0.205605
99.2		0.584677	0.48813	0.523531		0.524258	0.42827	0.470646		0.429589	0.347294	0.394864		0.387173	0.31346	0.351827		0.272833	0.190251	0.208506
99.4		0.581295	0.488128	0.523556		0.519278	0.427122	0.4683		0.428403	0.347902	0.391658		0.394083	0.314221	0.353727		0.270025	0.187147	0.20437
99.6		0.581093	0.487508	0.527923		0.519059	0.427634	0.469023		0.427024	0.357024	0.388448		0.385621	0.315695	0.350253		0.272556	0.189944	0.206009
99.8		0.581507	0.487767	0.526747		0.521031	0.421601	0.468239		0.425082	0.349228	0.390202		0.386146	0.310238	0.349122		0.269958	0.189697	0.207953
100		0.578773	0.473584	0.519528		0.516838	0.429372	0.46647		0.423188	0.351101	0.391278		0.380799	0.313404	0.35683		0.272537	0.188103	0.202895
100.2		0.574508	0.484121	0.521553		0.520452	0.425713	0.465909		0.42438	0.345772	0.384172		0.385014	0.309546	0.357266		0.266007	0.191092	0.198849
100.4		0.574662	0.47795	0.519745		0.512768	0.417359	0.463771		0.427542	0.344646	0.384566		0.383432	0.312156	0.34461		0.268255	0.184688	0.204329
100.6		0.575821	0.477234	0.511449		0.514435	0.418923	0.460403		0.423829	0.339892	0.381532		0.385859	0.309391	0.353632		0.266181	0.186046	0.205069
100.8		0.576345	0.477297	0.517629		0.509899	0.422393	0.460389		0.425948	0.344187	0.384178		0.384202	0.303203	0.350057		0.267039	0.185074	0.199186
101		0.574481	0.473599	0.513251		0.511728	0.417747	0.455828		0.420694	0.347405	0.382781		0.386752	0.308732	0.345655		0.264939	0.182953	0.203565
101.2		0.569107	0.472831	0.514442		0.510527	0.414424	0.460768		0.418822	0.342932	0.382682		0.385918	0.306831	0.352524		0.267467	0.185563	0.201064
101.4		0.570191	0.470055	0.507965		0.512859	0.417649	0.455695		0.41871	0.341583	0.380784		0.378891	0.309345	0.346033		0.268001	0.186568	0.202721
101.6		0.565305	0.471567	0.507379		0.510935	0.416905	0.454157		0.41544	0.341393	0.37833		0.376992	0.306625	0.35174		0.267063	0.181543	0.198661
101.8		0.567834	0.46739	0.509698		0.506421	0.413979	0.459057		0.416456	0.337413	0.380437		0.377079	0.297328	0.346127		0.267584	0.186234	0.201272
102		0.56701	0.469624	0.506715		0.505632	0.411984	0.455422		0.41349	0.339046	0.376452		0.37718	0.299828	0.34155		0.264668	0.178929	0.199343
102.2		0.562801	0.465764	0.505771		0.504067	0.408369	0.454697		0.413657	0.336279	0.379124		0.377334	0.303145	0.342125		0.264255	0.181994	0.198825
102.4		0.560816	0.469798	0.50591		0.502064	0.405415	0.450951		0.415397	0.336144	0.377908		0.373016	0.302192	0.341246		0.265361	0.183199	0.198139
102.6		0.565028	0.46416	0.505546		0.504427	0.409537	0.451406		0.413345	0.329968	0.375828		0.372991	0.297022	0.344231		0.263433	0.184342	0.198531
102.8		0.560038	0.467476	0.502022		0.505402	0.406054	0.4504		0.412953	0.332084	0.374206		0.372258	0.301076	0.345166		0.260863	0.183532	0.196011
103		0.560443	0.462004	0.502926		0.49917	0.411963	0.446312		0.408405	0.333809	0.378286		0.377331	0.29959	0.341925		0.263046	0.182971	0.190398
103.2		0.560128	0.463292	0.500091		0.499613	0.40341	0.446704		0.41389	0.332016	0.370618		0.372261	0.298669	0.342038		0.260605	0.179341	0.195894
103.4		0.559214	0.459213	0.499548		0.500399	0.398755	0.44998		0.405094	0.333557	0.371863		0.373922	0.296577	0.335057		0.255314	0.177587	0.199052
103.6		0.554838	0.460629	0.498635		0.49774	0.396678	0.445051		0.411991	0.327041	0.374901		0.374021	0.296925	0.342174		0.265128	0.182604	0.192351
103.8		0.560112	0.458135	0.498586		0.49903	0.404501	0.446618		0.407216	0.326275	0.366947		0.367992	0.292952	0.339361		0.262992	0.181547	0.197505
104		0.554055	0.458258	0.498022		0.497137	0.398908	0.445682		0.403499	0.333814	0.364166		0.370157	0.297872	0.337862		0.257975	0.172238	0.19293
104.2		0.557332	0.460946	0.497486		0.499037	0.399944	0.447401		0.41044	0.328577	0.367204		0.367916	0.292213	0.334585		0.261062	0.183373	0.194979
104.4		0.549541	0.452818	0.491787		0.500092	0.397507	0.444207		0.406909	0.322739	0.368215		0.365129	0.29456	0.337542		0.262698	0.178335	0.197499
104.6		0.555827	0.454694	0.491065		0.495708	0.400483	0.440691		0.406033	0.328151	0.36469		0.371513	0.293929	0.334936		0.256482	0.178799	0.194523
104.8		0.550175	0.45227	0.489897		0.497406	0.4002	0.442512		0.407639	0.322263	0.367031		0.366523	0.286534	0.335405		0.256941	0.172144	0.192767
105		0.546891	0.456474	0.490867		0.489511	0.392136	0.438699		0.402303	0.320529	0.368245		0.368412	0.287933	0.333161		0.262908	0.173659	0.192707
105.2		0.548027	0.449884	0.490866		0.491132	0.394195	0.438413		0.397725	0.326674	0.361661		0.365576	0.285492	0.335003		0.253817	0.172266	0.192251
105.4		0.55158	0.451773	0.486911		0.492602	0.391921	0.438206		0.399412	0.320739	0.36134		0.359321	0.288929	0.331551		0.25838	0.178643	0.190814
105.6		0.549589	0.446703	0.489015		0.490175	0.393943	0.43341		0.402516	0.319865	0.358535		0.365037	0.288763	0.328358		0.259883	0.177977	0.188913
105.8		0.547478	0.450041	0.488178		0.485129	0.393645	0.434895		0.399601	0.327213	0.364422		0.365941	0.294143	0.329688		0.257261	0.175701	0.19053
106		0.543528	0.449469	0.490974		0.491344	0.392001	0.429328		0.403074	0.325287	0.359493		0.36038	0.28402	0.329244		0.25484	0.172677	0.192616
106.2		0.538826	0.44317	0.486938		0.482956	0.389341	0.429606		0.402287	0.31624	0.355837		0.367012	0.28455	0.329399		0.254437	0.172926	0.193456
106.4		0.545306	0.440573	0.485309		0.485682	0.387316	0.432007		0.397204	0.3146	0.357087		0.362491	0.286625	0.329767		0.25327	0.169491	0.18523
106.6		0.53977	0.446918	0.477989		0.478722	0.38684	0.429197		0.396203	0.318115	0.355286		0.358619	0.288006	0.32761		0.25386	0.169068	0.191101
106.8		0.535564	0.445719	0.480679		0.482891	0.384194	0.430564		0.396874	0.319547	0.357535		0.363792	0.276943	0.330038		0.25537	0.169484	0.188235
107		0.538365	0.438582	0.48471		0.482467	0.387747	0.428627		0.393372	0.316443	0.352498		0.361409	0.280288	0.32863		0.25221	0.169069	0.190941
107.2		0.542416	0.440295	0.484264		0.48102	0.383956	0.423435		0.392493	0.316403	0.351371		0.35921	0.283059	0.325234		0.25523	0.168082	0.189517
107.4		0.534821	0.440231	0.481586		0.479106	0.384513	0.42573		0.39447	0.316091	0.354373		0.355855	0.281292	0.328496		0.25401	0.164207	0.183962
107.6		0.537345	0.44077	0.477964		0.480598	0.382662	0.426259		0.393628	0.315131	0.354879		0.359138	0.278931	0.325468		0.253537	0.171764	0.186813
107.8		0.531279	0.437519	0.474808		0.47829	0.381016	0.422034		0.389716	0.311617	0.35219		0.35116	0.278826	0.320925		0.254145	0.168803	0.183783
108		0.534606	0.435953	0.4794		0.476614	0.381515	0.423651		0.391811	0.307442	0.354222		0.358777	0.274868	0.320833		0.253988	0.167588	0.188793
108.2		0.532564	0.434416	0.47396		0.478494	0.382672	0.426828		0.383663	0.309737	0.350006		0.353603	0.275963	0.323029		0.249918	0.165433	0.186885
108.4		0.533994	0.434375	0.473626		0.474885	0.378069	0.420015		0.387488	0.313224	0.348904		0.355565	0.271387	0.321162		0.252115	0.165585	0.183251
108.6		0.53154	0.434415	0.475281		0.472968	0.378542	0.418882		0.385139	0.311689	0.349708		0.357158	0.277585	0.318088		0.251303	0.165926	0.182271
108.8		0.53097	0.433319	0.46781		0.471797	0.378048	0.423411		0.387553	0.309525	0.348419		0.347187	0.277431	0.323044		0.250388	0.165632	0.187216
109		0.532243	0.429894	0.470088		0.47014	0.374773	0.417823		0.383606	0.310775	0.348276		0.347934	0.27328	0.317842		0.249365	0.166857	0.184125
109.2		0.524501	0.431748	0.471872		0.470964	0.372151	0.420064		0.385115	0.307294	0.348331		0.347614	0.270064	0.316208		0.251891	0.163671	0.184317
109.4		0.527071	0.430464	0.470068		0.469923	0.377099	0.420435		0.384666	0.308117	0.343835		0.348861	0.269532	0.317892		0.249522	0.16424	0.184301
109.6		0.528673	0.431707	0.461899		0.473114	0.375626	0.416105		0.386152	0.305506	0.344526		0.348106	0.2738	0.318828		0.247145	0.165196	0.181887
109.8		0.520292	0.423615	0.464767		0.471093	0.373988	0.41391		0.384087	0.300244	0.343989		0.351934	0.275532	0.313871		0.248198	0.16525	0.180846
110		0.521583	0.423313	0.470432		0.468455	0.36953	0.411752		0.388557	0.304112	0.343543		0.352994	0.268802	0.317693		0.250491	0.164616	0.183168
110.2		0.521534	0.422294	0.46168		0.469079	0.366394	0.409864		0.378863	0.301766	0.338107		0.347335	0.266307	0.311408		0.243097	0.164876	0.186037
110.4		0.518195	0.426791	0.462788		0.467561	0.367082	0.413978		0.385126	0.302346	0.34287		0.346278	0.272804	0.315207		0.245848	0.162685	0.185233
110.6		0.515895	0.426886	0.461151		0.465901	0.369051	0.418171		0.382541	0.305463	0.344892		0.348237	0.26806	0.310486		0.249564	0.161805	0.176428
110.8		0.519181	0.425617	0.464302		0.464706	0.36288	0.40722		0.37464	0.297928	0.337868		0.342846	0.266038	0.313532		0.239981	0.163046	0.182822
111		0.520128	0.42092	0.462705		0.462181	0.367605	0.408872		0.375043	0.302528	0.340091		0.347152	0.270104	0.305791		0.245906	0.158407	0.180484
111.2		0.517034	0.418545	0.460859		0.464	0.364469	0.411281		0.375571	0.296778	0.342105		0.343629	0.269612	0.307843		0.247485	0.15558	0.180496
111.4		0.51579	0.420623	0.459378		0.462432	0.364661	0.407456		0.378665	0.297635	0.336385		0.347344	0.264022	0.312315		0.245991	0.160714	0.181482
111.6		0.517022	0.418212	0.457653		0.460145	0.367428	0.410386		0.376146	0.297202	0.336895		0.33415	0.268076	0.308733		0.242113	0.157523	0.178256
111.8		0.518507	0.419249	0.458616		0.457338	0.362928	0.410236		0.378493	0.293632	0.332496		0.339305	0.26678	0.312502		0.244492	0.163373	0.179483
112		0.514925	0.417093	0.459276		0.461726	0.366001	0.403122		0.376382	0.299514	0.336475		0.34126	0.262334	0.311208		0.244574	0.15845	0.177488
112.2		0.517787	0.417828	0.454236		0.452468	0.361202	0.405985		0.372205	0.297083	0.331441		0.335171	0.260369	0.309803		0.244517	0.160051	0.180991
112.4		0.513487	0.408069	0.453496		0.462367	0.35967	0.405427		0.373341	0.298089	0.333837		0.341141	0.263848	0.309377		0.245225	0.15906	0.179268
112.6		0.511264	0.419945	0.457503		0.457221	0.354286	0.401174		0.368812	0.292593	0.338004		0.332992	0.267353	0.30588		0.242065	0.158211	0.17704
112.8		0.510412	0.409915	0.450276		0.458591	0.360824	0.403292		0.36903	0.294691	0.328979		0.341538	0.256174	0.308104		0.239501	0.159427	0.176788
113		0.509104	0.411577	0.452733		0.4536	0.350639	0.402899		0.367332	0.290519	0.329989		0.333909	0.263511	0.30924		0.239986	0.153827	0.175313
113.2		0.510363	0.413296	0.453405		0.45782	0.357051	0.39808		0.37906	0.292892	0.333433		0.332919	0.258339	0.309701		0.24141	0.155957	0.172444
113.4		0.511145	0.408434	0.446082		0.450436	0.358459	0.403169		0.366567	0.287198	0.33108		0.338818	0.259351	0.302235		0.239172	0.158913	0.176079
113.6		0.505012	0.413095	0.453409		0.454721	0.35412	0.399322		0.36674	0.292403	0.329473		0.328431	0.260597	0.30483		0.237019	0.152723	0.176151
113.8		0.506246	0.40847	0.449668		0.453496	0.352878	0.397337		0.364871	0.287083	0.327883		0.333327	0.258759	0.30519		0.238844	0.155939	0.173575
114		0.503602	0.405407	0.447027		0.45113	0.355664	0.396935		0.370413	0.28637	0.328117		0.335546	0.251396	0.302773		0.242525	0.150836	0.1803
114.2		0.505761	0.410354	0.447181		0.451611	0.354642	0.395077		0.366802	0.285051	0.328283		0.334291	0.256796	0.304369		0.239344	0.155636	0.17389
114.4		0.507792	0.403845	0.444417		0.453177	0.348633	0.39412		0.365956	0.281807	0.322398		0.339674	0.251625	0.306273		0.241335	0.15717	0.171649
114.6		0.502856	0.406124	0.446558		0.447629	0.358117	0.399562		0.368964	0.283332	0.325623		0.333821	0.249272	0.302365		0.240716	0.152168	0.170611
114.8		0.503008	0.406892	0.441722		0.45103	0.34529	0.395656		0.362727	0.28237	0.319491		0.332408	0.252995	0.303442		0.23841	0.150411	0.174293
115		0.504252	0.402172	0.441427		0.448879	0.353844	0.391129		0.35814	0.280661	0.321842		0.328051	0.25431	0.300426		0.238647	0.151685	0.170424
115.2		0.496605	0.403901	0.448648		0.445507	0.349401	0.393729		0.361669	0.281221	0.327153		0.334699	0.247165	0.306227		0.239748	0.148263	0.175225
115.4		0.498318	0.398332	0.444247		0.449739	0.347476	0.398201		0.364554	0.280262	0.32206		0.327023	0.249806	0.295814		0.236999	0.151127	0.17265
115.6		0.496	0.396254	0.445114		0.445851	0.34672	0.39073		0.358677	0.283177	0.31703		0.327943	0.250461	0.293228		0.236184	0.151509	0.172585
115.8		0.490274	0.402545	0.442065		0.443334	0.345712	0.392611		0.362612	0.278269	0.325458		0.324618	0.250061	0.297531		0.235301	0.148326	0.172089
116		0.499158	0.400275	0.434339		0.441573	0.346263	0.390239		0.357332	0.281578	0.323834		0.328017	0.251198	0.296345		0.235107	0.146034	0.171567
116.2		0.49675	0.393399	0.439577		0.445576	0.342283	0.388938		0.356225	0.276604	0.315822		0.323544	0.251798	0.300292		0.233122	0.147024	0.169771
116.4		0.493786	0.397795	0.438496		0.4393	0.34381	0.382969		0.359674	0.278085	0.320177		0.32402	0.248277	0.298033		0.237004	0.148127	0.172004
116.6		0.491136	0.397199	0.436846		0.439274	0.345549	0.385762		0.354167	0.277914	0.3155		0.329234	0.24482	0.297584		0.234564	0.148111	0.166961
116.8		0.492477	0.397573	0.443882		0.43795	0.346971	0.385244		0.358525	0.280206	0.317817		0.323235	0.248156	0.295002		0.233164	0.143445	0.168726
117		0.496071	0.397325	0.434656		0.435472	0.339735	0.386407		0.357235	0.280337	0.321165		0.322376	0.242755	0.296647		0.234839	0.145187	0.168591
117.2		0.487619	0.398295	0.435069		0.437924	0.340785	0.383115		0.354356	0.276414	0.316366		0.320782	0.251214	0.291154		0.235058	0.147752	0.166194
117.4		0.490703	0.394131	0.432188		0.439214	0.336051	0.380375		0.353307	0.274652	0.318051		0.318557	0.245429	0.295922		0.22948	0.145886	0.168891
117.6		0.487788	0.396608	0.437927		0.439355	0.338061	0.384251		0.35637	0.277501	0.319368		0.326218	0.244682	0.292695		0.231007	0.144844	0.170292
117.8		0.493528	0.393117	0.429912		0.435194	0.340685	0.383499		0.351392	0.279504	0.314957		0.322519	0.248034	0.289927		0.232664	0.140877	0.169215
118		0.4837	0.388184	0.435665		0.435691	0.335984	0.385307		0.355295	0.275615	0.31669		0.323822	0.24406	0.29349		0.239429	0.143956	0.1694
118.2		0.489219	0.389715	0.432716		0.436213	0.338023	0.380672		0.353364	0.274262	0.31021		0.317672	0.247897	0.293763		0.232455	0.142796	0.169234
118.4		0.492399	0.393285	0.428525		0.435928	0.337685	0.379756		0.353812	0.266514	0.313216		0.324437	0.241779	0.289849		0.234716	0.143911	0.164732
118.6		0.483747	0.388759	0.429501		0.430221	0.335402	0.376664		0.349382	0.267519	0.31006		0.316093	0.240171	0.287805		0.234251	0.145269	0.171652
118.8		0.485791	0.394198	0.424759		0.429935	0.331021	0.378595		0.355294	0.265122	0.314373		0.317676	0.237621	0.294237		0.231024	0.144538	0.167031
119		0.481265	0.39014	0.42504		0.430986	0.33371	0.376932		0.348906	0.269029	0.314867		0.31534	0.238744	0.289298		0.234694	0.143518	0.161538
119.2		0.483564	0.387655	0.428823		0.430392	0.334069	0.376284		0.355783	0.271132	0.306051		0.316597	0.241729	0.282746		0.230342	0.140272	0.162023
119.4		0.48196	0.38924	0.428474		0.429096	0.326786	0.374386		0.346999	0.265884	0.312752		0.320614	0.24018	0.283801		0.228256	0.142269	0.16035
119.6		0.487329	0.38609	0.421193		0.428833	0.331883	0.38017		0.341326	0.267847	0.307823		0.318928	0.242593	0.287221		0.232717	0.139464	0.161769
119.8		0.47792	0.381838	0.421489		0.42802	0.331869	0.376659		0.346122	0.270318	0.307141		0.317051	0.232804	0.282414		0.228777	0.141932	0.166265
120		0.475199	0.380395	0.422341		0.426798	0.328409	0.371315		0.346321	0.269917	0.308017		0.317958	0.237106	0.28337		0.230164	0.14158	0.157777
120.2		0.479859	0.386567	0.427075		0.428065	0.329964	0.372437		0.34807	0.26976	0.310574		0.318311	0.235149	0.279231		0.231266	0.140139	0.165836
120.4		0.476092	0.382697	0.417768		0.42506	0.330754	0.368239		0.342067	0.268391	0.307355		0.306677	0.233179	0.28048		0.226866	0.136095	0.166335
120.6		0.474216	0.384566	0.422699		0.425623	0.330299	0.373065		0.343889	0.263817	0.305571		0.317234	0.233655	0.281165		0.226712	0.139908	0.162962
120.8		0.479016	0.380154	0.417918		0.424739	0.324685	0.372008		0.341226	0.262068	0.306757		0.31625	0.236955	0.283874		0.225803	0.134234	0.158129
121		0.47675	0.381961	0.417019		0.426209	0.32761	0.370239		0.343805	0.26242	0.303088		0.309716	0.233999	0.286567		0.221433	0.137261	0.162697
121.2		0.475102	0.379514	0.419132		0.42419	0.323109	0.368298		0.345468	0.259479	0.303127		0.310659	0.23392	0.283729		0.2239	0.138042	0.162876
121.4		0.470658	0.382622	0.419009		0.427524	0.323875	0.367637		0.345371	0.260976	0.306211		0.30713	0.232047	0.269829		0.230556	0.136776	0.163271
121.6		0.472079	0.378784	0.418567		0.423474	0.32355	0.367738		0.343718	0.262872	0.302835		0.308808	0.22845	0.277826		0.226528	0.135942	0.158806
121.8		0.46797	0.374597	0.414296		0.418843	0.323471	0.365811		0.33777	0.258732	0.299384		0.310683	0.228302	0.279663		0.227572	0.141123	0.160774
122		0.471938	0.373184	0.412977		0.420764	0.326427	0.371256		0.33754	0.261177	0.298855		0.313287	0.235057	0.2753		0.224396	0.138837	0.156698
122.2		0.47125	0.374788	0.415074		0.421702	0.317045	0.363151		0.338243	0.258629	0.301844		0.307379	0.229219	0.275445		0.223585	0.135688	0.162859
122.4		0.47153	0.373207	0.415871		0.422547	0.32085	0.364177		0.338412	0.254686	0.298306		0.309817	0.227679	0.274573		0.223009	0.138223	0.155861
122.6		0.47277	0.377893	0.416303		0.417503	0.319056	0.366856		0.334758	0.261426	0.299507		0.30199	0.227549	0.26971		0.226252	0.132369	0.161934
122.8		0.467188	0.374516	0.411389		0.420943	0.318152	0.365384		0.336259	0.259151	0.30158		0.305923	0.22783	0.277992		0.222016	0.138263	0.156195
123		0.464831	0.373911	0.413514		0.417023	0.320769	0.360901		0.338681	0.255971	0.299754		0.306472	0.228616	0.27642		0.226394	0.139842	0.158603
123.2		0.466718	0.374688	0.412997		0.411802	0.317327	0.362199		0.33322	0.253267	0.296627		0.303682	0.228791	0.274676		0.221503	0.130548	0.161189
123.4		0.465893	0.375117	0.414007		0.412904	0.319082	0.361382		0.34074	0.259578	0.298217		0.311468	0.230673	0.276967		0.222677	0.136903	0.156586
123.6		0.461066	0.370641	0.410652		0.416957	0.320086	0.356421		0.335608	0.254158	0.295433		0.30511	0.224721	0.278822		0.223029	0.133781	0.156193
123.8		0.463666	0.374518	0.41145		0.41072	0.31551	0.359758		0.332198	0.253635	0.296485		0.303023	0.230165	0.275654		0.221823	0.134109	0.15488
124		0.466521	0.371907	0.410332		0.416342	0.318737	0.356286		0.334648	0.251643	0.291629		0.300894	0.225749	0.268386		0.222507	0.13193	0.157355
124.2		0.463415	0.369592	0.402864		0.410283	0.312401	0.362931		0.331644	0.255267	0.290328		0.29965	0.22552	0.271143		0.218908	0.132072	0.155197
124.4		0.465664	0.371637	0.40548		0.407469	0.316675	0.357595		0.335135	0.250826	0.295304		0.302282	0.218712	0.266907		0.217987	0.12929	0.156918
124.6		0.462989	0.364572	0.399994		0.409758	0.312514	0.355941		0.330499	0.253194	0.291902		0.302015	0.222897	0.271748		0.22554	0.130783	0.155338
124.8		0.460314	0.369488	0.404757		0.4076	0.31468	0.351222		0.334151	0.245706	0.290454		0.297069	0.22171	0.273983		0.224993	0.13364	0.155066
125		0.460081	0.362497	0.400977		0.411243	0.314494	0.354439		0.330369	0.254347	0.294455		0.299762	0.222178	0.269534		0.218251	0.129586	0.15428
125.2		0.456756	0.364489	0.40723		0.407062	0.311089	0.353451		0.32625	0.249799	0.29204		0.295598	0.231125	0.268897		0.21945	0.13124	0.158207
125.4		0.463084	0.361293	0.404184		0.410182	0.307335	0.354558		0.332617	0.244331	0.290729		0.296783	0.224814	0.271685		0.220088	0.13193	0.157891
125.6		0.463573	0.362696	0.403465		0.410416	0.317326	0.357108		0.324853	0.247149	0.288624		0.300925	0.218088	0.267562		0.21907	0.126061	0.153556
125.8		0.459985	0.364417	0.400668		0.408097	0.313162	0.356935		0.330617	0.243297	0.289817		0.298701	0.223584	0.270552		0.218422	0.128267	0.15597
126		0.460707	0.370087	0.403198		0.404157	0.30827	0.352211		0.325876	0.248008	0.287794		0.300336	0.216836	0.262244		0.216421	0.131655	0.158219
126.2		0.459215	0.357162	0.401593		0.40491	0.308655	0.349918		0.333504	0.246599	0.287856		0.300668	0.219704	0.265764		0.215641	0.125487	0.155472
126.4		0.457515	0.364241	0.401139		0.406358	0.307072	0.34878		0.324895	0.247967	0.289484		0.289947	0.217201	0.266914		0.21254	0.127606	0.149675
126.6		0.460106	0.36209	0.401876		0.409056	0.308201	0.352993		0.328159	0.244734	0.287155		0.299942	0.21926	0.271504		0.222231	0.126452	0.151042
126.8		0.455362	0.360954	0.403208		0.405484	0.306974	0.350123		0.326338	0.247601	0.290273		0.299327	0.215598	0.263405		0.218168	0.124091	0.15064
127		0.456151	0.360469	0.394901		0.406394	0.307114	0.346584		0.328462	0.246317	0.28788		0.293485	0.215523	0.2661		0.215103	0.124703	0.154525
127.2		0.452127	0.36181	0.394429		0.403624	0.306072	0.348057		0.325263	0.242483	0.289987		0.292042	0.219842	0.266356		0.217111	0.129032	0.154075
127.4		0.454221	0.358722	0.399782		0.397857	0.304345	0.341919		0.325489	0.242646	0.286381		0.29488	0.209249	0.264179		0.211606	0.128221	0.154295
127.6		0.45139	0.356243	0.394283		0.398005	0.300512	0.348352		0.31934	0.240117	0.282982		0.290696	0.217079	0.26234		0.213659	0.124615	0.156544
127.8		0.459283	0.353495	0.397718		0.400559	0.302091	0.347535		0.321908	0.241354	0.286165		0.291451	0.215946	0.261626		0.2128	0.125195	0.149305
128		0.444845	0.352167	0.392101		0.404124	0.303939	0.341293		0.323738	0.240555	0.279784		0.289026	0.212837	0.265111		0.223224	0.124137	0.148694
128.2		0.447669	0.357677	0.388848		0.401026	0.302396	0.342267		0.319777	0.240119	0.288099		0.290435	0.211606	0.266763		0.215202	0.120856	0.151718
128.4		0.448781	0.357479	0.391224		0.397235	0.299669	0.34453		0.3248	0.242244	0.282457		0.286481	0.21359	0.262675		0.213947	0.115161	0.150008
128.6		0.454207	0.352136	0.394192		0.399276	0.300383	0.347168		0.318311	0.23967	0.279465		0.289828	0.211024	0.261108		0.213114	0.121354	0.146479
128.8		0.447858	0.355365	0.395059		0.398182	0.299777	0.339866		0.323403	0.240577	0.283365		0.290676	0.211809	0.261256		0.215647	0.119206	0.148414
129		0.446573	0.354403	0.386174		0.399869	0.299636	0.341697		0.318879	0.23825	0.281922		0.291074	0.21041	0.259521		0.214166	0.124147	0.144692
129.2		0.437793	0.352589	0.390819		0.397821	0.300888	0.340399		0.317751	0.241403	0.280962		0.29363	0.213276	0.260508		0.212966	0.121641	0.147065
129.4		0.44553	0.351987	0.390085		0.393177	0.296126	0.340525		0.322841	0.235459	0.279345		0.292775	0.218722	0.257684		0.213525	0.122575	0.146207
129.6		0.443881	0.34779	0.390787		0.389771	0.295499	0.340064		0.318643	0.23678	0.280573		0.280916	0.211927	0.258141		0.217489	0.11891	0.147809
129.8		0.446251	0.353791	0.390962		0.396343	0.288743	0.337196		0.322829	0.233307	0.275074		0.285986	0.208884	0.261604		0.209792	0.120457	0.147842
130		0.443689	0.351795	0.386004		0.390853	0.293802	0.341526		0.314195	0.237824	0.280184		0.29396	0.209513	0.254456		0.207416	0.119075	0.146096
130.2		0.442076	0.351436	0.38998		0.393766	0.297263	0.343133		0.314817	0.234053	0.279027		0.289258	0.207985	0.258328		0.207098	0.116398	0.144647
130.4		0.442658	0.345562	0.390996		0.3942	0.290831	0.339476		0.315458	0.237016	0.278632		0.289178	0.20926	0.258265		0.208603	0.11777	0.15247
130.6		0.436344	0.34744	0.384575		0.39283	0.295146	0.335916		0.316291	0.231668	0.277694		0.282815	0.205422	0.258483		0.206198	0.119214	0.146197
130.8		0.441772	0.34456	0.388715		0.387842	0.295409	0.337497		0.311754	0.234072	0.278333		0.28224	0.206379	0.253362		0.210852	0.118171	0.143667
131		0.44099	0.343398	0.384536		0.392399	0.292736	0.340329		0.315101	0.236295	0.274807		0.285327	0.204191	0.260783		0.212448	0.117608	0.14406
131.2		0.443381	0.348843	0.383271		0.393757	0.296727	0.334295		0.313131	0.231613	0.278699		0.283722	0.201901	0.253247		0.212047	0.120029	0.143668
131.4		0.438809	0.346138	0.383924		0.388779	0.294873	0.333262		0.309698	0.227593	0.270521		0.282577	0.208471	0.249433		0.207921	0.118672	0.144805
131.6		0.442893	0.345167	0.386121		0.393483	0.287317	0.335936		0.314181	0.233005	0.27371		0.281557	0.202943	0.249522		0.206929	0.11393	0.145861
131.8		0.438558	0.345329	0.380166		0.388674	0.286579	0.333594		0.308716	0.229245	0.269656		0.284813	0.203465	0.253439		0.210393	0.114205	0.144759
132		0.437718	0.343943	0.379981		0.389248	0.288098	0.329842		0.308632	0.231729	0.273448		0.287952	0.200903	0.255839		0.209726	0.119663	0.145608
132.2		0.435046	0.341381	0.382118		0.387565	0.288697	0.337449		0.316826	0.23312	0.271972		0.280293	0.200047	0.250908		0.213828	0.120329	0.142899
132.4		0.438074	0.338692	0.378879		0.389387	0.285203	0.328659		0.30875	0.229509	0.269959		0.280746	0.19977	0.249434		0.210798	0.115813	0.142386
132.6		0.439005	0.338858	0.377556		0.384034	0.285217	0.330739		0.307973	0.231052	0.271111		0.280019	0.199052	0.2547		0.205898	0.114387	0.146628
132.8		0.434683	0.344619	0.377401		0.383364	0.290409	0.330853		0.308934	0.227785	0.271371		0.282453	0.200957	0.253709		0.209905	0.11397	0.144907
133		0.433627	0.337813	0.375785		0.386967	0.287694	0.329476		0.303547	0.225187	0.268424		0.282214	0.199617	0.249417		0.205419	0.114915	0.146095
133.2		0.43472	0.340781	0.377676		0.385498	0.28511	0.328777		0.302913	0.223212	0.268622		0.280135	0.194216	0.249434		0.205598	0.111871	0.144237
133.4		0.433563	0.343414	0.374336		0.380601	0.286633	0.325428		0.307954	0.226361	0.271042		0.282327	0.19571	0.24869		0.207102	0.116553	0.135858
133.6		0.433249	0.333857	0.376515		0.386042	0.285491	0.328787		0.305511	0.224579	0.267913		0.282892	0.198473	0.251945		0.20726	0.114963	0.135876
133.8		0.428442	0.336484	0.373257		0.384239	0.283707	0.329473		0.307686	0.225839	0.269757		0.278604	0.195152	0.255957		0.200832	0.108702	0.141874
134		0.435607	0.339109	0.370251		0.377437	0.284391	0.33016		0.302815	0.227084	0.262409		0.279842	0.202159	0.247671		0.207477	0.113097	0.140438
134.2		0.425726	0.334009	0.376196		0.381613	0.282882	0.325719		0.298232	0.22303	0.264341		0.278167	0.194194	0.241648		0.202923	0.115676	0.138452
134.4		0.432871	0.33426	0.373475		0.379308	0.280793	0.325371		0.298442	0.219329	0.266761		0.274789	0.193879	0.249748		0.202412	0.112959	0.136599
134.6		0.42907	0.335501	0.371711		0.376783	0.283408	0.327966		0.306147	0.225005	0.270539		0.271778	0.196927	0.243391		0.20398	0.115096	0.140922
134.8		0.430377	0.332476	0.373305		0.38329	0.277294	0.322918		0.300555	0.220398	0.264073		0.27383	0.201197	0.248516		0.205416	0.111718	0.136836
135		0.431179	0.333595	0.36939		0.377578	0.279879	0.326363		0.301846	0.218134	0.26814		0.277057	0.19441	0.245198		0.207534	0.110317	0.135068
135.2		0.430971	0.331831	0.367877		0.379526	0.281016	0.32201		0.303592	0.223102	0.26485		0.278716	0.201337	0.246125		0.202023	0.110441	0.137095
135.4		0.425051	0.336015	0.367747		0.378246	0.282553	0.320259		0.305722	0.222241	0.257321		0.276102	0.192526	0.246197		0.201722	0.11259	0.134974
135.6		0.426016	0.331151	0.374436		0.379178	0.282159	0.322884		0.30111	0.214771	0.266165		0.273332	0.189726	0.245748		0.20539	0.106108	0.138279
135.8		0.43028	0.332618	0.370472		0.380323	0.280948	0.325427		0.304307	0.217597	0.262527		0.276036	0.194584	0.247716		0.205199	0.107876	0.141469
136		0.424701	0.333056	0.366873		0.371307	0.276496	0.322953		0.301593	0.219737	0.260638		0.276817	0.192168	0.245382		0.201906	0.113129	0.138146
136.2		0.425522	0.333848	0.367807		0.376096	0.278209	0.320164		0.298216	0.219345	0.25949		0.269606	0.188833	0.243388		0.199585	0.107543	0.134237
136.4		0.423984	0.323054	0.369942		0.377514	0.277731	0.319404		0.298969	0.220805	0.257831		0.270256	0.193426	0.239926		0.199969	0.107665	0.134795
136.6		0.420861	0.335273	0.369092		0.377794	0.276726	0.321493		0.298437	0.224227	0.261428		0.27101	0.191007	0.244501		0.202761	0.105595	0.140442
136.8		0.423634	0.323252	0.367324		0.37145	0.277615	0.321759		0.294523	0.216173	0.262836		0.268361	0.188076	0.244249		0.198019	0.109042	0.133533
137		0.419898	0.328644	0.362772		0.374175	0.276701	0.318053		0.297579	0.217235	0.260126		0.271673	0.182221	0.242264		0.199882	0.113353	0.136437
137.2		0.424319	0.331753	0.366556		0.37635	0.274523	0.320868		0.299921	0.215529	0.260592		0.27051	0.19314	0.240948		0.19941	0.107625	0.134331
137.4		0.425668	0.327601	0.360814		0.376765	0.275594	0.316128		0.290799	0.220639	0.260763		0.270506	0.191811	0.237262		0.20195	0.111873	0.13732
137.6		0.422311	0.32637	0.363422		0.371386	0.272026	0.31725		0.298256	0.217387	0.256055		0.26959	0.186102	0.240159		0.204167	0.104321	0.138765
137.8		0.420919	0.329677	0.363395		0.369568	0.277724	0.315925		0.289368	0.216554	0.259711		0.267199	0.188701	0.240211		0.200609	0.103284	0.134479
138		0.41693	0.328029	0.363975		0.367962	0.27263	0.319614		0.294407	0.21291	0.256131		0.265682	0.188131	0.239693		0.199394	0.101831	0.134601
138.2		0.416813	0.327249	0.365552		0.3655	0.272482	0.314653		0.293492	0.216879	0.257323		0.268057	0.18921	0.239222		0.200971	0.103538	0.134943
138.4		0.412037	0.326361	0.363996		0.37231	0.270752	0.315695		0.293233	0.211266	0.252938		0.263789	0.183838	0.230919		0.195473	0.107368	0.133732
138.6		0.417225	0.326058	0.360865		0.369497	0.268512	0.31052		0.292684	0.213938	0.25592		0.265074	0.187766	0.236707		0.195083	0.102276	0.133933
138.8		0.41647	0.323432	0.364821		0.365924	0.268087	0.31132		0.291467	0.214785	0.257318		0.268621	0.19071	0.240833		0.189552	0.106208	0.13369
139		0.416081	0.326786	0.367926		0.370726	0.26641	0.31354		0.288836	0.212542	0.253578		0.262223	0.187231	0.229986		0.198155	0.109721	0.132955
139.2		0.416831	0.327099	0.360045		0.366624	0.262851	0.317267		0.292297	0.210159	0.256764		0.267376	0.188773	0.233477		0.200462	0.102203	0.130841
139.4		0.415244	0.318966	0.36176		0.361046	0.267468	0.312995		0.29163	0.211993	0.256235		0.261165	0.183668	0.238427		0.197786	0.104367	0.132964
139.6		0.417528	0.325656	0.362249		0.361768	0.266901	0.307243		0.292809	0.21059	0.253351		0.264798	0.184827	0.237971		0.196956	0.106819	0.13609
139.8		0.415247	0.319009	0.353372		0.368385	0.262684	0.308944		0.289726	0.211212	0.247995		0.26726	0.185282	0.236495		0.192906	0.100176	0.127529
140		0.415264	0.320041	0.356112		0.36482	0.269217	0.312008		0.288314	0.208299	0.254332		0.269988	0.185769	0.232786		0.194759	0.102698	0.131302
140.2		0.416184	0.318849	0.362038		0.362817	0.262551	0.303938		0.288118	0.210496	0.247724		0.259367	0.187029	0.229902		0.194934	0.101671	0.13162
140.4		0.415543	0.320548	0.350654		0.363487	0.262503	0.308141		0.286638	0.207594	0.249536		0.261116	0.181909	0.234556		0.195759	0.105518	0.126935
140.6		0.410567	0.324341	0.360203		0.362838	0.262727	0.309321		0.284999	0.209948	0.249267		0.258526	0.179738	0.233244		0.192911	0.101728	0.133446
140.8		0.411752	0.322603	0.351134		0.358858	0.263915	0.308906		0.289451	0.210169	0.250615		0.261337	0.181556	0.234858		0.194651	0.102394	0.134351
141		0.412234	0.319585	0.355339		0.363276	0.266291	0.304279		0.286275	0.211788	0.250924		0.258835	0.183572	0.233205		0.194517	0.101162	0.128434
141.2		0.41239	0.316174	0.354299		0.362015	0.264149	0.310087		0.289079	0.207337	0.245471		0.258717	0.178225	0.226852		0.194226	0.096378	0.129297
141.4		0.405809	0.322014	0.354126		0.360841	0.264377	0.310566		0.287356	0.208825	0.250341		0.258729	0.179368	0.238552		0.193368	0.101855	0.131058
141.6		0.409321	0.315207	0.351636		0.362833	0.262953	0.30971		0.283643	0.202338	0.250761		0.260661	0.178203	0.231029		0.19068	0.104714	0.130378
141.8		0.405809	0.316196	0.355625		0.360728	0.266178	0.305677		0.285286	0.207446	0.248247		0.259752	0.181884	0.231043		0.191935	0.098296	0.126342
142		0.406172	0.316178	0.35628		0.360065	0.262703	0.308324		0.286729	0.207134	0.247983		0.259169	0.181778	0.229737		0.190765	0.099763	0.128447
142.2		0.410824	0.314551	0.345285		0.355238	0.262969	0.306145		0.282706	0.20368	0.2383		0.255981	0.179296	0.230999		0.191134	0.097625	0.129738
142.4		0.405171	0.315832	0.359955		0.355411	0.260297	0.305909		0.286638	0.202797	0.247958		0.253779	0.182219	0.238077		0.18795	0.098475	0.126673
142.6		0.404222	0.316374	0.356615		0.357522	0.260165	0.301971		0.288163	0.205757	0.244742		0.255801	0.173657	0.225968		0.191114	0.094245	0.123637
142.8		0.404244	0.317396	0.350699		0.356676	0.259745	0.304273		0.282813	0.200687	0.246239		0.256637	0.175644	0.229684		0.193388	0.098114	0.126266
143		0.408923	0.315786	0.355741		0.352671	0.26243	0.299937		0.286307	0.208467	0.248413		0.253567	0.178078	0.2299		0.1917	0.099185	0.126288
143.2		0.406925	0.315029	0.346975		0.356527	0.260095	0.302863		0.280411	0.203753	0.244174		0.255262	0.174582	0.227181		0.188075	0.089353	0.124584
143.4		0.405629	0.317699	0.350989		0.358465	0.253922	0.299076		0.282722	0.201231	0.245882		0.256297	0.182933	0.232996		0.188204	0.096649	0.124599
143.6		0.403824	0.312008	0.347689		0.354413	0.258275	0.300739		0.283377	0.204078	0.241173		0.249936	0.174079	0.223186		0.190074	0.097011	0.126276
143.8		0.407715	0.306832	0.349674		0.360396	0.250548	0.30547		0.279849	0.201448	0.239509		0.253809	0.178722	0.228207		0.193471	0.097896	0.124866
144		0.400018	0.311514	0.347337		0.356542	0.253722	0.301621		0.279586	0.201211	0.245507		0.251082	0.176281	0.233535		0.187192	0.095642	0.125312
144.2		0.396044	0.309073	0.34558		0.355994	0.254069	0.300744		0.279078	0.200035	0.240055		0.255611	0.176385	0.2267		0.188259	0.09554	0.126404
144.4		0.402299	0.311775	0.345272		0.349599	0.255731	0.298317		0.278929	0.19718	0.244543		0.25076	0.17043	0.221246		0.188561	0.09193	0.123291
144.6		0.401511	0.30876	0.34989		0.349439	0.259113	0.298367		0.279125	0.200911	0.240249		0.252839	0.173279	0.226145		0.188559	0.09232	0.118287
144.8		0.399338	0.310544	0.346669		0.348682	0.253848	0.294358		0.276104	0.203694	0.241124		0.251131	0.168649	0.226347		0.191237	0.095521	0.127118
145		0.401213	0.310645	0.347529		0.353084	0.253059	0.297341		0.277005	0.195966	0.237557		0.254568	0.170805	0.216889		0.191597	0.09698	0.123162
145.2		0.394475	0.306355	0.352111		0.350885	0.25224	0.297493		0.279926	0.202282	0.233051		0.246846	0.170764	0.221493		0.189085	0.09285	0.121175
145.4		0.398478	0.305267	0.343912		0.356708	0.250359	0.296897		0.274928	0.199931	0.240893		0.247593	0.169827	0.227104		0.187524	0.094251	0.126493
145.6		0.396494	0.305603	0.344053		0.347428	0.252317	0.297883		0.272149	0.195818	0.239621		0.24315	0.170391	0.223459		0.185969	0.093213	0.120397
145.8		0.397785	0.306992	0.346062		0.350289	0.253254	0.298396		0.271768	0.203601	0.236948		0.250257	0.172346	0.225576		0.188253	0.089147	0.121365
146		0.403045	0.30225	0.345397		0.349922	0.247142	0.294792		0.279316	0.196038	0.236844		0.249889	0.172913	0.220686		0.190719	0.094126	0.121759
146.2		0.395635	0.303267	0.345122		0.350256	0.251587	0.29037		0.275904	0.196379	0.237889		0.246353	0.168186	0.220286		0.1867	0.08909	0.124478
146.4		0.397211	0.303104	0.34129		0.34748	0.252059	0.291895		0.276659	0.197115	0.236873		0.24942	0.168439	0.219275		0.186815	0.090954	0.125632
146.6		0.398732	0.305255	0.338003		0.34878	0.246687	0.288874		0.276257	0.193846	0.236737		0.252457	0.166147	0.218763		0.186624	0.089087	0.124174
146.8		0.397745	0.300138	0.339732		0.346763	0.25127	0.290305		0.2745	0.197949	0.236428		0.245177	0.172226	0.221423		0.186478	0.093763	0.11902
147		0.392765	0.298194	0.341899		0.347729	0.251761	0.293723		0.272678	0.194299	0.236387		0.24407	0.168477	0.21967		0.187991	0.086094	0.117018
147.2		0.394458	0.303672	0.339372		0.343633	0.245207	0.289927		0.277139	0.192523	0.236026		0.247688	0.170766	0.219699		0.18715	0.094927	0.121855
147.4		0.39284	0.304954	0.336821		0.346326	0.249188	0.28891		0.269283	0.195708	0.233638		0.250049	0.168154	0.220205		0.184407	0.091444	0.125212
147.6		0.391235	0.300157	0.339365		0.347617	0.245278	0.293593		0.272218	0.193606	0.235922		0.241742	0.166693	0.219995		0.182256	0.088604	0.12094
147.8		0.391601	0.305883	0.340735		0.343962	0.241868	0.287882		0.270239	0.194595	0.236016		0.249315	0.168032	0.2185		0.184815	0.087468	0.123169
148		0.391789	0.296336	0.341289		0.34576	0.245842	0.287165		0.271243	0.186995	0.236942		0.23991	0.167253	0.214911		0.185106	0.087363	0.120555
148.2		0.394445	0.296949	0.3413		0.341506	0.242827	0.29208		0.269123	0.188733	0.237336		0.249651	0.168829	0.218039		0.184312	0.09598	0.119584
148.4		0.389904	0.294985	0.340526		0.342533	0.249549	0.290417		0.26806	0.192841	0.236312		0.243049	0.165621	0.216785		0.184918	0.089679	0.117159
148.6		0.391377	0.301706	0.337594		0.34276	0.242114	0.287155		0.269031	0.192373	0.230429		0.246401	0.159779	0.216043		0.185102	0.091856	0.119589
148.8		0.392621	0.296181	0.337512		0.341134	0.242361	0.288968		0.273113	0.193691	0.234586		0.247141	0.162989	0.215267		0.182594	0.08679	0.115057
149		0.388942	0.298447	0.332819		0.338388	0.240109	0.284549		0.266774	0.187896	0.232915		0.237959	0.16641	0.215533		0.180166	0.082447	0.11934
149.2		0.392766	0.297365	0.335681		0.338262	0.244736	0.283515		0.271099	0.185236	0.229146		0.243489	0.161042	0.214779		0.180473	0.090567	0.121112
149.4		0.38679	0.297065	0.338619		0.342764	0.244339	0.285584		0.265685	0.185972	0.229546		0.240074	0.167867	0.216061		0.183596	0.087551	0.115946
149.6		0.386284	0.296662	0.33559		0.339534	0.239323	0.283571		0.267329	0.186126	0.227907		0.245981	0.166101	0.219938		0.181216	0.088147	0.116232
149.8		0.389947	0.297776	0.329667		0.336721	0.242825	0.284514		0.271174	0.185741	0.230297		0.239031	0.166883	0.216314		0.184925	0.086577	0.118805
150		0.381727	0.296108	0.333548		0.337976	0.242258	0.283804		0.268329	0.183138	0.224218		0.241703	0.15893	0.213272		0.181976	0.087852	0.119302
150.2		0.388079	0.292377	0.330902		0.338927	0.237574	0.288633		0.262645	0.191246	0.228196		0.24297	0.160617	0.210208		0.177525	0.092427	0.118164
150.4		0.381413	0.294514	0.331734		0.339182	0.24079	0.285902		0.26558	0.189122	0.22799		0.238814	0.161815	0.21576		0.182194	0.086658	0.113969
150.6		0.385471	0.299022	0.328904		0.339156	0.241867	0.278885		0.263838	0.181383	0.22854		0.237439	0.157545	0.215142		0.182041	0.08519	0.117437
150.8		0.385062	0.298605	0.332155		0.33428	0.239091	0.280411		0.264687	0.18453	0.230893		0.23975	0.164035	0.210969		0.181109	0.089657	0.116997
151		0.38541	0.28933	0.333229		0.338219	0.23842	0.281232		0.267742	0.185635	0.227607		0.241767	0.158043	0.21282		0.179346	0.083442	0.109372
151.2		0.382607	0.28986	0.332016		0.335052	0.23962	0.281147		0.265816	0.190662	0.234007		0.233748	0.162054	0.212412		0.184526	0.082447	0.117754
151.4		0.383167	0.288641	0.331113		0.33454	0.23797	0.284452		0.259483	0.187351	0.22828		0.23586	0.162194	0.207003		0.181676	0.083897	0.111732
151.6		0.384883	0.294068	0.331044		0.338948	0.240324	0.276743		0.26472	0.185684	0.231498		0.242139	0.159022	0.20444		0.177007	0.081374	0.115658
151.8		0.383462	0.289129	0.329374		0.334795	0.234896	0.286615		0.261987	0.186182	0.224998		0.235312	0.152877	0.212756		0.172357	0.08413	0.114405
152		0.387014	0.292846	0.332197		0.335804	0.234857	0.28125		0.265404	0.183786	0.222896		0.237399	0.154529	0.204755		0.176677	0.081625	0.113655
152.2		0.383429	0.294169	0.32661		0.33393	0.236507	0.280277		0.261354	0.178361	0.220728		0.234518	0.157036	0.208728		0.181948	0.079408	0.117424
152.4		0.381698	0.286866	0.333244		0.334418	0.239982	0.280953		0.268416	0.183128	0.223877		0.233407	0.160714	0.205657		0.176783	0.08376	0.11505
152.6		0.381543	0.292725	0.323082		0.336539	0.235963	0.280746		0.265743	0.188092	0.222456		0.237657	0.159281	0.207311		0.174987	0.08196	0.11009
152.8		0.386315	0.286664	0.329155		0.32968	0.239575	0.275677		0.260365	0.183647	0.230014		0.237748	0.150757	0.212625		0.176266	0.082595	0.113448
153		0.380766	0.291782	0.325608		0.333404	0.232945	0.279718		0.260759	0.179976	0.221573		0.232296	0.154863	0.212273		0.179815	0.080736	0.115167
153.2		0.383033	0.289604	0.325236		0.33388	0.233894	0.278331		0.263487	0.180233	0.220484		0.236193	0.160855	0.208239		0.175138	0.082759	0.109776
153.4		0.380204	0.291446	0.325611		0.331764	0.237576	0.280632		0.260474	0.180431	0.2219		0.231426	0.15339	0.207442		0.177321	0.082148	0.114226
153.6		0.379587	0.28523	0.327873		0.328747	0.232975	0.276758		0.254674	0.181752	0.219708		0.228719	0.154445	0.209417		0.17702	0.083498	0.10697
153.8		0.377208	0.284687	0.326929		0.329655	0.233511	0.275352		0.257883	0.180845	0.219615		0.234838	0.155523	0.201325		0.180023	0.079773	0.111269
154		0.379032	0.283799	0.322837		0.330561	0.230278	0.274682		0.262999	0.174667	0.22237		0.234092	0.154239	0.204826		0.171923	0.078052	0.114068
154.2		0.374105	0.285474	0.322838		0.328054	0.228738	0.27473		0.259841	0.17492	0.22607		0.238537	0.153672	0.201374		0.171797	0.079644	0.111148
154.4		0.37438	0.287699	0.324087		0.330437	0.233499	0.274099		0.257423	0.181956	0.216594		0.233626	0.155002	0.202913		0.17605	0.08269	0.113261
154.6		0.377891	0.284543	0.324191		0.328655	0.228199	0.270801		0.256967	0.181531	0.222151		0.228698	0.153446	0.206812		0.172111	0.079673	0.112277
154.8		0.374596	0.289493	0.325126		0.327648	0.237566	0.275183		0.258104	0.177105	0.221171		0.237578	0.152817	0.205307		0.171668	0.081838	0.112157
155		0.377615	0.286539	0.324392		0.332122	0.225058	0.272926		0.25339	0.182154	0.219656		0.236945	0.147336	0.203078		0.169429	0.079566	0.110516
155.2		0.378989	0.287613	0.319014		0.32585	0.227231	0.268339		0.256393	0.175819	0.217011		0.228068	0.153528	0.20441		0.17812	0.084727	0.110804
155.4		0.373731	0.280235	0.318419		0.32312	0.226727	0.275873		0.257258	0.175239	0.221492		0.235775	0.154192	0.205251		0.172973	0.07901	0.113487
155.6		0.371316	0.286962	0.322219		0.328473	0.224867	0.271874		0.2588	0.181616	0.218367		0.228317	0.148998	0.205379		0.170263	0.08271	0.111852
155.8		0.374764	0.285919	0.315087		0.323792	0.227474	0.276887		0.252498	0.177151	0.216511		0.230665	0.146649	0.204466		0.168639	0.075735	0.109975
156		0.374736	0.281984	0.319926		0.32487	0.22494	0.270982		0.258197	0.173609	0.216857		0.228558	0.144825	0.198629		0.175332	0.07601	0.108325
156.2		0.374779	0.285598	0.318379		0.322881	0.228761	0.267574		0.253241	0.172933	0.218806		0.224288	0.151112	0.202301		0.169707	0.081815	0.106613
156.4		0.369607	0.284984	0.319277		0.324368	0.228159	0.268405		0.254594	0.176557	0.217107		0.228721	0.142058	0.201959		0.176625	0.079234	0.113151
156.6		0.3725	0.280416	0.316964		0.328056	0.224219	0.268478		0.250035	0.173268	0.212509		0.2307	0.147746	0.200233		0.169742	0.075541	0.109279
156.8		0.371618	0.282372	0.319798		0.321732	0.227599	0.267445		0.253985	0.171993	0.216344		0.232099	0.154625	0.199815		0.174175	0.076114	0.113557
157		0.368486	0.282532	0.312642		0.318983	0.223143	0.26709		0.250489	0.174295	0.212953		0.228439	0.149494	0.202214		0.173452	0.075239	0.112575
157.2		0.369924	0.283803	0.316323		0.318712	0.224775	0.265633		0.249913	0.171214	0.214899		0.229564	0.146547	0.196078		0.171646	0.07336	0.108312
157.4		0.367637	0.285853	0.319232		0.320343	0.224341	0.268034		0.253932	0.168329	0.214963		0.224523	0.147509	0.202461		0.168334	0.073277	0.109156
157.6		0.371367	0.280533	0.310972		0.318229	0.222784	0.268549		0.253243	0.170876	0.211918		0.223738	0.140487	0.196984		0.167846	0.077385	0.115115
157.8		0.367058	0.27881	0.316398		0.321976	0.222552	0.263942		0.25526	0.17114	0.21108		0.230481	0.142872	0.20452		0.170747	0.072992	0.10639
158		0.371584	0.275944	0.313762		0.324887	0.229488	0.265561		0.249917	0.172817	0.212965		0.221295	0.145941	0.200809		0.166722	0.072978	0.104193
158.2		0.371028	0.280471	0.31499		0.321982	0.222546	0.261276		0.246556	0.168502	0.211315		0.225286	0.13835	0.192261		0.16588	0.074321	0.109655
158.4		0.371509	0.277869	0.31568		0.320294	0.223439	0.268591		0.251997	0.166293	0.215305		0.226918	0.149203	0.199969		0.171308	0.077486	0.109313
158.6		0.364215	0.277314	0.320354		0.319499	0.221882	0.261688		0.248187	0.169666	0.211302		0.22277	0.147143	0.195784		0.164898	0.075759	0.104702
158.8		0.368341	0.279641	0.310699		0.320014	0.22097	0.262948		0.250472	0.171621	0.214259		0.226395	0.13894	0.199468		0.171395	0.067063	0.108401
159		0.364316	0.280238	0.321156		0.315968	0.224705	0.261079		0.248374	0.173633	0.215693		0.221197	0.14621	0.194675		0.168594	0.070903	0.108146
159.2		0.363299	0.275139	0.311988		0.324127	0.221245	0.263193		0.245557	0.169257	0.213189		0.225894	0.148361	0.201185		0.168642	0.075897	0.104234
159.4		0.369999	0.275517	0.312284		0.323824	0.223145	0.263485		0.245092	0.166966	0.208523		0.224985	0.143967	0.19615		0.170279	0.072288	0.105743
159.6		0.367677	0.278358	0.309559		0.319585	0.221091	0.260431		0.248397	0.168614	0.216299		0.22435	0.146194	0.195637		0.171487	0.071473	0.107009
159.8		0.36388	0.276931	0.307123		0.321095	0.22087	0.263647		0.239729	0.16894	0.209099		0.219177	0.137762	0.198926		0.174256	0.072973	0.102743
160		0.364287	0.27177	0.309442		0.316125	0.221385	0.26116		0.244007	0.163801	0.212642		0.225376	0.145099	0.194095		0.163237	0.072057	0.102997
160.2		0.364378	0.274316	0.309914		0.319861	0.221114	0.26283		0.246693	0.16753	0.210226		0.221578	0.140717	0.191965		0.163183	0.069518	0.103802
160.4		0.35981	0.274785	0.310494		0.318647	0.220116	0.260678		0.243978	0.168897	0.208504		0.218213	0.136216	0.192745		0.16872	0.072091	0.099933
160.6		0.366766	0.278342	0.306384		0.318414	0.216081	0.262959		0.247206	0.170374	0.205956		0.223572	0.141859	0.197379		0.164227	0.074739	0.106755
160.8		0.363547	0.280562	0.307083		0.31151	0.215587	0.257281		0.246434	0.168975	0.210259		0.223211	0.139002	0.197163		0.171571	0.071674	0.107725
161		0.360374	0.27287	0.310881		0.314901	0.217484	0.258212		0.246372	0.168953	0.200614		0.221209	0.143507	0.191941		0.163692	0.074248	0.09887
161.2		0.361014	0.271669	0.310421		0.30849	0.21806	0.260352		0.240251	0.165429	0.204934		0.216787	0.137594	0.191875		0.169242	0.069185	0.099825
161.4		0.357483	0.26952	0.30883		0.314668	0.218532	0.256237		0.244134	0.167729	0.210735		0.226022	0.139784	0.189301		0.166599	0.069854	0.102203
161.6		0.358299	0.273224	0.308516		0.318157	0.217057	0.257256		0.243432	0.161788	0.201379		0.221694	0.138592	0.194505		0.167574	0.071908	0.099806
161.8		0.358242	0.274695	0.307057		0.316604	0.216852	0.257822		0.244074	0.171633	0.205637		0.214851	0.137659	0.192819		0.162105	0.070417	0.101469
162		0.358951	0.274654	0.304971		0.315499	0.215972	0.259825		0.244574	0.163406	0.20587		0.219009	0.138345	0.187787		0.163537	0.06709	0.103852
162.2		0.356707	0.269658	0.306539		0.31073	0.220964	0.258615		0.241951	0.163843	0.20886		0.216894	0.13967	0.189775		0.162588	0.069529	0.101305
162.4		0.362062	0.269065	0.305346		0.312098	0.211981	0.257755		0.23782	0.164277	0.206176		0.218164	0.140843	0.185352		0.169471	0.068583	0.099641
162.6		0.353516	0.267859	0.306207		0.312975	0.216824	0.255544		0.238456	0.165057	0.205259		0.21472	0.1386	0.186553		0.16688	0.071117	0.099283
162.8		0.359299	0.271984	0.306228		0.310987	0.215724	0.25798		0.24485	0.158058	0.20379		0.216999	0.137944	0.191708		0.167858	0.067008	0.099231
163		0.359349	0.270685	0.307283		0.309376	0.216281	0.256431		0.247151	0.167676	0.206912		0.217751	0.133432	0.183057		0.164152	0.068729	0.096195
163.2		0.355655	0.268374	0.307595		0.317814	0.213059	0.257352		0.240604	0.165448	0.204878		0.216508	0.137022	0.185895		0.16535	0.065892	0.099391
163.4		0.356001	0.266995	0.303271		0.310832	0.211762	0.260509		0.241473	0.161276	0.198509		0.221821	0.130248	0.189476		0.159627	0.067966	0.098936
163.6		0.353604	0.263333	0.305181		0.310402	0.213188	0.256057		0.242333	0.159461	0.205815		0.215307	0.139093	0.193472		0.164528	0.065659	0.101822
163.8		0.356339	0.264626	0.304855		0.306466	0.214028	0.253953		0.244463	0.158592	0.204339		0.216777	0.133473	0.191317		0.161141	0.070249	0.100569
164		0.354469	0.267951	0.299966		0.310215	0.213095	0.259165		0.242735	0.161841	0.202887		0.215534	0.134256	0.187679		0.159425	0.066839	0.101834
164.2		0.354472	0.269025	0.301528		0.310694	0.21205	0.249066		0.239	0.16068	0.200364		0.216475	0.138561	0.191391		0.162022	0.064498	0.098979
164.4		0.353451	0.267485	0.305621		0.30683	0.212887	0.255436		0.237715	0.1578	0.200876		0.213073	0.132898	0.190449		0.158197	0.063641	0.097929
164.6		0.352162	0.269984	0.302515		0.301005	0.21169	0.254553		0.240637	0.159569	0.202718		0.217475	0.129537	0.182638		0.160143	0.065016	0.097225
164.8		0.356139	0.266578	0.300697		0.31042	0.213165	0.254128		0.238377	0.159014	0.197073		0.212302	0.136988	0.188803		0.165785	0.06659	0.100061
165		0.354591	0.265674	0.300878		0.308012	0.208824	0.251389		0.236068	0.160187	0.198645		0.214538	0.135246	0.186717		0.160825	0.060222	0.098273
165.2		0.352461	0.267637	0.30591		0.308089	0.212424	0.251696		0.237787	0.157181	0.200804		0.21363	0.136753	0.188699		0.162873	0.06258	0.095828
165.4		0.345677	0.271605	0.30142		0.307331	0.21315	0.248934		0.233212	0.157347	0.199186		0.215028	0.133441	0.185492		0.160583	0.067131	0.092973
165.6		0.355234	0.263502	0.295391		0.306583	0.208136	0.250212		0.238513	0.155805	0.199342		0.210393	0.130008	0.188328		0.160802	0.059406	0.095732
165.8		0.35206	0.264997	0.296839		0.30367	0.20617	0.253448		0.236871	0.158421	0.208246		0.208306	0.132401	0.179391		0.157815	0.061218	0.098752
166		0.355278	0.265505	0.302468		0.301165	0.208225	0.248149		0.237739	0.153095	0.200327		0.213804	0.130449	0.184564		0.160221	0.059624	0.091489
166.2		0.347996	0.264863	0.29966		0.30718	0.204177	0.249063		0.233814	0.159088	0.198335		0.208525	0.132431	0.180902		0.163049	0.063169	0.092091
166.4		0.352062	0.261094	0.296596		0.302042	0.209981	0.251507		0.238302	0.155101	0.196696		0.213491	0.128867	0.183108		0.160471	0.060581	0.095576
166.6		0.350107	0.264103	0.29869		0.307578	0.207772	0.254207		0.235744	0.153448	0.197349		0.21386	0.13031	0.180891		0.16332	0.066192	0.093051
166.8		0.350944	0.264344	0.302129		0.299657	0.207579	0.246416		0.233557	0.154867	0.191942		0.210699	0.127288	0.182647		0.157237	0.061612	0.098235
167		0.348079	0.257792	0.295567		0.303557	0.204032	0.244527		0.230742	0.160709	0.195597		0.208512	0.132422	0.185528		0.162051	0.059281	0.097212
167.2		0.347055	0.257982	0.298101		0.303392	0.204797	0.247268		0.233697	0.156102	0.19964		0.211543	0.127834	0.18718		0.163343	0.065452	0.095837
167.4		0.351944	0.262285	0.294622		0.299698	0.207974	0.248805		0.229245	0.155144	0.198378		0.209633	0.127224	0.184613		0.157453	0.060175	0.099616
167.6		0.351665	0.265617	0.296899		0.303622	0.209719	0.248581		0.227982	0.156534	0.197959		0.204286	0.126716	0.175112		0.158714	0.058806	0.094692
167.8		0.348439	0.258689	0.290365		0.295684	0.205437	0.247502		0.232871	0.16041	0.195513		0.211054	0.131952	0.177801		0.157125	0.056848	0.095873
168		0.349828	0.262109	0.29912		0.299304	0.204364	0.246161		0.229597	0.156097	0.195011		0.214003	0.123401	0.17875		0.157671	0.060078	0.091057
168.2		0.34643	0.262975	0.295738		0.30368	0.205598	0.245855		0.233294	0.152835	0.196563		0.206949	0.126898	0.182287		0.161897	0.060913	0.094219
168.4		0.346946	0.261303	0.294339		0.303433	0.205841	0.244226		0.233534	0.156722	0.192765		0.208128	0.135191	0.182117		0.159354	0.062433	0.090214
168.6		0.34522	0.257757	0.293421		0.297883	0.20116	0.239767		0.231894	0.151046	0.196384		0.215462	0.126386	0.181266		0.155701	0.058326	0.091729
168.8		0.348505	0.262065	0.294621		0.301698	0.200773	0.248544		0.230688	0.155135	0.1906		0.207035	0.12874	0.184355		0.158985	0.056976	0.093887
169		0.346944	0.259804	0.295186		0.297091	0.204858	0.243223		0.23008	0.153857	0.194954		0.20881	0.125146	0.174547		0.158969	0.062895	0.093527
169.2		0.344161	0.260053	0.293443		0.297874	0.201984	0.243421		0.229017	0.147743	0.194131		0.2029	0.125055	0.17082		0.156451	0.06313	0.090616
169.4		0.343932	0.262993	0.290765		0.294796	0.19996	0.244439		0.230769	0.153697	0.194828		0.207209	0.125149	0.176983		0.157089	0.064484	0.087303
169.6		0.350797	0.258798	0.292157		0.298285	0.199755	0.245375		0.225455	0.155743	0.189447		0.204507	0.127282	0.176025		0.153306	0.056469	0.091341
169.8		0.344992	0.25943	0.286044		0.29542	0.201718	0.24381		0.23039	0.15348	0.190661		0.20455	0.121219	0.182562		0.157167	0.060183	0.084405
170		0.3458	0.260494	0.289994		0.299887	0.198859	0.242146		0.231783	0.152357	0.192714		0.206657	0.126018	0.177467		0.156212	0.055843	0.096307
170.2		0.343219	0.259185	0.290329		0.300022	0.204206	0.242707		0.226145	0.147881	0.185574		0.204969	0.124831	0.175108		0.154668	0.058303	0.089854
170.4		0.345439	0.25773	0.290228		0.297539	0.196531	0.243898		0.2298	0.150247	0.188749		0.208555	0.122658	0.17443		0.155255	0.060765	0.089879
170.6		0.347639	0.260214	0.290119		0.295891	0.200722	0.244931		0.228115	0.152922	0.192625		0.201726	0.127759	0.171162		0.15187	0.058502	0.090205
170.8		0.344536	0.258703	0.29155		0.296818	0.202734	0.244048		0.225037	0.152849	0.190315		0.201847	0.126512	0.174113		0.152064	0.054231	0.089966
171		0.343616	0.255347	0.297374		0.29661	0.203087	0.238873		0.23163	0.151151	0.193119		0.204692	0.118614	0.171351		0.157717	0.056856	0.090035
171.2		0.338843	0.255491	0.287501		0.294881	0.198641	0.236075		0.22818	0.151214	0.189034		0.209138	0.130737	0.177217		0.154191	0.052988	0.090124
171.4		0.340958	0.253158	0.294039		0.293247	0.197773	0.242513		0.223619	0.154047	0.18709		0.204499	0.12095	0.178153		0.151258	0.062478	0.089424
171.6		0.344715	0.251557	0.28404		0.295085	0.199831	0.239789		0.225631	0.149832	0.189823		0.202794	0.117821	0.178149		0.152359	0.057644	0.092766
171.8		0.339848	0.253921	0.292555		0.290354	0.202968	0.233795		0.22966	0.151313	0.191086		0.197428	0.114521	0.175855		0.153304	0.054261	0.084321
172		0.336282	0.255508	0.28774		0.29514	0.19706	0.239107		0.224774	0.148275	0.185762		0.197603	0.127219	0.170679		0.150465	0.058685	0.085289
172.2		0.334488	0.259696	0.286841		0.29398	0.193737	0.235633		0.224492	0.150218	0.184796		0.202218	0.119167	0.174368		0.148042	0.051199	0.088446
172.4		0.336246	0.251341	0.28966		0.291213	0.200289	0.238471		0.224616	0.147625	0.18185		0.201071	0.11846	0.173319		0.15345	0.057153	0.087454
172.6		0.333146	0.25588	0.290123		0.292411	0.196958	0.239718		0.219672	0.144124	0.189365		0.203449	0.119323	0.176125		0.155773	0.053451	0.088741
172.8		0.344868	0.250826	0.287428		0.291069	0.196071	0.241338		0.223193	0.149968	0.187176		0.197971	0.121004	0.17529		0.151367	0.054287	0.088935
173		0.342319	0.257021	0.287702		0.291703	0.200785	0.237861		0.223277	0.143572	0.189645		0.199708	0.117019	0.174881		0.151309	0.055574	0.090536
173.2		0.336345	0.252867	0.285912		0.291482	0.197586	0.237488		0.225334	0.14677	0.186333		0.196489	0.116412	0.165894		0.152874	0.05218	0.088522
173.4		0.336727	0.251951	0.28982		0.29099	0.193934	0.240211		0.222539	0.148375	0.184095		0.201293	0.118615	0.170309		0.153126	0.053429	0.088954
173.6		0.334013	0.254806	0.284072		0.29287	0.196859	0.235927		0.223224	0.14255	0.1865		0.198008	0.121737	0.170463		0.14853	0.050205	0.089216
173.8		0.33537	0.251539	0.29082		0.289083	0.194875	0.237357		0.21992	0.146387	0.190292		0.194931	0.122178	0.173192		0.148735	0.053999	0.088177
174		0.335095	0.256846	0.286599		0.288986	0.196055	0.236384		0.222025	0.145271	0.183988		0.197485	0.118407	0.169178		0.145454	0.056262	0.086864
174.2		0.338962	0.250012	0.283377		0.288772	0.196102	0.235832		0.222367	0.141397	0.181505		0.195017	0.112055	0.177298		0.148158	0.048851	0.089138
174.4		0.333109	0.251773	0.286005		0.288115	0.194041	0.233973		0.226049	0.142238	0.184232		0.199941	0.117312	0.173879		0.152359	0.049893	0.085947
174.6		0.333274	0.254744	0.282662		0.288398	0.200319	0.233211		0.223535	0.14424	0.188771		0.204656	0.116564	0.166116		0.151135	0.052607	0.087998
174.8		0.333888	0.25152	0.281446		0.291968	0.194075	0.232647		0.221426	0.146947	0.187344		0.200249	0.115473	0.175217		0.150475	0.055494	0.08684
175		0.334795	0.246704	0.283997		0.290166	0.191399	0.233001		0.22106	0.141403	0.184651		0.199781	0.116551	0.171724		0.148871	0.05201	0.087312
175.2		0.332265	0.245069	0.282382		0.283312	0.189402	0.23226		0.223401	0.145582	0.182697		0.194854	0.115701	0.167774		0.151036	0.052839	0.084644
175.4		0.332213	0.249516	0.2804		0.284046	0.191398	0.230315		0.220514	0.141052	0.185127		0.193663	0.11579	0.165604		0.152161	0.051183	0.087504
175.6		0.333804	0.246033	0.279144		0.287771	0.193528	0.232326		0.218733	0.141649	0.183313		0.196657	0.112964	0.168025		0.148596	0.047223	0.083884
175.8		0.32961	0.249166	0.278366		0.287434	0.192105	0.233806		0.219404	0.138823	0.183539		0.196889	0.118668	0.166506		0.149258	0.050191	0.083899
176		0.327564	0.245307	0.286608		0.287968	0.185576	0.233961		0.219427	0.140109	0.180776		0.196439	0.11639	0.168982		0.146887	0.05033	0.086659
176.2		0.329113	0.249412	0.281016		0.2876	0.189564	0.227785		0.219392	0.140331	0.178674		0.196092	0.113002	0.167432		0.145501	0.054184	0.085303
176.4		0.331351	0.245532	0.283091		0.289384	0.188168	0.230542		0.217321	0.137306	0.178367		0.195552	0.112343	0.168537		0.148006	0.049545	0.086273
176.6		0.329245	0.247889	0.284138		0.284643	0.191888	0.228211		0.217808	0.139242	0.182274		0.18503	0.114464	0.164803		0.150595	0.048124	0.085825
176.8		0.33143	0.250474	0.27684		0.282518	0.189815	0.231235		0.222136	0.140322	0.183274		0.197952	0.114395	0.165352		0.151671	0.047081	0.086143
177		0.327049	0.246805	0.278371		0.284832	0.189945	0.227222		0.217954	0.140769	0.180124		0.195302	0.108277	0.168128		0.145744	0.050762	0.082847
177.2		0.332551	0.246867	0.278527		0.283421	0.18489	0.23193		0.219549	0.137555	0.184085		0.194931	0.114582	0.164104		0.150904	0.045905	0.083146
177.4		0.324928	0.24741	0.285538		0.288858	0.192186	0.233181		0.219579	0.142443	0.179826		0.18713	0.117349	0.169261		0.146613	0.044126	0.082742
177.6		0.327867	0.241622	0.27877		0.28228	0.188828	0.225912		0.215821	0.139581	0.180669		0.191177	0.11574	0.167632		0.144411	0.047808	0.082693
177.8		0.330271	0.242602	0.279268		0.282093	0.184782	0.232251		0.217672	0.137643	0.176237		0.194923	0.109086	0.163462		0.149628	0.045218	0.081047
178		0.328114	0.244681	0.276031		0.281916	0.187098	0.227138		0.218595	0.139155	0.181701		0.190751	0.108956	0.165542		0.145358	0.043833	0.084171
178.2		0.330875	0.244871	0.27273		0.284105	0.190073	0.225002		0.21436	0.136534	0.182877		0.185356	0.106119	0.160684		0.140921	0.04264	0.087528
178.4		0.323669	0.241718	0.271482		0.280063	0.188831	0.226896		0.212357	0.137224	0.178441		0.194502	0.112553	0.158587		0.148203	0.050848	0.082196
178.6		0.327768	0.239678	0.276663		0.281802	0.18795	0.229024		0.216741	0.135972	0.180067		0.191468	0.11868	0.163551		0.143949	0.048687	0.0853
178.8		0.325531	0.244355	0.272751		0.286119	0.18795	0.223173		0.21562	0.134633	0.178868		0.192235	0.108725	0.165187		0.138615	0.048297	0.083925
179		0.330516	0.243056	0.275991		0.279011	0.187054	0.225601		0.211802	0.136879	0.175999		0.195687	0.107091	0.167019		0.143404	0.039288	0.080283
179.2		0.322772	0.243025	0.274147		0.278885	0.185368	0.227082		0.211774	0.135884	0.173366		0.191466	0.108494	0.16128		0.145133	0.044592	0.081299
179.4		0.32109	0.243532	0.278157		0.277837	0.185645	0.226023		0.21129	0.138431	0.172438		0.193579	0.112878	0.165313		0.142379	0.047979	0.083619
179.6		0.332814	0.235946	0.275258		0.282437	0.189113	0.225639		0.217051	0.137253	0.17654		0.18982	0.114015	0.16193		0.143939	0.049301	0.082091
179.8		0.324481	0.235011	0.279687		0.280799	0.181196	0.224267		0.213665	0.13308	0.178072		0.184067	0.10586	0.161028		0.145807	0.047647	0.076915
180		0.324883	0.241523	0.27614		0.27989	0.183221	0.222212		0.212495	0.135286	0.174453		0.186428	0.107072	0.161395		0.141426	0.044538	0.083978
