# Supplementary material for: Competitive binding of actin and SH3 domains at proline-rich regions of Las17/WASP regulates actin polymerisation
Source: Commun Biol. 2025 May 15;8:759. doi: 10.1038/s42003-025-08188-4 (PMC12081870; doi:10.1038/s42003-025-08188-4)
Supplement: Supplementary file 8 — Supplementary Data 1-6 [file 42003_2025_8188_MOESM8_ESM.zip › Supplementary data 2_Data for Fig 2b.txt]

data_52650


save_entry_interview_1
    _Entry_interview.Sf_category                       entry_interview 
    _Entry_interview.Sf_framecode                      entry_interview_1 
    _Entry_interview.Entry_ID                          52650 
    _Entry_interview.ID                                1 
    _Entry_interview.PDB_deposition                    no 
    _Entry_interview.BMRB_deposition                   yes 
    _Entry_interview.View_mode                        "BMRB Only" 
    _Entry_interview.Use_previous_BMRB_entry           no 
    _Entry_interview.Previous_BMRB_entry_owner         no 
    _Entry_interview.Structural_genomics               no 
    _Entry_interview.Ligands                           no 
    _Entry_interview.Non_standard_residues             no 
    _Entry_interview.Small_mol_mixture                 no 
    _Entry_interview.Constraints                       no 
    _Entry_interview.Assigned_chem_shifts              yes 
    _Entry_interview.Coupling_constants                no 
    _Entry_interview.Chem_shift_isotope_effect         no 
    _Entry_interview.Chem_shift_perturbation           no 
    _Entry_interview.Auto_relaxation                   no 
    _Entry_interview.Tensor                            no 
    _Entry_interview.Interatomic_distance              no 
    _Entry_interview.Chem_shift_anisotropy             no 
    _Entry_interview.Heteronucl_NOEs                   no 
    _Entry_interview.Heteronucl_T1_relaxation          no 
    _Entry_interview.Heteronucl_T2_relaxation          no 
    _Entry_interview.Heteronucl_T1rho_relaxation       no 
    _Entry_interview.Order_parameters                  no 
    _Entry_interview.Dynamics_trajectory               no 
    _Entry_interview.Movie                             no 
    _Entry_interview.Image_file                        no 
    _Entry_interview.Residual_dipolar_couplings        no 
    _Entry_interview.H_exchange_rate                   no 
    _Entry_interview.H_exchange_protection_factors     no 
    _Entry_interview.Chem_rate_constants               no 
    _Entry_interview.Spectral_peak_lists               no 
    _Entry_interview.Dipole_dipole_couplings           no 
    _Entry_interview.Quadrupolar_couplings             no 
    _Entry_interview.Homonucl_NOEs                     no 
    _Entry_interview.Dipole_dipole_relaxation          no 
    _Entry_interview.DD_cross_correlation              no 
    _Entry_interview.Dipole_CSA_cross_correlation      no 
    _Entry_interview.Binding_constants                 no 
    _Entry_interview.PKa_value_data_set                no 
    _Entry_interview.D_H_fractionation_factors         no 
    _Entry_interview.Theoretical_chem_shifts           no 
    _Entry_interview.Theoretical_coupling_constants    no 
    _Entry_interview.Theoretical_heteronucl_NOEs       no 
    _Entry_interview.Theoretical_T1_relaxation         no 
    _Entry_interview.Theoretical_T2_relaxation         no 
    _Entry_interview.Theoretical_auto_relaxation       no 
    _Entry_interview.Theoretical_DD_cross_correlation  no 
    _Entry_interview.Spectral_density_values           no 
    _Entry_interview.Timedomain_data                   no 
    _Entry_interview.Secondary_structure_orientations  no 
    _Entry_interview.Metabolite_coordinates            no 
    _Entry_interview.Mass_spec_data                    no 
    _Entry_interview.Other_kind_of_data                no 
save_


save_deposited_data_files_1
    _Deposited_data_files.Sf_category   deposited_data_files 
    _Deposited_data_files.Sf_framecode  deposited_data_files_1 
    _Deposited_data_files.Entry_ID      52650 
    _Deposited_data_files.ID            1 

    loop_
        _Upload_data.Data_file_ID 
        _Upload_data.Data_file_name 
        _Upload_data.Data_file_content_type 
        _Upload_data.Data_file_Sf_category 
        _Upload_data.Data_file_syntax 
        _Upload_data.Data_file_immutable_flag 
        _Upload_data.Entry_ID 
        _Upload_data.Deposited_data_files_ID 

        1   bmrb_submission_txt.txt   "Assigned NMR chemical shifts"    assigned_chemical_shifts   .   .   52650   1   
    stop_

save_


save_entry_information_1
    _Entry.Sf_category                       entry_information 
    _Entry.Sf_framecode                      entry_information_1 
    _Entry.ID                                52650 
    _Entry.Title                            "Backbone assignment for yeast Sla1 SH3 domains 1 and 2" 
    _Entry.Type                              macromolecule 
    _Entry.Version_type                      original 
    _Entry.Submission_date                   2024-10-22 
    _Entry.Accession_date                    2024-10-22 
    _Entry.Last_release_date                 . 
    _Entry.Original_release_date             . 
    _Entry.Origination                       author 
    _Entry.Format_name                       . 
    _Entry.NMR_STAR_version                  3.2.13.1 
    _Entry.NMR_STAR_dict_location            . 
    _Entry.Original_NMR_STAR_version         3.1 
    _Entry.Experimental_method               NMR 
    _Entry.Experimental_method_subtype       solution 
    _Entry.Source_data_format                . 
    _Entry.Source_data_format_version        . 
    _Entry.Generated_software_name           . 
    _Entry.Generated_software_version        . 
    _Entry.Generated_software_ID             1 
    _Entry.Generated_software_label         $software_1 
    _Entry.Generated_date                    . 
    _Entry.DOI                               . 
    _Entry.UUID                              . 
    _Entry.Related_coordinate_file_name      . 
    _Entry.Dep_release_code_coordinates      ? 
    _Entry.Dep_release_code_chemical_shifts  ? 
    _Entry.Dep_release_code_nmr_exptl        ? 
    _Entry.Dep_release_code_sequence         ? 
    _Entry.Details                           . 
    _Entry.Release_request                  "Release now" 
    _Entry.BMRB_internal_directory_name      . 
    _Entry.RCSB_annotator                    ? 

    loop_
        _Contact_person.ID 
        _Contact_person.Email_address 
        _Contact_person.Name_salutation 
        _Contact_person.Given_name 
        _Contact_person.Family_name 
        _Contact_person.Department_and_institution 
        _Contact_person.Country 
        _Contact_person.State_province 
        _Contact_person.City 
        _Contact_person.Postal_code 
        _Contact_person.Address_1 
        _Contact_person.Phone_number 
        _Contact_person.Role 
        _Contact_person.Organization_type 
        _Contact_person.Entry_ID 

        1   m.williamson@sheffield.ac.uk    Prof.   Mike       Williamson   "University of Sheffield"    "United Kingdom"    "South Yorkshire"    Sheffield   "S10 2TN"    .   .   "principal investigator"    academic   52650   
        2   michelle.rowe@sheffield.ac.uk   Dr.     Michelle   Rowe         "University of Sheffield"    "United Kingdom"    "South Yorkshire"    Sheffield   "S10 2TN"    .   .    investigator               academic   52650   
    stop_


    loop_
        _Entry_author.Ordinal 
        _Entry_author.Given_name 
        _Entry_author.Family_name 
        _Entry_author.First_initial 
        _Entry_author.Middle_initials 
        _Entry_author.Family_title 
        _Entry_author.ORCID 
        _Entry_author.Entry_ID 

        1   Mike       Williamson   .   P.   .   0000-0001-5572-1903   52650   
        2   Michelle   Rowe         .   L.   .   .                     52650   
        3   Kathryn    Ayscough     .   R.   .   .                     52650   
    stop_


    loop_
        _Data_set.Type 
        _Data_set.Count 
        _Data_set.Entry_ID 

        assigned_chemical_shifts   1   52650   
    stop_


    loop_
        _Datum.Type 
        _Datum.Count 
        _Datum.Entry_ID 

        "13C chemical shifts"    387   52650   
        "1H chemical shifts"     123   52650   
        "15N chemical shifts"    123   52650   
    stop_

save_


save_citations_1
    _Citation.Sf_category                 citations 
    _Citation.Sf_framecode                citations_1 
    _Citation.Entry_ID                    52650 
    _Citation.ID                          1 
    _Citation.Name                        . 
    _Citation.Class                      "entry citation" 
    _Citation.CAS_abstract_code           . 
    _Citation.MEDLINE_UI_code             . 
    _Citation.PubMed_ID                   . 
    _Citation.DOI                         . 
    _Citation.Full_citation               . 
    _Citation.Title                      "Initiation and Regulation of Actin Nucleation by Competitive Binding of SH3 domains and Actin at Proline-rich regions on Yeast Las17/WASp" 
    _Citation.Status                     "in preparation" 
    _Citation.Type                        journal 
    _Citation.Journal_abbrev             "Not known" 
    _Citation.Journal_name_full           . 
    _Citation.Journal_volume              . 
    _Citation.Journal_issue               . 
    _Citation.Journal_ASTM                . 
    _Citation.Journal_ISSN                . 
    _Citation.Journal_CSD                 . 
    _Citation.Book_title                  . 
    _Citation.Book_chapter_title          . 
    _Citation.Book_volume                 . 
    _Citation.Book_series                 . 
    _Citation.Book_publisher              . 
    _Citation.Book_publisher_city         . 
    _Citation.Book_ISBN                   . 
    _Citation.Conference_title            . 
    _Citation.Conference_site             . 
    _Citation.Conference_state_province   . 
    _Citation.Conference_country          . 
    _Citation.Conference_start_date       . 
    _Citation.Conference_end_date         . 
    _Citation.Conference_abstract_number  . 
    _Citation.Thesis_institution          . 
    _Citation.Thesis_institution_city     . 
    _Citation.Thesis_institution_country  . 
    _Citation.WWW_URL                     . 
    _Citation.Page_first                  . 
    _Citation.Page_last                   . 
    _Citation.Year                        . 
    _Citation.Details                     . 

    loop_
        _Citation_author.Ordinal 
        _Citation_author.Given_name 
        _Citation_author.Family_name 
        _Citation_author.First_initial 
        _Citation_author.Middle_initials 
        _Citation_author.Family_title 
        _Citation_author.ORCID 
        _Citation_author.Entry_ID 
        _Citation_author.Citation_ID 

        1   Lewis       Hancock                 .   P.   .   .   52650   1   
        2   John        Palmer                  .   .    .   .   52650   1   
        3   Ellen       Allwood                 .   G.   .   .   52650   1   
        4   Iwona      "Smaczynska-de Rooij"    .   I.   .   .   52650   1   
        5   Michelle    Rowe                    .   L.   .   .   52650   1   
        6   Mike        Williamson              .   P.   .   .   52650   1   
        7   Kathryn     Ayscough                .   R.   .   .   52650   1   
    stop_


    loop_
        _Citation_keyword.Keyword 
        _Citation_keyword.Entry_ID 
        _Citation_keyword.Citation_ID 

        "Actin, nucleation, polymerisation, filaments, WASP, SH3, polyproline"    52650   1   
    stop_

save_


save_assembly_1
    _Assembly.Sf_category                      assembly 
    _Assembly.Sf_framecode                     assembly_1 
    _Assembly.Entry_ID                         52650 
    _Assembly.ID                               1 
    _Assembly.Name                            "Sla1 SH3#12" 
    _Assembly.BMRB_code                        . 
    _Assembly.Number_of_components             1 
    _Assembly.Organic_ligands                  0 
    _Assembly.Metal_ions                       0 
    _Assembly.Non_standard_bonds               no 
    _Assembly.Ambiguous_conformational_states  no 
    _Assembly.Ambiguous_chem_comp_sites        . 
    _Assembly.Molecules_in_chemical_exchange   no 
    _Assembly.Paramagnetic                     no 
    _Assembly.Thiol_state                      . 
    _Assembly.Molecular_mass                   15108 
    _Assembly.Enzyme_commission_number         . 
    _Assembly.Details                          . 
    _Assembly.DB_query_date                    . 
    _Assembly.DB_query_revised_last_date       . 

    loop_
        _Entity_assembly.ID 
        _Entity_assembly.Entity_assembly_name 
        _Entity_assembly.Entity_ID 
        _Entity_assembly.Entity_label 
        _Entity_assembly.Asym_ID 
        _Entity_assembly.PDB_chain_ID 
        _Entity_assembly.Experimental_data_reported 
        _Entity_assembly.Physical_state 
        _Entity_assembly.Conformational_isomer 
        _Entity_assembly.Chemical_exchange_state 
        _Entity_assembly.Magnetic_equivalence_group_code 
        _Entity_assembly.Role 
        _Entity_assembly.Details 
        _Entity_assembly.Entry_ID 
        _Entity_assembly.Assembly_ID 

        1   Sla1   1   $entity_1    .   .   yes   native   no   no   .   .   .   52650   1   
    stop_


    loop_
        _Assembly_db_link.Author_supplied 
        _Assembly_db_link.Database_code 
        _Assembly_db_link.Accession_code 
        _Assembly_db_link.Entry_mol_code 
        _Assembly_db_link.Entry_mol_name 
        _Assembly_db_link.Entry_experimental_method 
        _Assembly_db_link.Entry_structure_resolution 
        _Assembly_db_link.Entry_relation_type 
        _Assembly_db_link.Entry_details 
        _Assembly_db_link.Entry_ID 
        _Assembly_db_link.Assembly_ID 

        yes   SGD   YBL007C   .   .   .   .   .   .   52650   1   
    stop_

save_


save_entity_1
    _Entity.Sf_category                      entity 
    _Entity.Sf_framecode                     entity_1 
    _Entity.Entry_ID                         52650 
    _Entity.ID                               1 
    _Entity.BMRB_code                        . 
    _Entity.Name                             entity_1 
    _Entity.Type                             polymer 
    _Entity.Polymer_common_type              . 
    _Entity.Polymer_type                     polypeptide(L) 
    _Entity.Polymer_type_details             . 
    _Entity.Polymer_strand_ID                . 
    _Entity.Polymer_seq_one_letter_code_can  ? 
    _Entity.Polymer_seq_one_letter_code     
;
GPLGSLGIYRAVYAYEPQTP
EELAIQEDDLLYLLQKSDID
DWWTVKKRVIGSDSEEPVGL
VPSTYIEEAPVLKKVRAIYD
YEQVQNADEELTFHENDVFD
VFDDKDADWLLVKSTVSNEF
GFIPGNYVEPEN
;

    _Entity.Target_identifier                . 
    _Entity.Polymer_author_defined_seq      
;
Residues 5-131 from GenBank CAA84826.1, with GPLGS as a cloning artifact at the start.
;

    _Entity.Polymer_author_seq_details       . 
    _Entity.Ambiguous_conformational_states  no 
    _Entity.Ambiguous_chem_comp_sites        no 
    _Entity.Nstd_monomer                     no 
    _Entity.Nstd_chirality                   no 
    _Entity.Nstd_linkage                     no 
    _Entity.Nonpolymer_comp_ID               . 
    _Entity.Nonpolymer_comp_label            . 
    _Entity.Number_of_monomers               132 
    _Entity.Number_of_nonpolymer_components  . 
    _Entity.Paramagnetic                     no 
    _Entity.Thiol_state                     "not present" 
    _Entity.Src_method                       . 
    _Entity.Parent_entity_ID                 1 
    _Entity.Fragment                         . 
    _Entity.Mutation                         . 
    _Entity.EC_number                        . 
    _Entity.Calc_isoelectric_point           . 
    _Entity.Formula_weight                   . 
    _Entity.Formula_weight_exptl             . 
    _Entity.Formula_weight_exptl_meth        . 
    _Entity.Details                          . 
    _Entity.DB_query_date                    . 
    _Entity.DB_query_revised_last_date       . 

    loop_
        _Entity_db_link.Ordinal 
        _Entity_db_link.Author_supplied 
        _Entity_db_link.Database_code 
        _Entity_db_link.Accession_code 
        _Entity_db_link.Entry_mol_code 
        _Entity_db_link.Entry_mol_name 
        _Entity_db_link.Entry_experimental_method 
        _Entity_db_link.Entry_structure_resolution 
        _Entity_db_link.Entry_relation_type 
        _Entity_db_link.Entry_details 
        _Entity_db_link.Chimera_segment_ID 
        _Entity_db_link.Seq_query_to_submitted_percent 
        _Entity_db_link.Seq_subject_length 
        _Entity_db_link.Seq_identity 
        _Entity_db_link.Seq_positive 
        _Entity_db_link.Seq_homology_expectation_val 
        _Entity_db_link.Seq_align_begin 
        _Entity_db_link.Seq_align_end 
        _Entity_db_link.Seq_difference_details 
        _Entity_db_link.Seq_alignment_details 
        _Entity_db_link.Entry_ID 
        _Entity_db_link.Entity_ID 

        1   yes   GenBank   CAA84826.1   .   "Saccharomyces cerevisiae SLA1"    .   .   .   .   .   .   .   .   .   .   .   .   .   .   52650   1   
    stop_


    loop_
        _Entity_biological_function.Biological_function 
        _Entity_biological_function.Entry_ID 
        _Entity_biological_function.Entity_ID 

        "Regulates the nucleation of actin filaments by Las17"    52650   1   
    stop_


    loop_
        _Entity_comp_index.ID 
        _Entity_comp_index.Auth_seq_ID 
        _Entity_comp_index.Comp_ID 
        _Entity_comp_index.Comp_label 
        _Entity_comp_index.Entry_ID 
        _Entity_comp_index.Entity_ID 

          1   .   GLY   .   52650   1   
          2   .   PRO   .   52650   1   
          3   .   LEU   .   52650   1   
          4   .   GLY   .   52650   1   
          5   .   SER   .   52650   1   
          6   .   LEU   .   52650   1   
          7   .   GLY   .   52650   1   
          8   .   ILE   .   52650   1   
          9   .   TYR   .   52650   1   
         10   .   ARG   .   52650   1   
         11   .   ALA   .   52650   1   
         12   .   VAL   .   52650   1   
         13   .   TYR   .   52650   1   
         14   .   ALA   .   52650   1   
         15   .   TYR   .   52650   1   
         16   .   GLU   .   52650   1   
         17   .   PRO   .   52650   1   
         18   .   GLN   .   52650   1   
         19   .   THR   .   52650   1   
         20   .   PRO   .   52650   1   
         21   .   GLU   .   52650   1   
         22   .   GLU   .   52650   1   
         23   .   LEU   .   52650   1   
         24   .   ALA   .   52650   1   
         25   .   ILE   .   52650   1   
         26   .   GLN   .   52650   1   
         27   .   GLU   .   52650   1   
         28   .   ASP   .   52650   1   
         29   .   ASP   .   52650   1   
         30   .   LEU   .   52650   1   
         31   .   LEU   .   52650   1   
         32   .   TYR   .   52650   1   
         33   .   LEU   .   52650   1   
         34   .   LEU   .   52650   1   
         35   .   GLN   .   52650   1   
         36   .   LYS   .   52650   1   
         37   .   SER   .   52650   1   
         38   .   ASP   .   52650   1   
         39   .   ILE   .   52650   1   
         40   .   ASP   .   52650   1   
         41   .   ASP   .   52650   1   
         42   .   TRP   .   52650   1   
         43   .   TRP   .   52650   1   
         44   .   THR   .   52650   1   
         45   .   VAL   .   52650   1   
         46   .   LYS   .   52650   1   
         47   .   LYS   .   52650   1   
         48   .   ARG   .   52650   1   
         49   .   VAL   .   52650   1   
         50   .   ILE   .   52650   1   
         51   .   GLY   .   52650   1   
         52   .   SER   .   52650   1   
         53   .   ASP   .   52650   1   
         54   .   SER   .   52650   1   
         55   .   GLU   .   52650   1   
         56   .   GLU   .   52650   1   
         57   .   PRO   .   52650   1   
         58   .   VAL   .   52650   1   
         59   .   GLY   .   52650   1   
         60   .   LEU   .   52650   1   
         61   .   VAL   .   52650   1   
         62   .   PRO   .   52650   1   
         63   .   SER   .   52650   1   
         64   .   THR   .   52650   1   
         65   .   TYR   .   52650   1   
         66   .   ILE   .   52650   1   
         67   .   GLU   .   52650   1   
         68   .   GLU   .   52650   1   
         69   .   ALA   .   52650   1   
         70   .   PRO   .   52650   1   
         71   .   VAL   .   52650   1   
         72   .   LEU   .   52650   1   
         73   .   LYS   .   52650   1   
         74   .   LYS   .   52650   1   
         75   .   VAL   .   52650   1   
         76   .   ARG   .   52650   1   
         77   .   ALA   .   52650   1   
         78   .   ILE   .   52650   1   
         79   .   TYR   .   52650   1   
         80   .   ASP   .   52650   1   
         81   .   TYR   .   52650   1   
         82   .   GLU   .   52650   1   
         83   .   GLN   .   52650   1   
         84   .   VAL   .   52650   1   
         85   .   GLN   .   52650   1   
         86   .   ASN   .   52650   1   
         87   .   ALA   .   52650   1   
         88   .   ASP   .   52650   1   
         89   .   GLU   .   52650   1   
         90   .   GLU   .   52650   1   
         91   .   LEU   .   52650   1   
         92   .   THR   .   52650   1   
         93   .   PHE   .   52650   1   
         94   .   HIS   .   52650   1   
         95   .   GLU   .   52650   1   
         96   .   ASN   .   52650   1   
         97   .   ASP   .   52650   1   
         98   .   VAL   .   52650   1   
         99   .   PHE   .   52650   1   
        100   .   ASP   .   52650   1   
        101   .   VAL   .   52650   1   
        102   .   PHE   .   52650   1   
        103   .   ASP   .   52650   1   
        104   .   ASP   .   52650   1   
        105   .   LYS   .   52650   1   
        106   .   ASP   .   52650   1   
        107   .   ALA   .   52650   1   
        108   .   ASP   .   52650   1   
        109   .   TRP   .   52650   1   
        110   .   LEU   .   52650   1   
        111   .   LEU   .   52650   1   
        112   .   VAL   .   52650   1   
        113   .   LYS   .   52650   1   
        114   .   SER   .   52650   1   
        115   .   THR   .   52650   1   
        116   .   VAL   .   52650   1   
        117   .   SER   .   52650   1   
        118   .   ASN   .   52650   1   
        119   .   GLU   .   52650   1   
        120   .   PHE   .   52650   1   
        121   .   GLY   .   52650   1   
        122   .   PHE   .   52650   1   
        123   .   ILE   .   52650   1   
        124   .   PRO   .   52650   1   
        125   .   GLY   .   52650   1   
        126   .   ASN   .   52650   1   
        127   .   TYR   .   52650   1   
        128   .   VAL   .   52650   1   
        129   .   GLU   .   52650   1   
        130   .   PRO   .   52650   1   
        131   .   GLU   .   52650   1   
        132   .   ASN   .   52650   1   
    stop_


    loop_
        _Entity_poly_seq.Hetero 
        _Entity_poly_seq.Mon_ID 
        _Entity_poly_seq.Num 
        _Entity_poly_seq.Comp_index_ID 
        _Entity_poly_seq.Entry_ID 
        _Entity_poly_seq.Entity_ID 

        .   GLY     1     1   52650   1   
        .   PRO     2     2   52650   1   
        .   LEU     3     3   52650   1   
        .   GLY     4     4   52650   1   
        .   SER     5     5   52650   1   
        .   LEU     6     6   52650   1   
        .   GLY     7     7   52650   1   
        .   ILE     8     8   52650   1   
        .   TYR     9     9   52650   1   
        .   ARG    10    10   52650   1   
        .   ALA    11    11   52650   1   
        .   VAL    12    12   52650   1   
        .   TYR    13    13   52650   1   
        .   ALA    14    14   52650   1   
        .   TYR    15    15   52650   1   
        .   GLU    16    16   52650   1   
        .   PRO    17    17   52650   1   
        .   GLN    18    18   52650   1   
        .   THR    19    19   52650   1   
        .   PRO    20    20   52650   1   
        .   GLU    21    21   52650   1   
        .   GLU    22    22   52650   1   
        .   LEU    23    23   52650   1   
        .   ALA    24    24   52650   1   
        .   ILE    25    25   52650   1   
        .   GLN    26    26   52650   1   
        .   GLU    27    27   52650   1   
        .   ASP    28    28   52650   1   
        .   ASP    29    29   52650   1   
        .   LEU    30    30   52650   1   
        .   LEU    31    31   52650   1   
        .   TYR    32    32   52650   1   
        .   LEU    33    33   52650   1   
        .   LEU    34    34   52650   1   
        .   GLN    35    35   52650   1   
        .   LYS    36    36   52650   1   
        .   SER    37    37   52650   1   
        .   ASP    38    38   52650   1   
        .   ILE    39    39   52650   1   
        .   ASP    40    40   52650   1   
        .   ASP    41    41   52650   1   
        .   TRP    42    42   52650   1   
        .   TRP    43    43   52650   1   
        .   THR    44    44   52650   1   
        .   VAL    45    45   52650   1   
        .   LYS    46    46   52650   1   
        .   LYS    47    47   52650   1   
        .   ARG    48    48   52650   1   
        .   VAL    49    49   52650   1   
        .   ILE    50    50   52650   1   
        .   GLY    51    51   52650   1   
        .   SER    52    52   52650   1   
        .   ASP    53    53   52650   1   
        .   SER    54    54   52650   1   
        .   GLU    55    55   52650   1   
        .   GLU    56    56   52650   1   
        .   PRO    57    57   52650   1   
        .   VAL    58    58   52650   1   
        .   GLY    59    59   52650   1   
        .   LEU    60    60   52650   1   
        .   VAL    61    61   52650   1   
        .   PRO    62    62   52650   1   
        .   SER    63    63   52650   1   
        .   THR    64    64   52650   1   
        .   TYR    65    65   52650   1   
        .   ILE    66    66   52650   1   
        .   GLU    67    67   52650   1   
        .   GLU    68    68   52650   1   
        .   ALA    69    69   52650   1   
        .   PRO    70    70   52650   1   
        .   VAL    71    71   52650   1   
        .   LEU    72    72   52650   1   
        .   LYS    73    73   52650   1   
        .   LYS    74    74   52650   1   
        .   VAL    75    75   52650   1   
        .   ARG    76    76   52650   1   
        .   ALA    77    77   52650   1   
        .   ILE    78    78   52650   1   
        .   TYR    79    79   52650   1   
        .   ASP    80    80   52650   1   
        .   TYR    81    81   52650   1   
        .   GLU    82    82   52650   1   
        .   GLN    83    83   52650   1   
        .   VAL    84    84   52650   1   
        .   GLN    85    85   52650   1   
        .   ASN    86    86   52650   1   
        .   ALA    87    87   52650   1   
        .   ASP    88    88   52650   1   
        .   GLU    89    89   52650   1   
        .   GLU    90    90   52650   1   
        .   LEU    91    91   52650   1   
        .   THR    92    92   52650   1   
        .   PHE    93    93   52650   1   
        .   HIS    94    94   52650   1   
        .   GLU    95    95   52650   1   
        .   ASN    96    96   52650   1   
        .   ASP    97    97   52650   1   
        .   VAL    98    98   52650   1   
        .   PHE    99    99   52650   1   
        .   ASP   100   100   52650   1   
        .   VAL   101   101   52650   1   
        .   PHE   102   102   52650   1   
        .   ASP   103   103   52650   1   
        .   ASP   104   104   52650   1   
        .   LYS   105   105   52650   1   
        .   ASP   106   106   52650   1   
        .   ALA   107   107   52650   1   
        .   ASP   108   108   52650   1   
        .   TRP   109   109   52650   1   
        .   LEU   110   110   52650   1   
        .   LEU   111   111   52650   1   
        .   VAL   112   112   52650   1   
        .   LYS   113   113   52650   1   
        .   SER   114   114   52650   1   
        .   THR   115   115   52650   1   
        .   VAL   116   116   52650   1   
        .   SER   117   117   52650   1   
        .   ASN   118   118   52650   1   
        .   GLU   119   119   52650   1   
        .   PHE   120   120   52650   1   
        .   GLY   121   121   52650   1   
        .   PHE   122   122   52650   1   
        .   ILE   123   123   52650   1   
        .   PRO   124   124   52650   1   
        .   GLY   125   125   52650   1   
        .   ASN   126   126   52650   1   
        .   TYR   127   127   52650   1   
        .   VAL   128   128   52650   1   
        .   GLU   129   129   52650   1   
        .   PRO   130   130   52650   1   
        .   GLU   131   131   52650   1   
        .   ASN   132   132   52650   1   
    stop_

save_


save_natural_source_1
    _Entity_natural_src_list.Sf_category   natural_source 
    _Entity_natural_src_list.Sf_framecode  natural_source_1 
    _Entity_natural_src_list.Entry_ID      52650 
    _Entity_natural_src_list.ID            1 

    loop_
        _Entity_natural_src.ID 
        _Entity_natural_src.Entity_ID 
        _Entity_natural_src.Entity_label 
        _Entity_natural_src.Entity_chimera_segment_ID 
        _Entity_natural_src.NCBI_taxonomy_ID 
        _Entity_natural_src.Type 
        _Entity_natural_src.Common 
        _Entity_natural_src.Organism_name_scientific 
        _Entity_natural_src.Organism_name_common 
        _Entity_natural_src.Organism_acronym 
        _Entity_natural_src.ICTVdb_decimal_code 
        _Entity_natural_src.Superkingdom 
        _Entity_natural_src.Kingdom 
        _Entity_natural_src.Genus 
        _Entity_natural_src.Species 
        _Entity_natural_src.Strain 
        _Entity_natural_src.Variant 
        _Entity_natural_src.Subvariant 
        _Entity_natural_src.Organ 
        _Entity_natural_src.Tissue 
        _Entity_natural_src.Tissue_fraction 
        _Entity_natural_src.Cell_line 
        _Entity_natural_src.Cell_type 
        _Entity_natural_src.ATCC_number 
        _Entity_natural_src.Organelle 
        _Entity_natural_src.Cellular_location 
        _Entity_natural_src.Fragment 
        _Entity_natural_src.Fraction 
        _Entity_natural_src.Secretion 
        _Entity_natural_src.Plasmid 
        _Entity_natural_src.Plasmid_details 
        _Entity_natural_src.Gene_mnemonic 
        _Entity_natural_src.Dev_stage 
        _Entity_natural_src.Details 
        _Entity_natural_src.Citation_ID 
        _Entity_natural_src.Citation_label 
        _Entity_natural_src.Entry_ID 
        _Entity_natural_src.Entity_natural_src_list_ID 

        1   1   $entity_1    .   4932   organism   ?   "Saccharomyces cerevisiae"    "baker's yeast"    .   .   Eukaryota   Fungi   Saccharomyces   cerevisiae   .   .   .   .   .   .   .   .   .   .   .   .   .   .   .   .   .   .   .   .   .   52650   1   
    stop_

save_


save_experimental_source_1
    _Entity_experimental_src_list.Sf_category   experimental_source 
    _Entity_experimental_src_list.Sf_framecode  experimental_source_1 
    _Entity_experimental_src_list.Entry_ID      52650 
    _Entity_experimental_src_list.ID            1 

    loop_
        _Entity_experimental_src.ID 
        _Entity_experimental_src.Entity_ID 
        _Entity_experimental_src.Entity_label 
        _Entity_experimental_src.Entity_chimera_segment_ID 
        _Entity_experimental_src.Production_method 
        _Entity_experimental_src.Host_org_scientific_name 
        _Entity_experimental_src.Host_org_name_common 
        _Entity_experimental_src.Host_org_details 
        _Entity_experimental_src.Host_org_NCBI_taxonomy_ID 
        _Entity_experimental_src.Host_org_genus 
        _Entity_experimental_src.Host_org_species 
        _Entity_experimental_src.Host_org_strain 
        _Entity_experimental_src.Host_org_variant 
        _Entity_experimental_src.Host_org_subvariant 
        _Entity_experimental_src.Host_org_organ 
        _Entity_experimental_src.Host_org_tissue 
        _Entity_experimental_src.Host_org_tissue_fraction 
        _Entity_experimental_src.Host_org_cell_line 
        _Entity_experimental_src.Host_org_cell_type 
        _Entity_experimental_src.Host_org_cellular_location 
        _Entity_experimental_src.Host_org_organelle 
        _Entity_experimental_src.Host_org_gene 
        _Entity_experimental_src.Host_org_culture_collection 
        _Entity_experimental_src.Host_org_ATCC_number 
        _Entity_experimental_src.Vector_type 
        _Entity_experimental_src.PDBview_host_org_vector_name 
        _Entity_experimental_src.PDBview_plasmid_name 
        _Entity_experimental_src.Vector_name 
        _Entity_experimental_src.Vector_details 
        _Entity_experimental_src.Vendor_name 
        _Entity_experimental_src.Host_org_dev_stage 
        _Entity_experimental_src.Details 
        _Entity_experimental_src.Citation_ID 
        _Entity_experimental_src.Citation_label 
        _Entity_experimental_src.Entry_ID 
        _Entity_experimental_src.Entity_experimental_src_list_ID 

        1   1   $entity_1    .   "recombinant technology"    "Escherichia coli"    .   .   .   Escherichia   coli   BL21(DE3)   .   .   .   .   .   .   .   .   .   .   .   .   plasmid   .   .   pGEX6P1   .   .   .   .   .   .   52650   1   
    stop_

save_


save_sample_1
    _Sample.Sf_category                     sample 
    _Sample.Sf_framecode                    sample_1 
    _Sample.Entry_ID                        52650 
    _Sample.ID                              1 
    _Sample.Name                            Sla1 
    _Sample.Type                            solution 
    _Sample.Sub_type                        . 
    _Sample.Details                         . 
    _Sample.Aggregate_sample_number         1 
    _Sample.Solvent_system                 "90% H2O/10% D2O" 
    _Sample.Preparation_date                . 
    _Sample.Preparation_expiration_date     . 
    _Sample.Polycrystallization_protocol    . 
    _Sample.Single_crystal_protocol         . 
    _Sample.Crystal_grow_apparatus          . 
    _Sample.Crystal_grow_atmosphere         . 
    _Sample.Crystal_grow_details            . 
    _Sample.Crystal_grow_method             . 
    _Sample.Crystal_grow_method_cit_ID      . 
    _Sample.Crystal_grow_pH                 . 
    _Sample.Crystal_grow_pH_range           . 
    _Sample.Crystal_grow_pressure           . 
    _Sample.Crystal_grow_pressure_esd       . 
    _Sample.Crystal_grow_seeding            . 
    _Sample.Crystal_grow_seeding_cit_ID     . 
    _Sample.Crystal_grow_temp               . 
    _Sample.Crystal_grow_temp_details       . 
    _Sample.Crystal_grow_temp_esd           . 
    _Sample.Crystal_grow_time               . 
    _Sample.Oriented_sample_prep_protocol   . 
    _Sample.Lyophilization_cryo_protectant  . 
    _Sample.Storage_protocol                . 

    loop_
        _Sample_component.ID 
        _Sample_component.Mol_common_name 
        _Sample_component.Isotopic_labeling 
        _Sample_component.Assembly_ID 
        _Sample_component.Assembly_label 
        _Sample_component.Entity_ID 
        _Sample_component.Entity_label 
        _Sample_component.Product_ID 
        _Sample_component.Type 
        _Sample_component.Concentration_val 
        _Sample_component.Concentration_val_min 
        _Sample_component.Concentration_val_max 
        _Sample_component.Concentration_val_units 
        _Sample_component.Concentration_val_err 
        _Sample_component.Vendor 
        _Sample_component.Vendor_product_name 
        _Sample_component.Vendor_product_code 
        _Sample_component.Entry_ID 
        _Sample_component.Sample_ID 

        1    Sla1                     ?                     .   .   1   $entity_1    .   .   ?     .   .   mM   .   .   .   .   52650   1   
        2    DSS                     "natural abundance"    .   .    .    .           .   .   100   .   .   uM   .   .   .   .   52650   1   
        3    TRIS                    "natural abundance"    .   .    .    .           .   .    50   .   .   mM   .   .   .   .   52650   1   
        4   "potassium phosphate"    "natural abundance"    .   .    .    .           .   .    50   .   .   mM   .   .   .   .   52650   1   
    stop_

save_


save_sample_conditions_1
    _Sample_condition_list.Sf_category   sample_conditions 
    _Sample_condition_list.Sf_framecode  sample_conditions_1 
    _Sample_condition_list.Entry_ID      52650 
    _Sample_condition_list.ID            1 
    _Sample_condition_list.Name          Sla1 
    _Sample_condition_list.Details       . 

    loop_
        _Sample_condition_variable.Type 
        _Sample_condition_variable.Val 
        _Sample_condition_variable.Val_err 
        _Sample_condition_variable.Val_units 
        _Sample_condition_variable.Entry_ID 
        _Sample_condition_variable.Sample_condition_list_ID 

        temperature   298     .   K     52650   1   
        pH              6.5   .   pH    52650   1   
        pressure        1     .   atm   52650   1   
    stop_

save_


save_software_1
    _Software.Sf_category   software 
    _Software.Sf_framecode  software_1 
    _Software.Entry_ID      52650 
    _Software.ID            1 
    _Software.Type          . 
    _Software.Name          TOPSPIN 
    _Software.Version       4.1 
    _Software.DOI           . 
    _Software.Details       . 

    loop_
        _Task.Software_module 
        _Task.Task 
        _Task.Entry_ID 
        _Task.Software_ID 

        .   collection   52650   1   
    stop_

save_


save_NMR_spectrometer_1
    _NMR_spectrometer.Sf_category     NMR_spectrometer 
    _NMR_spectrometer.Sf_framecode    NMR_spectrometer_1 
    _NMR_spectrometer.Entry_ID        52650 
    _NMR_spectrometer.ID              1 
    _NMR_spectrometer.Name            Avance-I 
    _NMR_spectrometer.Details         . 
    _NMR_spectrometer.Manufacturer    Bruker 
    _NMR_spectrometer.Model           Avance 
    _NMR_spectrometer.Serial_number   . 
    _NMR_spectrometer.Field_strength  800 
save_


save_experiment_list_1
    _Experiment_list.Sf_category   experiment_list 
    _Experiment_list.Sf_framecode  experiment_list_1 
    _Experiment_list.Entry_ID      52650 
    _Experiment_list.ID            1 
    _Experiment_list.Details       . 

    loop_
        _Experiment.ID 
        _Experiment.Name 
        _Experiment.Raw_data_flag 
        _Experiment.NMR_spec_expt_ID 
        _Experiment.NMR_spec_expt_label 
        _Experiment.MS_expt_ID 
        _Experiment.MS_expt_label 
        _Experiment.SAXS_expt_ID 
        _Experiment.SAXS_expt_label 
        _Experiment.FRET_expt_ID 
        _Experiment.FRET_expt_label 
        _Experiment.EMR_expt_ID 
        _Experiment.EMR_expt_label 
        _Experiment.Sample_ID 
        _Experiment.Sample_label 
        _Experiment.Sample_state 
        _Experiment.Sample_volume 
        _Experiment.Sample_volume_units 
        _Experiment.Sample_condition_list_ID 
        _Experiment.Sample_condition_list_label 
        _Experiment.Sample_spinning_rate 
        _Experiment.Sample_angle 
        _Experiment.NMR_tube_type 
        _Experiment.NMR_spectrometer_ID 
        _Experiment.NMR_spectrometer_label 
        _Experiment.NMR_spectrometer_probe_ID 
        _Experiment.NMR_spectrometer_probe_label 
        _Experiment.NMR_spectral_processing_ID 
        _Experiment.NMR_spectral_processing_label 
        _Experiment.Mass_spectrometer_ID 
        _Experiment.Mass_spectrometer_label 
        _Experiment.Xray_instrument_ID 
        _Experiment.Xray_instrument_label 
        _Experiment.Fluorescence_instrument_ID 
        _Experiment.Fluorescence_instrument_label 
        _Experiment.EMR_instrument_ID 
        _Experiment.EMR_instrument_label 
        _Experiment.Chromatographic_system_ID 
        _Experiment.Chromatographic_system_label 
        _Experiment.Chromatographic_column_ID 
        _Experiment.Chromatographic_column_label 
        _Experiment.Entry_ID 
        _Experiment.Experiment_list_ID 
        _Experiment.NUS_flag 
        _Experiment.Interleaved_flag 
        _Experiment.Details 

        1   "2D 1H-15N HSQC"    no   .   .   .   .   .   .   .   .   .   .   1   $sample_1    isotropic   .   .   1   $sample_conditions_1    .   .   .   1   $NMR_spectrometer_1    .   .   .   .   .   .   .   .   .   .   .   .   .   .   .   .   52650   1   no   no   .   
        2   "3D HNCA"           no   .   .   .   .   .   .   .   .   .   .   1   $sample_1    isotropic   .   .   1   $sample_conditions_1    .   .   .   1   $NMR_spectrometer_1    .   .   .   .   .   .   .   .   .   .   .   .   .   .   .   .   52650   1   no   no   .   
        3   "3D HN(CO)CA"       no   .   .   .   .   .   .   .   .   .   .   1   $sample_1    isotropic   .   .   1   $sample_conditions_1    .   .   .   1   $NMR_spectrometer_1    .   .   .   .   .   .   .   .   .   .   .   .   .   .   .   .   52650   1   no   no   .   
        4   "3D HNCO"           no   .   .   .   .   .   .   .   .   .   .   1   $sample_1    isotropic   .   .   1   $sample_conditions_1    .   .   .   1   $NMR_spectrometer_1    .   .   .   .   .   .   .   .   .   .   .   .   .   .   .   .   52650   1   .    no   .   
        5   "3D HN(CA)CO"       no   .   .   .   .   .   .   .   .   .   .   1   $sample_1    isotropic   .   .   1   $sample_conditions_1    .   .   .   1   $NMR_spectrometer_1    .   .   .   .   .   .   .   .   .   .   .   .   .   .   .   .   52650   1   no   no   .   
        6   "3D CBCACONH"       no   .   .   .   .   .   .   .   .   .   .   1   $sample_1    isotropic   .   .   1   $sample_conditions_1    .   .   .   1   $NMR_spectrometer_1    .   .   .   .   .   .   .   .   .   .   .   .   .   .   .   .   52650   1   no   no   .   
        7   "3D CBCA(CO)NH"     no   .   .   .   .   .   .   .   .   .   .   1   $sample_1    isotropic   .   .   1   $sample_conditions_1    .   .   .   1   $NMR_spectrometer_1    .   .   .   .   .   .   .   .   .   .   .   .   .   .   .   .   52650   1   no   no   .   
    stop_

save_


save_chem_shift_reference_1
    _Chem_shift_reference.Sf_category             chem_shift_reference 
    _Chem_shift_reference.Sf_framecode            chem_shift_reference_1 
    _Chem_shift_reference.Entry_ID                52650 
    _Chem_shift_reference.ID                      1 
    _Chem_shift_reference.Name                    DSS 
    _Chem_shift_reference.Proton_shifts_flag      yes 
    _Chem_shift_reference.Carbon_shifts_flag      yes 
    _Chem_shift_reference.Nitrogen_shifts_flag    yes 
    _Chem_shift_reference.Phosphorus_shifts_flag  no 
    _Chem_shift_reference.Other_shifts_flag       no 
    _Chem_shift_reference.Details                 . 

    loop_
        _Chem_shift_ref.Atom_type 
        _Chem_shift_ref.Atom_isotope_number 
        _Chem_shift_ref.Mol_common_name 
        _Chem_shift_ref.Atom_group 
        _Chem_shift_ref.Concentration_val 
        _Chem_shift_ref.Concentration_units 
        _Chem_shift_ref.Solvent 
        _Chem_shift_ref.Rank 
        _Chem_shift_ref.Chem_shift_units 
        _Chem_shift_ref.Chem_shift_val 
        _Chem_shift_ref.Ref_method 
        _Chem_shift_ref.Ref_type 
        _Chem_shift_ref.Indirect_shift_ratio 
        _Chem_shift_ref.External_ref_loc 
        _Chem_shift_ref.External_ref_sample_geometry 
        _Chem_shift_ref.External_ref_axis 
        _Chem_shift_ref.Indirect_shift_ratio_cit_ID 
        _Chem_shift_ref.Indirect_shift_ratio_cit_label 
        _Chem_shift_ref.Ref_correction_type 
        _Chem_shift_ref.Correction_val 
        _Chem_shift_ref.Correction_val_cit_ID 
        _Chem_shift_ref.Correction_val_cit_label 
        _Chem_shift_ref.Entry_ID 
        _Chem_shift_ref.Chem_shift_reference_ID 

        H    1   DSS   "methyl protons"    .   .   .   .   ppm   0   internal   direct     1             .   .   .   .   .   .   .   .   .   52650   1   
        C   13   DSS   "methyl protons"    .   .   .   .   ppm   0   internal   indirect   0.25144953    .   .   .   .   .   .   .   .   .   52650   1   
        N   15   DSS   "methyl protons"    .   .   .   .   ppm   0   internal   indirect   0.101329118   .   .   .   .   .   .   .   .   .   52650   1   
    stop_

save_


save_assigned_chemical_shifts_1
    _Assigned_chem_shift_list.Sf_category                  assigned_chemical_shifts 
    _Assigned_chem_shift_list.Sf_framecode                 assigned_chemical_shifts_1 
    _Assigned_chem_shift_list.Entry_ID                     52650 
    _Assigned_chem_shift_list.ID                           1 
    _Assigned_chem_shift_list.Name                         Sla1 
    _Assigned_chem_shift_list.Data_file_name               bmrb_submission_txt.txt 
    _Assigned_chem_shift_list.Sample_condition_list_ID     1 
    _Assigned_chem_shift_list.Sample_condition_list_label $sample_conditions_1 
    _Assigned_chem_shift_list.Chem_shift_reference_ID      1 
    _Assigned_chem_shift_list.Chem_shift_reference_label  $chem_shift_reference_1 
    _Assigned_chem_shift_list.Chem_shift_1H_err            0.005 
    _Assigned_chem_shift_list.Chem_shift_13C_err           0.05 
    _Assigned_chem_shift_list.Chem_shift_15N_err           0.05 
    _Assigned_chem_shift_list.Chem_shift_31P_err           . 
    _Assigned_chem_shift_list.Chem_shift_2H_err            . 
    _Assigned_chem_shift_list.Chem_shift_19F_err           . 
    _Assigned_chem_shift_list.Error_derivation_method      . 
    _Assigned_chem_shift_list.Details                      . 
    _Assigned_chem_shift_list.Text_data_format             . 
    _Assigned_chem_shift_list.Text_data                    . 

    loop_
        _Chem_shift_experiment.Experiment_ID 
        _Chem_shift_experiment.Experiment_name 
        _Chem_shift_experiment.Sample_ID 
        _Chem_shift_experiment.Sample_label 
        _Chem_shift_experiment.Sample_state 
        _Chem_shift_experiment.Entry_ID 
        _Chem_shift_experiment.Assigned_chem_shift_list_ID 

        2   "3D HNCA"          .   .   .   52650   1   
        3   "3D HN(CO)CA"      .   .   .   52650   1   
        4   "3D HNCO"          .   .   .   52650   1   
        5   "3D HN(CA)CO"      .   .   .   52650   1   
        6   "3D CBCACONH"      .   .   .   52650   1   
        7   "3D CBCA(CO)NH"    .   .   .   52650   1   
    stop_


    loop_
        _Chem_shift_software.Software_ID 
        _Chem_shift_software.Software_label 
        _Chem_shift_software.Method_ID 
        _Chem_shift_software.Method_label 
        _Chem_shift_software.Entry_ID 
        _Chem_shift_software.Assigned_chem_shift_list_ID 

        1   $software_1    .   .   52650   1   
    stop_


    loop_
        _Atom_chem_shift.ID 
        _Atom_chem_shift.Assembly_atom_ID 
        _Atom_chem_shift.Entity_assembly_ID 
        _Atom_chem_shift.Entity_assembly_asym_ID 
        _Atom_chem_shift.Entity_ID 
        _Atom_chem_shift.Comp_index_ID 
        _Atom_chem_shift.Seq_ID 
        _Atom_chem_shift.Comp_ID 
        _Atom_chem_shift.Atom_ID 
        _Atom_chem_shift.Atom_type 
        _Atom_chem_shift.Atom_isotope_number 
        _Atom_chem_shift.Val 
        _Atom_chem_shift.Val_err 
        _Atom_chem_shift.Assign_fig_of_merit 
        _Atom_chem_shift.Ambiguity_code 
        _Atom_chem_shift.Ambiguity_set_ID 
        _Atom_chem_shift.Occupancy 
        _Atom_chem_shift.Resonance_ID 
        _Atom_chem_shift.Auth_entity_assembly_ID 
        _Atom_chem_shift.Auth_asym_ID 
        _Atom_chem_shift.Auth_seq_ID 
        _Atom_chem_shift.Auth_comp_ID 
        _Atom_chem_shift.Auth_atom_ID 
        _Atom_chem_shift.PDB_record_ID 
        _Atom_chem_shift.PDB_model_num 
        _Atom_chem_shift.PDB_strand_ID 
        _Atom_chem_shift.PDB_ins_code 
        _Atom_chem_shift.PDB_residue_no 
        _Atom_chem_shift.PDB_residue_name 
        _Atom_chem_shift.PDB_atom_name 
        _Atom_chem_shift.Original_PDB_strand_ID 
        _Atom_chem_shift.Original_PDB_residue_no 
        _Atom_chem_shift.Original_PDB_residue_name 
        _Atom_chem_shift.Original_PDB_atom_name 
        _Atom_chem_shift.Details 
        _Atom_chem_shift.Entry_ID 
        _Atom_chem_shift.Assigned_chem_shift_list_ID 

          1   .   1   .   1     2     2   PRO   C    C   13   176.27    0.050   .   1   .   .   .   .   .     2   PRO   C    .   .   .   .   .   .   .   .   .   .   .   .   52650   1   
          2   .   1   .   1     2     2   PRO   CA   C   13    62.68    0.050   .   1   .   .   .   .   .     2   PRO   CA   .   .   .   .   .   .   .   .   .   .   .   .   52650   1   
          3   .   1   .   1     2     2   PRO   CB   C   13    31.43    0.050   .   1   .   .   .   .   .     2   PRO   CB   .   .   .   .   .   .   .   .   .   .   .   .   52650   1   
          4   .   1   .   1     3     3   LEU   H    H    1     8.278   0.005   .   1   .   .   .   .   .     3   LEU   H    .   .   .   .   .   .   .   .   .   .   .   .   52650   1   
          5   .   1   .   1     3     3   LEU   C    C   13   178.89    0.050   .   1   .   .   .   .   .     3   LEU   C    .   .   .   .   .   .   .   .   .   .   .   .   52650   1   
          6   .   1   .   1     3     3   LEU   CA   C   13    58.11    0.050   .   1   .   .   .   .   .     3   LEU   CA   .   .   .   .   .   .   .   .   .   .   .   .   52650   1   
          7   .   1   .   1     3     3   LEU   CB   C   13    41.47    0.050   .   1   .   .   .   .   .     3   LEU   CB   .   .   .   .   .   .   .   .   .   .   .   .   52650   1   
          8   .   1   .   1     3     3   LEU   N    N   15   126.14    0.050   .   1   .   .   .   .   .     3   LEU   N    .   .   .   .   .   .   .   .   .   .   .   .   52650   1   
          9   .   1   .   1     4     4   GLY   H    H    1     9.377   0.005   .   1   .   .   .   .   .     4   GLY   H    .   .   .   .   .   .   .   .   .   .   .   .   52650   1   
         10   .   1   .   1     4     4   GLY   C    C   13   174.62    0.050   .   1   .   .   .   .   .     4   GLY   C    .   .   .   .   .   .   .   .   .   .   .   .   52650   1   
         11   .   1   .   1     4     4   GLY   CA   C   13    45.22    0.050   .   1   .   .   .   .   .     4   GLY   CA   .   .   .   .   .   .   .   .   .   .   .   .   52650   1   
         12   .   1   .   1     4     4   GLY   N    N   15   114.93    0.050   .   1   .   .   .   .   .     4   GLY   N    .   .   .   .   .   .   .   .   .   .   .   .   52650   1   
         13   .   1   .   1     5     5   SER   H    H    1     8.205   0.005   .   1   .   .   .   .   .     5   SER   H    .   .   .   .   .   .   .   .   .   .   .   .   52650   1   
         14   .   1   .   1     5     5   SER   C    C   13   173.99    0.050   .   1   .   .   .   .   .     5   SER   C    .   .   .   .   .   .   .   .   .   .   .   .   52650   1   
         15   .   1   .   1     5     5   SER   CA   C   13    58.86    0.050   .   1   .   .   .   .   .     5   SER   CA   .   .   .   .   .   .   .   .   .   .   .   .   52650   1   
         16   .   1   .   1     5     5   SER   CB   C   13    64.69    0.050   .   1   .   .   .   .   .     5   SER   CB   .   .   .   .   .   .   .   .   .   .   .   .   52650   1   
         17   .   1   .   1     5     5   SER   N    N   15   115.79    0.050   .   1   .   .   .   .   .     5   SER   N    .   .   .   .   .   .   .   .   .   .   .   .   52650   1   
         18   .   1   .   1     6     6   LEU   H    H    1     9.164   0.005   .   1   .   .   .   .   .     6   LEU   H    .   .   .   .   .   .   .   .   .   .   .   .   52650   1   
         19   .   1   .   1     6     6   LEU   C    C   13   177.67    0.050   .   1   .   .   .   .   .     6   LEU   C    .   .   .   .   .   .   .   .   .   .   .   .   52650   1   
         20   .   1   .   1     6     6   LEU   CA   C   13    54.89    0.050   .   1   .   .   .   .   .     6   LEU   CA   .   .   .   .   .   .   .   .   .   .   .   .   52650   1   
         21   .   1   .   1     6     6   LEU   CB   C   13    42.31    0.050   .   1   .   .   .   .   .     6   LEU   CB   .   .   .   .   .   .   .   .   .   .   .   .   52650   1   
         22   .   1   .   1     6     6   LEU   N    N   15   117.17    0.050   .   1   .   .   .   .   .     6   LEU   N    .   .   .   .   .   .   .   .   .   .   .   .   52650   1   
         23   .   1   .   1     7     7   GLY   H    H    1     7.281   0.005   .   1   .   .   .   .   .     7   GLY   H    .   .   .   .   .   .   .   .   .   .   .   .   52650   1   
         24   .   1   .   1     7     7   GLY   C    C   13   170.35    0.050   .   1   .   .   .   .   .     7   GLY   C    .   .   .   .   .   .   .   .   .   .   .   .   52650   1   
         25   .   1   .   1     7     7   GLY   CA   C   13    44.38    0.050   .   1   .   .   .   .   .     7   GLY   CA   .   .   .   .   .   .   .   .   .   .   .   .   52650   1   
         26   .   1   .   1     7     7   GLY   N    N   15   104.99    0.050   .   1   .   .   .   .   .     7   GLY   N    .   .   .   .   .   .   .   .   .   .   .   .   52650   1   
         27   .   1   .   1     8     8   ILE   H    H    1     7.680   0.005   .   1   .   .   .   .   .     8   ILE   H    .   .   .   .   .   .   .   .   .   .   .   .   52650   1   
         28   .   1   .   1     8     8   ILE   C    C   13   174.74    0.050   .   1   .   .   .   .   .     8   ILE   C    .   .   .   .   .   .   .   .   .   .   .   .   52650   1   
         29   .   1   .   1     8     8   ILE   CA   C   13    59.37    0.050   .   1   .   .   .   .   .     8   ILE   CA   .   .   .   .   .   .   .   .   .   .   .   .   52650   1   
         30   .   1   .   1     8     8   ILE   CB   C   13    37.05    0.050   .   1   .   .   .   .   .     8   ILE   CB   .   .   .   .   .   .   .   .   .   .   .   .   52650   1   
         31   .   1   .   1     8     8   ILE   N    N   15   119.07    0.050   .   1   .   .   .   .   .     8   ILE   N    .   .   .   .   .   .   .   .   .   .   .   .   52650   1   
         32   .   1   .   1     9     9   TYR   H    H    1     9.784   0.005   .   1   .   .   .   .   .     9   TYR   H    .   .   .   .   .   .   .   .   .   .   .   .   52650   1   
         33   .   1   .   1     9     9   TYR   C    C   13   173.16    0.050   .   1   .   .   .   .   .     9   TYR   C    .   .   .   .   .   .   .   .   .   .   .   .   52650   1   
         34   .   1   .   1     9     9   TYR   CA   C   13    56.76    0.050   .   1   .   .   .   .   .     9   TYR   CA   .   .   .   .   .   .   .   .   .   .   .   .   52650   1   
         35   .   1   .   1     9     9   TYR   CB   C   13    43.20    0.050   .   1   .   .   .   .   .     9   TYR   CB   .   .   .   .   .   .   .   .   .   .   .   .   52650   1   
         36   .   1   .   1     9     9   TYR   N    N   15   129.14    0.050   .   1   .   .   .   .   .     9   TYR   N    .   .   .   .   .   .   .   .   .   .   .   .   52650   1   
         37   .   1   .   1    10    10   ARG   H    H    1     9.787   0.005   .   1   .   .   .   .   .    10   ARG   H    .   .   .   .   .   .   .   .   .   .   .   .   52650   1   
         38   .   1   .   1    10    10   ARG   C    C   13   175.83    0.050   .   1   .   .   .   .   .    10   ARG   C    .   .   .   .   .   .   .   .   .   .   .   .   52650   1   
         39   .   1   .   1    10    10   ARG   CA   C   13    53.11    0.050   .   1   .   .   .   .   .    10   ARG   CA   .   .   .   .   .   .   .   .   .   .   .   .   52650   1   
         40   .   1   .   1    10    10   ARG   CB   C   13    35.04    0.050   .   1   .   .   .   .   .    10   ARG   CB   .   .   .   .   .   .   .   .   .   .   .   .   52650   1   
         41   .   1   .   1    10    10   ARG   N    N   15   119.14    0.050   .   1   .   .   .   .   .    10   ARG   N    .   .   .   .   .   .   .   .   .   .   .   .   52650   1   
         42   .   1   .   1    11    11   ALA   H    H    1     8.842   0.005   .   1   .   .   .   .   .    11   ALA   H    .   .   .   .   .   .   .   .   .   .   .   .   52650   1   
         43   .   1   .   1    11    11   ALA   C    C   13   176.85    0.050   .   1   .   .   .   .   .    11   ALA   C    .   .   .   .   .   .   .   .   .   .   .   .   52650   1   
         44   .   1   .   1    11    11   ALA   CA   C   13    52.47    0.050   .   1   .   .   .   .   .    11   ALA   CA   .   .   .   .   .   .   .   .   .   .   .   .   52650   1   
         45   .   1   .   1    11    11   ALA   CB   C   13    20.00    0.050   .   1   .   .   .   .   .    11   ALA   CB   .   .   .   .   .   .   .   .   .   .   .   .   52650   1   
         46   .   1   .   1    11    11   ALA   N    N   15   126.18    0.050   .   1   .   .   .   .   .    11   ALA   N    .   .   .   .   .   .   .   .   .   .   .   .   52650   1   
         47   .   1   .   1    12    12   VAL   H    H    1     9.164   0.005   .   1   .   .   .   .   .    12   VAL   H    .   .   .   .   .   .   .   .   .   .   .   .   52650   1   
         48   .   1   .   1    12    12   VAL   C    C   13   174.98    0.050   .   1   .   .   .   .   .    12   VAL   C    .   .   .   .   .   .   .   .   .   .   .   .   52650   1   
         49   .   1   .   1    12    12   VAL   CA   C   13    63.44    0.050   .   1   .   .   .   .   .    12   VAL   CA   .   .   .   .   .   .   .   .   .   .   .   .   52650   1   
         50   .   1   .   1    12    12   VAL   CB   C   13    32.61    0.050   .   1   .   .   .   .   .    12   VAL   CB   .   .   .   .   .   .   .   .   .   .   .   .   52650   1   
         51   .   1   .   1    12    12   VAL   N    N   15   126.06    0.050   .   1   .   .   .   .   .    12   VAL   N    .   .   .   .   .   .   .   .   .   .   .   .   52650   1   
         52   .   1   .   1    13    13   TYR   H    H    1     7.248   0.005   .   1   .   .   .   .   .    13   TYR   H    .   .   .   .   .   .   .   .   .   .   .   .   52650   1   
         53   .   1   .   1    13    13   TYR   C    C   13   173.39    0.050   .   1   .   .   .   .   .    13   TYR   C    .   .   .   .   .   .   .   .   .   .   .   .   52650   1   
         54   .   1   .   1    13    13   TYR   CA   C   13    54.43    0.050   .   1   .   .   .   .   .    13   TYR   CA   .   .   .   .   .   .   .   .   .   .   .   .   52650   1   
         55   .   1   .   1    13    13   TYR   CB   C   13    42.08    0.050   .   1   .   .   .   .   .    13   TYR   CB   .   .   .   .   .   .   .   .   .   .   .   .   52650   1   
         56   .   1   .   1    13    13   TYR   N    N   15   115.24    0.050   .   1   .   .   .   .   .    13   TYR   N    .   .   .   .   .   .   .   .   .   .   .   .   52650   1   
         57   .   1   .   1    14    14   ALA   H    H    1     8.238   0.005   .   1   .   .   .   .   .    14   ALA   H    .   .   .   .   .   .   .   .   .   .   .   .   52650   1   
         58   .   1   .   1    14    14   ALA   C    C   13   177.29    0.050   .   1   .   .   .   .   .    14   ALA   C    .   .   .   .   .   .   .   .   .   .   .   .   52650   1   
         59   .   1   .   1    14    14   ALA   CA   C   13    51.45    0.050   .   1   .   .   .   .   .    14   ALA   CA   .   .   .   .   .   .   .   .   .   .   .   .   52650   1   
         60   .   1   .   1    14    14   ALA   CB   C   13    19.56    0.050   .   1   .   .   .   .   .    14   ALA   CB   .   .   .   .   .   .   .   .   .   .   .   .   52650   1   
         61   .   1   .   1    14    14   ALA   N    N   15   119.59    0.050   .   1   .   .   .   .   .    14   ALA   N    .   .   .   .   .   .   .   .   .   .   .   .   52650   1   
         62   .   1   .   1    15    15   TYR   H    H    1     8.630   0.005   .   1   .   .   .   .   .    15   TYR   H    .   .   .   .   .   .   .   .   .   .   .   .   52650   1   
         63   .   1   .   1    15    15   TYR   C    C   13   174.06    0.050   .   1   .   .   .   .   .    15   TYR   C    .   .   .   .   .   .   .   .   .   .   .   .   52650   1   
         64   .   1   .   1    15    15   TYR   CA   C   13    58.50    0.050   .   1   .   .   .   .   .    15   TYR   CA   .   .   .   .   .   .   .   .   .   .   .   .   52650   1   
         65   .   1   .   1    15    15   TYR   CB   C   13    41.81    0.050   .   1   .   .   .   .   .    15   TYR   CB   .   .   .   .   .   .   .   .   .   .   .   .   52650   1   
         66   .   1   .   1    15    15   TYR   N    N   15   119.77    0.050   .   1   .   .   .   .   .    15   TYR   N    .   .   .   .   .   .   .   .   .   .   .   .   52650   1   
         67   .   1   .   1    16    16   GLU   H    H    1     7.324   0.005   .   1   .   .   .   .   .    16   GLU   H    .   .   .   .   .   .   .   .   .   .   .   .   52650   1   
         68   .   1   .   1    16    16   GLU   C    C   13   172.84    0.050   .   1   .   .   .   .   .    16   GLU   C    .   .   .   .   .   .   .   .   .   .   .   .   52650   1   
         69   .   1   .   1    16    16   GLU   CA   C   13    51.35    0.050   .   1   .   .   .   .   .    16   GLU   CA   .   .   .   .   .   .   .   .   .   .   .   .   52650   1   
         70   .   1   .   1    16    16   GLU   CB   C   13    30.45    0.050   .   1   .   .   .   .   .    16   GLU   CB   .   .   .   .   .   .   .   .   .   .   .   .   52650   1   
         71   .   1   .   1    16    16   GLU   N    N   15   128.78    0.050   .   1   .   .   .   .   .    16   GLU   N    .   .   .   .   .   .   .   .   .   .   .   .   52650   1   
         72   .   1   .   1    17    17   PRO   C    C   13   177.86    0.050   .   1   .   .   .   .   .    17   PRO   C    .   .   .   .   .   .   .   .   .   .   .   .   52650   1   
         73   .   1   .   1    17    17   PRO   CA   C   13    62.47    0.050   .   1   .   .   .   .   .    17   PRO   CA   .   .   .   .   .   .   .   .   .   .   .   .   52650   1   
         74   .   1   .   1    17    17   PRO   CB   C   13    34.12    0.050   .   1   .   .   .   .   .    17   PRO   CB   .   .   .   .   .   .   .   .   .   .   .   .   52650   1   
         75   .   1   .   1    18    18   GLN   H    H    1     9.394   0.005   .   1   .   .   .   .   .    18   GLN   H    .   .   .   .   .   .   .   .   .   .   .   .   52650   1   
         76   .   1   .   1    18    18   GLN   C    C   13   175.92    0.050   .   1   .   .   .   .   .    18   GLN   C    .   .   .   .   .   .   .   .   .   .   .   .   52650   1   
         77   .   1   .   1    18    18   GLN   CA   C   13    54.97    0.050   .   1   .   .   .   .   .    18   GLN   CA   .   .   .   .   .   .   .   .   .   .   .   .   52650   1   
         78   .   1   .   1    18    18   GLN   CB   C   13    30.58    0.050   .   1   .   .   .   .   .    18   GLN   CB   .   .   .   .   .   .   .   .   .   .   .   .   52650   1   
         79   .   1   .   1    18    18   GLN   N    N   15   119.89    0.050   .   1   .   .   .   .   .    18   GLN   N    .   .   .   .   .   .   .   .   .   .   .   .   52650   1   
         80   .   1   .   1    19    19   THR   H    H    1     7.287   0.005   .   1   .   .   .   .   .    19   THR   H    .   .   .   .   .   .   .   .   .   .   .   .   52650   1   
         81   .   1   .   1    19    19   THR   C    C   13   174.08    0.050   .   1   .   .   .   .   .    19   THR   C    .   .   .   .   .   .   .   .   .   .   .   .   52650   1   
         82   .   1   .   1    19    19   THR   CA   C   13    58.59    0.050   .   1   .   .   .   .   .    19   THR   CA   .   .   .   .   .   .   .   .   .   .   .   .   52650   1   
         83   .   1   .   1    19    19   THR   CB   C   13    69.71    0.050   .   1   .   .   .   .   .    19   THR   CB   .   .   .   .   .   .   .   .   .   .   .   .   52650   1   
         84   .   1   .   1    19    19   THR   N    N   15   109.29    0.050   .   1   .   .   .   .   .    19   THR   N    .   .   .   .   .   .   .   .   .   .   .   .   52650   1   
         85   .   1   .   1    20    20   PRO   C    C   13   176.85    0.050   .   1   .   .   .   .   .    20   PRO   C    .   .   .   .   .   .   .   .   .   .   .   .   52650   1   
         86   .   1   .   1    20    20   PRO   CA   C   13    64.18    0.050   .   1   .   .   .   .   .    20   PRO   CA   .   .   .   .   .   .   .   .   .   .   .   .   52650   1   
         87   .   1   .   1    20    20   PRO   CB   C   13    32.00    0.050   .   1   .   .   .   .   .    20   PRO   CB   .   .   .   .   .   .   .   .   .   .   .   .   52650   1   
         88   .   1   .   1    21    21   GLU   H    H    1     7.801   0.005   .   1   .   .   .   .   .    21   GLU   H    .   .   .   .   .   .   .   .   .   .   .   .   52650   1   
         89   .   1   .   1    21    21   GLU   C    C   13   177.32    0.050   .   1   .   .   .   .   .    21   GLU   C    .   .   .   .   .   .   .   .   .   .   .   .   52650   1   
         90   .   1   .   1    21    21   GLU   CA   C   13    57.59    0.050   .   1   .   .   .   .   .    21   GLU   CA   .   .   .   .   .   .   .   .   .   .   .   .   52650   1   
         91   .   1   .   1    21    21   GLU   CB   C   13    30.15    0.050   .   1   .   .   .   .   .    21   GLU   CB   .   .   .   .   .   .   .   .   .   .   .   .   52650   1   
         92   .   1   .   1    21    21   GLU   N    N   15   114.13    0.050   .   1   .   .   .   .   .    21   GLU   N    .   .   .   .   .   .   .   .   .   .   .   .   52650   1   
         93   .   1   .   1    22    22   GLU   H    H    1     7.402   0.005   .   1   .   .   .   .   .    22   GLU   H    .   .   .   .   .   .   .   .   .   .   .   .   52650   1   
         94   .   1   .   1    22    22   GLU   C    C   13   174.41    0.050   .   1   .   .   .   .   .    22   GLU   C    .   .   .   .   .   .   .   .   .   .   .   .   52650   1   
         95   .   1   .   1    22    22   GLU   CA   C   13    54.99    0.050   .   1   .   .   .   .   .    22   GLU   CA   .   .   .   .   .   .   .   .   .   .   .   .   52650   1   
         96   .   1   .   1    22    22   GLU   CB   C   13    32.76    0.050   .   1   .   .   .   .   .    22   GLU   CB   .   .   .   .   .   .   .   .   .   .   .   .   52650   1   
         97   .   1   .   1    22    22   GLU   N    N   15   120.00    0.050   .   1   .   .   .   .   .    22   GLU   N    .   .   .   .   .   .   .   .   .   .   .   .   52650   1   
         98   .   1   .   1    23    23   LEU   H    H    1     8.542   0.005   .   1   .   .   .   .   .    23   LEU   H    .   .   .   .   .   .   .   .   .   .   .   .   52650   1   
         99   .   1   .   1    23    23   LEU   C    C   13   174.13    0.050   .   1   .   .   .   .   .    23   LEU   C    .   .   .   .   .   .   .   .   .   .   .   .   52650   1   
        100   .   1   .   1    23    23   LEU   CA   C   13    52.91    0.050   .   1   .   .   .   .   .    23   LEU   CA   .   .   .   .   .   .   .   .   .   .   .   .   52650   1   
        101   .   1   .   1    23    23   LEU   CB   C   13    45.75    0.050   .   1   .   .   .   .   .    23   LEU   CB   .   .   .   .   .   .   .   .   .   .   .   .   52650   1   
        102   .   1   .   1    23    23   LEU   N    N   15   123.34    0.050   .   1   .   .   .   .   .    23   LEU   N    .   .   .   .   .   .   .   .   .   .   .   .   52650   1   
        103   .   1   .   1    24    24   ALA   H    H    1     7.933   0.005   .   1   .   .   .   .   .    24   ALA   H    .   .   .   .   .   .   .   .   .   .   .   .   52650   1   
        104   .   1   .   1    24    24   ALA   C    C   13   177.91    0.050   .   1   .   .   .   .   .    24   ALA   C    .   .   .   .   .   .   .   .   .   .   .   .   52650   1   
        105   .   1   .   1    24    24   ALA   CA   C   13    51.51    0.050   .   1   .   .   .   .   .    24   ALA   CA   .   .   .   .   .   .   .   .   .   .   .   .   52650   1   
        106   .   1   .   1    24    24   ALA   CB   C   13    18.82    0.050   .   1   .   .   .   .   .    24   ALA   CB   .   .   .   .   .   .   .   .   .   .   .   .   52650   1   
        107   .   1   .   1    24    24   ALA   N    N   15   123.08    0.050   .   1   .   .   .   .   .    24   ALA   N    .   .   .   .   .   .   .   .   .   .   .   .   52650   1   
        108   .   1   .   1    25    25   ILE   H    H    1     8.124   0.005   .   1   .   .   .   .   .    25   ILE   H    .   .   .   .   .   .   .   .   .   .   .   .   52650   1   
        109   .   1   .   1    25    25   ILE   C    C   13   174.46    0.050   .   1   .   .   .   .   .    25   ILE   C    .   .   .   .   .   .   .   .   .   .   .   .   52650   1   
        110   .   1   .   1    25    25   ILE   CA   C   13    59.61    0.050   .   1   .   .   .   .   .    25   ILE   CA   .   .   .   .   .   .   .   .   .   .   .   .   52650   1   
        111   .   1   .   1    25    25   ILE   CB   C   13    42.03    0.050   .   1   .   .   .   .   .    25   ILE   CB   .   .   .   .   .   .   .   .   .   .   .   .   52650   1   
        112   .   1   .   1    25    25   ILE   N    N   15   115.01    0.050   .   1   .   .   .   .   .    25   ILE   N    .   .   .   .   .   .   .   .   .   .   .   .   52650   1   
        113   .   1   .   1    26    26   GLN   H    H    1     9.168   0.005   .   1   .   .   .   .   .    26   GLN   H    .   .   .   .   .   .   .   .   .   .   .   .   52650   1   
        114   .   1   .   1    26    26   GLN   C    C   13   174.32    0.050   .   1   .   .   .   .   .    26   GLN   C    .   .   .   .   .   .   .   .   .   .   .   .   52650   1   
        115   .   1   .   1    26    26   GLN   CA   C   13    53.12    0.050   .   1   .   .   .   .   .    26   GLN   CA   .   .   .   .   .   .   .   .   .   .   .   .   52650   1   
        116   .   1   .   1    26    26   GLN   CB   C   13    31.76    0.050   .   1   .   .   .   .   .    26   GLN   CB   .   .   .   .   .   .   .   .   .   .   .   .   52650   1   
        117   .   1   .   1    26    26   GLN   N    N   15   122.77    0.050   .   1   .   .   .   .   .    26   GLN   N    .   .   .   .   .   .   .   .   .   .   .   .   52650   1   
        118   .   1   .   1    27    27   GLU   H    H    1     8.752   0.005   .   1   .   .   .   .   .    27   GLU   H    .   .   .   .   .   .   .   .   .   .   .   .   52650   1   
        119   .   1   .   1    27    27   GLU   C    C   13   177.13    0.050   .   1   .   .   .   .   .    27   GLU   C    .   .   .   .   .   .   .   .   .   .   .   .   52650   1   
        120   .   1   .   1    27    27   GLU   CA   C   13    58.63    0.050   .   1   .   .   .   .   .    27   GLU   CA   .   .   .   .   .   .   .   .   .   .   .   .   52650   1   
        121   .   1   .   1    27    27   GLU   CB   C   13    29.20    0.050   .   1   .   .   .   .   .    27   GLU   CB   .   .   .   .   .   .   .   .   .   .   .   .   52650   1   
        122   .   1   .   1    27    27   GLU   N    N   15   120.47    0.050   .   1   .   .   .   .   .    27   GLU   N    .   .   .   .   .   .   .   .   .   .   .   .   52650   1   
        123   .   1   .   1    28    28   ASP   H    H    1     9.079   0.005   .   1   .   .   .   .   .    28   ASP   H    .   .   .   .   .   .   .   .   .   .   .   .   52650   1   
        124   .   1   .   1    28    28   ASP   C    C   13   176.28    0.050   .   1   .   .   .   .   .    28   ASP   C    .   .   .   .   .   .   .   .   .   .   .   .   52650   1   
        125   .   1   .   1    28    28   ASP   CA   C   13    57.37    0.050   .   1   .   .   .   .   .    28   ASP   CA   .   .   .   .   .   .   .   .   .   .   .   .   52650   1   
        126   .   1   .   1    28    28   ASP   CB   C   13    39.92    0.050   .   1   .   .   .   .   .    28   ASP   CB   .   .   .   .   .   .   .   .   .   .   .   .   52650   1   
        127   .   1   .   1    28    28   ASP   N    N   15   121.62    0.050   .   1   .   .   .   .   .    28   ASP   N    .   .   .   .   .   .   .   .   .   .   .   .   52650   1   
        128   .   1   .   1    29    29   ASP   H    H    1     8.297   0.005   .   1   .   .   .   .   .    29   ASP   H    .   .   .   .   .   .   .   .   .   .   .   .   52650   1   
        129   .   1   .   1    29    29   ASP   C    C   13   175.46    0.050   .   1   .   .   .   .   .    29   ASP   C    .   .   .   .   .   .   .   .   .   .   .   .   52650   1   
        130   .   1   .   1    29    29   ASP   CA   C   13    56.48    0.050   .   1   .   .   .   .   .    29   ASP   CA   .   .   .   .   .   .   .   .   .   .   .   .   52650   1   
        131   .   1   .   1    29    29   ASP   CB   C   13    41.48    0.050   .   1   .   .   .   .   .    29   ASP   CB   .   .   .   .   .   .   .   .   .   .   .   .   52650   1   
        132   .   1   .   1    29    29   ASP   N    N   15   121.62    0.050   .   1   .   .   .   .   .    29   ASP   N    .   .   .   .   .   .   .   .   .   .   .   .   52650   1   
        133   .   1   .   1    30    30   LEU   H    H    1     8.530   0.005   .   1   .   .   .   .   .    30   LEU   H    .   .   .   .   .   .   .   .   .   .   .   .   52650   1   
        134   .   1   .   1    30    30   LEU   C    C   13   175.96    0.050   .   1   .   .   .   .   .    30   LEU   C    .   .   .   .   .   .   .   .   .   .   .   .   52650   1   
        135   .   1   .   1    30    30   LEU   CA   C   13    53.95    0.050   .   1   .   .   .   .   .    30   LEU   CA   .   .   .   .   .   .   .   .   .   .   .   .   52650   1   
        136   .   1   .   1    30    30   LEU   CB   C   13    43.84    0.050   .   1   .   .   .   .   .    30   LEU   CB   .   .   .   .   .   .   .   .   .   .   .   .   52650   1   
        137   .   1   .   1    30    30   LEU   N    N   15   121.48    0.050   .   1   .   .   .   .   .    30   LEU   N    .   .   .   .   .   .   .   .   .   .   .   .   52650   1   
        138   .   1   .   1    31    31   LEU   H    H    1     9.063   0.005   .   1   .   .   .   .   .    31   LEU   H    .   .   .   .   .   .   .   .   .   .   .   .   52650   1   
        139   .   1   .   1    31    31   LEU   C    C   13   175.18    0.050   .   1   .   .   .   .   .    31   LEU   C    .   .   .   .   .   .   .   .   .   .   .   .   52650   1   
        140   .   1   .   1    31    31   LEU   CA   C   13    52.26    0.050   .   1   .   .   .   .   .    31   LEU   CA   .   .   .   .   .   .   .   .   .   .   .   .   52650   1   
        141   .   1   .   1    31    31   LEU   CB   C   13    45.71    0.050   .   1   .   .   .   .   .    31   LEU   CB   .   .   .   .   .   .   .   .   .   .   .   .   52650   1   
        142   .   1   .   1    31    31   LEU   N    N   15   120.99    0.050   .   1   .   .   .   .   .    31   LEU   N    .   .   .   .   .   .   .   .   .   .   .   .   52650   1   
        143   .   1   .   1    32    32   TYR   H    H    1     9.558   0.005   .   1   .   .   .   .   .    32   TYR   H    .   .   .   .   .   .   .   .   .   .   .   .   52650   1   
        144   .   1   .   1    32    32   TYR   C    C   13   176.55    0.050   .   1   .   .   .   .   .    32   TYR   C    .   .   .   .   .   .   .   .   .   .   .   .   52650   1   
        145   .   1   .   1    32    32   TYR   CA   C   13    52.89    0.050   .   1   .   .   .   .   .    32   TYR   CA   .   .   .   .   .   .   .   .   .   .   .   .   52650   1   
        146   .   1   .   1    32    32   TYR   CB   C   13    37.39    0.050   .   1   .   .   .   .   .    32   TYR   CB   .   .   .   .   .   .   .   .   .   .   .   .   52650   1   
        147   .   1   .   1    32    32   TYR   N    N   15   122.01    0.050   .   1   .   .   .   .   .    32   TYR   N    .   .   .   .   .   .   .   .   .   .   .   .   52650   1   
        148   .   1   .   1    33    33   LEU   H    H    1     8.617   0.005   .   1   .   .   .   .   .    33   LEU   H    .   .   .   .   .   .   .   .   .   .   .   .   52650   1   
        149   .   1   .   1    33    33   LEU   C    C   13   174.46    0.050   .   1   .   .   .   .   .    33   LEU   C    .   .   .   .   .   .   .   .   .   .   .   .   52650   1   
        150   .   1   .   1    33    33   LEU   CA   C   13    56.03    0.050   .   1   .   .   .   .   .    33   LEU   CA   .   .   .   .   .   .   .   .   .   .   .   .   52650   1   
        151   .   1   .   1    33    33   LEU   CB   C   13    42.75    0.050   .   1   .   .   .   .   .    33   LEU   CB   .   .   .   .   .   .   .   .   .   .   .   .   52650   1   
        152   .   1   .   1    33    33   LEU   N    N   15   125.17    0.050   .   1   .   .   .   .   .    33   LEU   N    .   .   .   .   .   .   .   .   .   .   .   .   52650   1   
        153   .   1   .   1    34    34   LEU   H    H    1     9.064   0.005   .   1   .   .   .   .   .    34   LEU   H    .   .   .   .   .   .   .   .   .   .   .   .   52650   1   
        154   .   1   .   1    34    34   LEU   C    C   13   177.23    0.050   .   1   .   .   .   .   .    34   LEU   C    .   .   .   .   .   .   .   .   .   .   .   .   52650   1   
        155   .   1   .   1    34    34   LEU   CA   C   13    55.47    0.050   .   1   .   .   .   .   .    34   LEU   CA   .   .   .   .   .   .   .   .   .   .   .   .   52650   1   
        156   .   1   .   1    34    34   LEU   CB   C   13    42.41    0.050   .   1   .   .   .   .   .    34   LEU   CB   .   .   .   .   .   .   .   .   .   .   .   .   52650   1   
        157   .   1   .   1    34    34   LEU   N    N   15   127.19    0.050   .   1   .   .   .   .   .    34   LEU   N    .   .   .   .   .   .   .   .   .   .   .   .   52650   1   
        158   .   1   .   1    35    35   GLN   H    H    1     7.658   0.005   .   1   .   .   .   .   .    35   GLN   H    .   .   .   .   .   .   .   .   .   .   .   .   52650   1   
        159   .   1   .   1    35    35   GLN   C    C   13   173.60    0.050   .   1   .   .   .   .   .    35   GLN   C    .   .   .   .   .   .   .   .   .   .   .   .   52650   1   
        160   .   1   .   1    35    35   GLN   CA   C   13    56.35    0.050   .   1   .   .   .   .   .    35   GLN   CA   .   .   .   .   .   .   .   .   .   .   .   .   52650   1   
        161   .   1   .   1    35    35   GLN   CB   C   13    32.32    0.050   .   1   .   .   .   .   .    35   GLN   CB   .   .   .   .   .   .   .   .   .   .   .   .   52650   1   
        162   .   1   .   1    35    35   GLN   N    N   15   115.24    0.050   .   1   .   .   .   .   .    35   GLN   N    .   .   .   .   .   .   .   .   .   .   .   .   52650   1   
        163   .   1   .   1    36    36   LYS   H    H    1     8.411   0.005   .   1   .   .   .   .   .    36   LYS   H    .   .   .   .   .   .   .   .   .   .   .   .   52650   1   
        164   .   1   .   1    36    36   LYS   C    C   13   174.69    0.050   .   1   .   .   .   .   .    36   LYS   C    .   .   .   .   .   .   .   .   .   .   .   .   52650   1   
        165   .   1   .   1    36    36   LYS   CA   C   13    54.76    0.050   .   1   .   .   .   .   .    36   LYS   CA   .   .   .   .   .   .   .   .   .   .   .   .   52650   1   
        166   .   1   .   1    36    36   LYS   CB   C   13    33.19    0.050   .   1   .   .   .   .   .    36   LYS   CB   .   .   .   .   .   .   .   .   .   .   .   .   52650   1   
        167   .   1   .   1    36    36   LYS   N    N   15   122.89    0.050   .   1   .   .   .   .   .    36   LYS   N    .   .   .   .   .   .   .   .   .   .   .   .   52650   1   
        168   .   1   .   1    37    37   SER   H    H    1     6.844   0.005   .   1   .   .   .   .   .    37   SER   H    .   .   .   .   .   .   .   .   .   .   .   .   52650   1   
        169   .   1   .   1    37    37   SER   C    C   13   174.87    0.050   .   1   .   .   .   .   .    37   SER   C    .   .   .   .   .   .   .   .   .   .   .   .   52650   1   
        170   .   1   .   1    37    37   SER   CA   C   13    56.96    0.050   .   1   .   .   .   .   .    37   SER   CA   .   .   .   .   .   .   .   .   .   .   .   .   52650   1   
        171   .   1   .   1    37    37   SER   CB   C   13    64.78    0.050   .   1   .   .   .   .   .    37   SER   CB   .   .   .   .   .   .   .   .   .   .   .   .   52650   1   
        172   .   1   .   1    37    37   SER   N    N   15   113.36    0.050   .   1   .   .   .   .   .    37   SER   N    .   .   .   .   .   .   .   .   .   .   .   .   52650   1   
        173   .   1   .   1    38    38   ASP   H    H    1     9.059   0.005   .   1   .   .   .   .   .    38   ASP   H    .   .   .   .   .   .   .   .   .   .   .   .   52650   1   
        174   .   1   .   1    38    38   ASP   C    C   13   176.64    0.050   .   1   .   .   .   .   .    38   ASP   C    .   .   .   .   .   .   .   .   .   .   .   .   52650   1   
        175   .   1   .   1    38    38   ASP   CA   C   13    54.93    0.050   .   1   .   .   .   .   .    38   ASP   CA   .   .   .   .   .   .   .   .   .   .   .   .   52650   1   
        176   .   1   .   1    38    38   ASP   CB   C   13    41.42    0.050   .   1   .   .   .   .   .    38   ASP   CB   .   .   .   .   .   .   .   .   .   .   .   .   52650   1   
        177   .   1   .   1    38    38   ASP   N    N   15   124.14    0.050   .   1   .   .   .   .   .    38   ASP   N    .   .   .   .   .   .   .   .   .   .   .   .   52650   1   
        178   .   1   .   1    39    39   ILE   H    H    1     8.107   0.005   .   1   .   .   .   .   .    39   ILE   H    .   .   .   .   .   .   .   .   .   .   .   .   52650   1   
        179   .   1   .   1    39    39   ILE   C    C   13   175.10    0.050   .   1   .   .   .   .   .    39   ILE   C    .   .   .   .   .   .   .   .   .   .   .   .   52650   1   
        180   .   1   .   1    39    39   ILE   CA   C   13    61.40    0.050   .   1   .   .   .   .   .    39   ILE   CA   .   .   .   .   .   .   .   .   .   .   .   .   52650   1   
        181   .   1   .   1    39    39   ILE   CB   C   13    40.09    0.050   .   1   .   .   .   .   .    39   ILE   CB   .   .   .   .   .   .   .   .   .   .   .   .   52650   1   
        182   .   1   .   1    39    39   ILE   N    N   15   114.50    0.050   .   1   .   .   .   .   .    39   ILE   N    .   .   .   .   .   .   .   .   .   .   .   .   52650   1   
        183   .   1   .   1    40    40   ASP   H    H    1     8.039   0.005   .   1   .   .   .   .   .    40   ASP   H    .   .   .   .   .   .   .   .   .   .   .   .   52650   1   
        184   .   1   .   1    40    40   ASP   C    C   13   175.12    0.050   .   1   .   .   .   .   .    40   ASP   C    .   .   .   .   .   .   .   .   .   .   .   .   52650   1   
        185   .   1   .   1    40    40   ASP   CA   C   13    53.96    0.050   .   1   .   .   .   .   .    40   ASP   CA   .   .   .   .   .   .   .   .   .   .   .   .   52650   1   
        186   .   1   .   1    40    40   ASP   CB   C   13    41.40    0.050   .   1   .   .   .   .   .    40   ASP   CB   .   .   .   .   .   .   .   .   .   .   .   .   52650   1   
        187   .   1   .   1    40    40   ASP   N    N   15   121.82    0.050   .   1   .   .   .   .   .    40   ASP   N    .   .   .   .   .   .   .   .   .   .   .   .   52650   1   
        188   .   1   .   1    41    41   ASP   H    H    1     8.163   0.005   .   1   .   .   .   .   .    41   ASP   H    .   .   .   .   .   .   .   .   .   .   .   .   52650   1   
        189   .   1   .   1    41    41   ASP   C    C   13   175.37    0.050   .   1   .   .   .   .   .    41   ASP   C    .   .   .   .   .   .   .   .   .   .   .   .   52650   1   
        190   .   1   .   1    41    41   ASP   CA   C   13    54.01    0.050   .   1   .   .   .   .   .    41   ASP   CA   .   .   .   .   .   .   .   .   .   .   .   .   52650   1   
        191   .   1   .   1    41    41   ASP   CB   C   13    40.86    0.050   .   1   .   .   .   .   .    41   ASP   CB   .   .   .   .   .   .   .   .   .   .   .   .   52650   1   
        192   .   1   .   1    41    41   ASP   N    N   15   116.20    0.050   .   1   .   .   .   .   .    41   ASP   N    .   .   .   .   .   .   .   .   .   .   .   .   52650   1   
        193   .   1   .   1    42    42   TRP   H    H    1     7.976   0.005   .   1   .   .   .   .   .    42   TRP   H    .   .   .   .   .   .   .   .   .   .   .   .   52650   1   
        194   .   1   .   1    42    42   TRP   C    C   13   175.61    0.050   .   1   .   .   .   .   .    42   TRP   C    .   .   .   .   .   .   .   .   .   .   .   .   52650   1   
        195   .   1   .   1    42    42   TRP   CA   C   13    56.59    0.050   .   1   .   .   .   .   .    42   TRP   CA   .   .   .   .   .   .   .   .   .   .   .   .   52650   1   
        196   .   1   .   1    42    42   TRP   CB   C   13    29.83    0.050   .   1   .   .   .   .   .    42   TRP   CB   .   .   .   .   .   .   .   .   .   .   .   .   52650   1   
        197   .   1   .   1    42    42   TRP   N    N   15   120.14    0.050   .   1   .   .   .   .   .    42   TRP   N    .   .   .   .   .   .   .   .   .   .   .   .   52650   1   
        198   .   1   .   1    43    43   TRP   H    H    1     9.129   0.005   .   1   .   .   .   .   .    43   TRP   H    .   .   .   .   .   .   .   .   .   .   .   .   52650   1   
        199   .   1   .   1    43    43   TRP   C    C   13   174.94    0.050   .   1   .   .   .   .   .    43   TRP   C    .   .   .   .   .   .   .   .   .   .   .   .   52650   1   
        200   .   1   .   1    43    43   TRP   CA   C   13    53.98    0.050   .   1   .   .   .   .   .    43   TRP   CA   .   .   .   .   .   .   .   .   .   .   .   .   52650   1   
        201   .   1   .   1    43    43   TRP   CB   C   13    31.21    0.050   .   1   .   .   .   .   .    43   TRP   CB   .   .   .   .   .   .   .   .   .   .   .   .   52650   1   
        202   .   1   .   1    43    43   TRP   N    N   15   127.67    0.050   .   1   .   .   .   .   .    43   TRP   N    .   .   .   .   .   .   .   .   .   .   .   .   52650   1   
        203   .   1   .   1    44    44   THR   H    H    1     8.883   0.005   .   1   .   .   .   .   .    44   THR   H    .   .   .   .   .   .   .   .   .   .   .   .   52650   1   
        204   .   1   .   1    44    44   THR   C    C   13   174.61    0.050   .   1   .   .   .   .   .    44   THR   C    .   .   .   .   .   .   .   .   .   .   .   .   52650   1   
        205   .   1   .   1    44    44   THR   CA   C   13    63.39    0.050   .   1   .   .   .   .   .    44   THR   CA   .   .   .   .   .   .   .   .   .   .   .   .   52650   1   
        206   .   1   .   1    44    44   THR   CB   C   13    68.78    0.050   .   1   .   .   .   .   .    44   THR   CB   .   .   .   .   .   .   .   .   .   .   .   .   52650   1   
        207   .   1   .   1    44    44   THR   N    N   15   118.03    0.050   .   1   .   .   .   .   .    44   THR   N    .   .   .   .   .   .   .   .   .   .   .   .   52650   1   
        208   .   1   .   1    45    45   VAL   H    H    1     9.245   0.005   .   1   .   .   .   .   .    45   VAL   H    .   .   .   .   .   .   .   .   .   .   .   .   52650   1   
        209   .   1   .   1    45    45   VAL   C    C   13   172.01    0.050   .   1   .   .   .   .   .    45   VAL   C    .   .   .   .   .   .   .   .   .   .   .   .   52650   1   
        210   .   1   .   1    45    45   VAL   CA   C   13    58.24    0.050   .   1   .   .   .   .   .    45   VAL   CA   .   .   .   .   .   .   .   .   .   .   .   .   52650   1   
        211   .   1   .   1    45    45   VAL   CB   C   13    35.88    0.050   .   1   .   .   .   .   .    45   VAL   CB   .   .   .   .   .   .   .   .   .   .   .   .   52650   1   
        212   .   1   .   1    45    45   VAL   N    N   15   120.35    0.050   .   1   .   .   .   .   .    45   VAL   N    .   .   .   .   .   .   .   .   .   .   .   .   52650   1   
        213   .   1   .   1    46    46   LYS   H    H    1     8.843   0.005   .   1   .   .   .   .   .    46   LYS   H    .   .   .   .   .   .   .   .   .   .   .   .   52650   1   
        214   .   1   .   1    46    46   LYS   C    C   13   175.03    0.050   .   1   .   .   .   .   .    46   LYS   C    .   .   .   .   .   .   .   .   .   .   .   .   52650   1   
        215   .   1   .   1    46    46   LYS   CA   C   13    53.19    0.050   .   1   .   .   .   .   .    46   LYS   CA   .   .   .   .   .   .   .   .   .   .   .   .   52650   1   
        216   .   1   .   1    46    46   LYS   CB   C   13    36.63    0.050   .   1   .   .   .   .   .    46   LYS   CB   .   .   .   .   .   .   .   .   .   .   .   .   52650   1   
        217   .   1   .   1    46    46   LYS   N    N   15   120.44    0.050   .   1   .   .   .   .   .    46   LYS   N    .   .   .   .   .   .   .   .   .   .   .   .   52650   1   
        218   .   1   .   1    47    47   LYS   H    H    1     8.489   0.005   .   1   .   .   .   .   .    47   LYS   H    .   .   .   .   .   .   .   .   .   .   .   .   52650   1   
        219   .   1   .   1    47    47   LYS   C    C   13   173.48    0.050   .   1   .   .   .   .   .    47   LYS   C    .   .   .   .   .   .   .   .   .   .   .   .   52650   1   
        220   .   1   .   1    47    47   LYS   CA   C   13    55.97    0.050   .   1   .   .   .   .   .    47   LYS   CA   .   .   .   .   .   .   .   .   .   .   .   .   52650   1   
        221   .   1   .   1    47    47   LYS   CB   C   13    34.85    0.050   .   1   .   .   .   .   .    47   LYS   CB   .   .   .   .   .   .   .   .   .   .   .   .   52650   1   
        222   .   1   .   1    47    47   LYS   N    N   15   127.21    0.050   .   1   .   .   .   .   .    47   LYS   N    .   .   .   .   .   .   .   .   .   .   .   .   52650   1   
        223   .   1   .   1    48    48   ARG   H    H    1     7.669   0.005   .   1   .   .   .   .   .    48   ARG   H    .   .   .   .   .   .   .   .   .   .   .   .   52650   1   
        224   .   1   .   1    48    48   ARG   C    C   13   176.78    0.050   .   1   .   .   .   .   .    48   ARG   C    .   .   .   .   .   .   .   .   .   .   .   .   52650   1   
        225   .   1   .   1    48    48   ARG   CA   C   13    56.49    0.050   .   1   .   .   .   .   .    48   ARG   CA   .   .   .   .   .   .   .   .   .   .   .   .   52650   1   
        226   .   1   .   1    48    48   ARG   CB   C   13    30.01    0.050   .   1   .   .   .   .   .    48   ARG   CB   .   .   .   .   .   .   .   .   .   .   .   .   52650   1   
        227   .   1   .   1    48    48   ARG   N    N   15   124.55    0.050   .   1   .   .   .   .   .    48   ARG   N    .   .   .   .   .   .   .   .   .   .   .   .   52650   1   
        228   .   1   .   1    49    49   VAL   H    H    1     9.409   0.005   .   1   .   .   .   .   .    49   VAL   H    .   .   .   .   .   .   .   .   .   .   .   .   52650   1   
        229   .   1   .   1    49    49   VAL   C    C   13   175.43    0.050   .   1   .   .   .   .   .    49   VAL   C    .   .   .   .   .   .   .   .   .   .   .   .   52650   1   
        230   .   1   .   1    49    49   VAL   CA   C   13    61.73    0.050   .   1   .   .   .   .   .    49   VAL   CA   .   .   .   .   .   .   .   .   .   .   .   .   52650   1   
        231   .   1   .   1    49    49   VAL   CB   C   13    34.08    0.050   .   1   .   .   .   .   .    49   VAL   CB   .   .   .   .   .   .   .   .   .   .   .   .   52650   1   
        232   .   1   .   1    49    49   VAL   N    N   15   129.71    0.050   .   1   .   .   .   .   .    49   VAL   N    .   .   .   .   .   .   .   .   .   .   .   .   52650   1   
        233   .   1   .   1    50    50   ILE   H    H    1     8.650   0.005   .   1   .   .   .   .   .    50   ILE   H    .   .   .   .   .   .   .   .   .   .   .   .   52650   1   
        234   .   1   .   1    50    50   ILE   C    C   13   177.13    0.050   .   1   .   .   .   .   .    50   ILE   C    .   .   .   .   .   .   .   .   .   .   .   .   52650   1   
        235   .   1   .   1    50    50   ILE   CA   C   13    62.19    0.050   .   1   .   .   .   .   .    50   ILE   CA   .   .   .   .   .   .   .   .   .   .   .   .   52650   1   
        236   .   1   .   1    50    50   ILE   CB   C   13    38.38    0.050   .   1   .   .   .   .   .    50   ILE   CB   .   .   .   .   .   .   .   .   .   .   .   .   52650   1   
        237   .   1   .   1    50    50   ILE   N    N   15   126.92    0.050   .   1   .   .   .   .   .    50   ILE   N    .   .   .   .   .   .   .   .   .   .   .   .   52650   1   
        238   .   1   .   1    51    51   GLY   H    H    1     8.818   0.005   .   1   .   .   .   .   .    51   GLY   H    .   .   .   .   .   .   .   .   .   .   .   .   52650   1   
        239   .   1   .   1    51    51   GLY   C    C   13   174.37    0.050   .   1   .   .   .   .   .    51   GLY   C    .   .   .   .   .   .   .   .   .   .   .   .   52650   1   
        240   .   1   .   1    51    51   GLY   CA   C   13    45.23    0.050   .   1   .   .   .   .   .    51   GLY   CA   .   .   .   .   .   .   .   .   .   .   .   .   52650   1   
        241   .   1   .   1    51    51   GLY   N    N   15   115.42    0.050   .   1   .   .   .   .   .    51   GLY   N    .   .   .   .   .   .   .   .   .   .   .   .   52650   1   
        242   .   1   .   1    52    52   SER   H    H    1     8.143   0.005   .   1   .   .   .   .   .    52   SER   H    .   .   .   .   .   .   .   .   .   .   .   .   52650   1   
        243   .   1   .   1    52    52   SER   C    C   13   174.67    0.050   .   1   .   .   .   .   .    52   SER   C    .   .   .   .   .   .   .   .   .   .   .   .   52650   1   
        244   .   1   .   1    52    52   SER   CA   C   13    58.46    0.050   .   1   .   .   .   .   .    52   SER   CA   .   .   .   .   .   .   .   .   .   .   .   .   52650   1   
        245   .   1   .   1    52    52   SER   CB   C   13    63.83    0.050   .   1   .   .   .   .   .    52   SER   CB   .   .   .   .   .   .   .   .   .   .   .   .   52650   1   
        246   .   1   .   1    52    52   SER   N    N   15   114.91    0.050   .   1   .   .   .   .   .    52   SER   N    .   .   .   .   .   .   .   .   .   .   .   .   52650   1   
        247   .   1   .   1    53    53   ASP   H    H    1     8.572   0.005   .   1   .   .   .   .   .    53   ASP   H    .   .   .   .   .   .   .   .   .   .   .   .   52650   1   
        248   .   1   .   1    53    53   ASP   C    C   13   176.04    0.050   .   1   .   .   .   .   .    53   ASP   C    .   .   .   .   .   .   .   .   .   .   .   .   52650   1   
        249   .   1   .   1    53    53   ASP   CA   C   13    54.48    0.050   .   1   .   .   .   .   .    53   ASP   CA   .   .   .   .   .   .   .   .   .   .   .   .   52650   1   
        250   .   1   .   1    53    53   ASP   CB   C   13    40.77    0.050   .   1   .   .   .   .   .    53   ASP   CB   .   .   .   .   .   .   .   .   .   .   .   .   52650   1   
        251   .   1   .   1    53    53   ASP   N    N   15   122.21    0.050   .   1   .   .   .   .   .    53   ASP   N    .   .   .   .   .   .   .   .   .   .   .   .   52650   1   
        252   .   1   .   1    54    54   SER   H    H    1     7.856   0.005   .   1   .   .   .   .   .    54   SER   H    .   .   .   .   .   .   .   .   .   .   .   .   52650   1   
        253   .   1   .   1    54    54   SER   C    C   13   173.69    0.050   .   1   .   .   .   .   .    54   SER   C    .   .   .   .   .   .   .   .   .   .   .   .   52650   1   
        254   .   1   .   1    54    54   SER   CA   C   13    58.25    0.050   .   1   .   .   .   .   .    54   SER   CA   .   .   .   .   .   .   .   .   .   .   .   .   52650   1   
        255   .   1   .   1    54    54   SER   CB   C   13    64.53    0.050   .   1   .   .   .   .   .    54   SER   CB   .   .   .   .   .   .   .   .   .   .   .   .   52650   1   
        256   .   1   .   1    54    54   SER   N    N   15   114.44    0.050   .   1   .   .   .   .   .    54   SER   N    .   .   .   .   .   .   .   .   .   .   .   .   52650   1   
        257   .   1   .   1    55    55   GLU   H    H    1     8.454   0.005   .   1   .   .   .   .   .    55   GLU   H    .   .   .   .   .   .   .   .   .   .   .   .   52650   1   
        258   .   1   .   1    55    55   GLU   C    C   13   176.46    0.050   .   1   .   .   .   .   .    55   GLU   C    .   .   .   .   .   .   .   .   .   .   .   .   52650   1   
        259   .   1   .   1    55    55   GLU   CA   C   13    56.42    0.050   .   1   .   .   .   .   .    55   GLU   CA   .   .   .   .   .   .   .   .   .   .   .   .   52650   1   
        260   .   1   .   1    55    55   GLU   CB   C   13    30.28    0.050   .   1   .   .   .   .   .    55   GLU   CB   .   .   .   .   .   .   .   .   .   .   .   .   52650   1   
        261   .   1   .   1    55    55   GLU   N    N   15   122.30    0.050   .   1   .   .   .   .   .    55   GLU   N    .   .   .   .   .   .   .   .   .   .   .   .   52650   1   
        262   .   1   .   1    56    56   GLU   H    H    1     8.642   0.005   .   1   .   .   .   .   .    56   GLU   H    .   .   .   .   .   .   .   .   .   .   .   .   52650   1   
        263   .   1   .   1    56    56   GLU   C    C   13   174.41    0.050   .   1   .   .   .   .   .    56   GLU   C    .   .   .   .   .   .   .   .   .   .   .   .   52650   1   
        264   .   1   .   1    56    56   GLU   CA   C   13    54.63    0.050   .   1   .   .   .   .   .    56   GLU   CA   .   .   .   .   .   .   .   .   .   .   .   .   52650   1   
        265   .   1   .   1    56    56   GLU   CB   C   13    29.42    0.050   .   1   .   .   .   .   .    56   GLU   CB   .   .   .   .   .   .   .   .   .   .   .   .   52650   1   
        266   .   1   .   1    56    56   GLU   N    N   15   126.02    0.050   .   1   .   .   .   .   .    56   GLU   N    .   .   .   .   .   .   .   .   .   .   .   .   52650   1   
        267   .   1   .   1    57    57   PRO   C    C   13   174.57    0.050   .   1   .   .   .   .   .    57   PRO   C    .   .   .   .   .   .   .   .   .   .   .   .   52650   1   
        268   .   1   .   1    57    57   PRO   CA   C   13    62.82    0.050   .   1   .   .   .   .   .    57   PRO   CA   .   .   .   .   .   .   .   .   .   .   .   .   52650   1   
        269   .   1   .   1    57    57   PRO   CB   C   13    32.59    0.050   .   1   .   .   .   .   .    57   PRO   CB   .   .   .   .   .   .   .   .   .   .   .   .   52650   1   
        270   .   1   .   1    58    58   VAL   H    H    1     8.027   0.005   .   1   .   .   .   .   .    58   VAL   H    .   .   .   .   .   .   .   .   .   .   .   .   52650   1   
        271   .   1   .   1    58    58   VAL   C    C   13   176.75    0.050   .   1   .   .   .   .   .    58   VAL   C    .   .   .   .   .   .   .   .   .   .   .   .   52650   1   
        272   .   1   .   1    58    58   VAL   CA   C   13    59.91    0.050   .   1   .   .   .   .   .    58   VAL   CA   .   .   .   .   .   .   .   .   .   .   .   .   52650   1   
        273   .   1   .   1    58    58   VAL   CB   C   13    35.54    0.050   .   1   .   .   .   .   .    58   VAL   CB   .   .   .   .   .   .   .   .   .   .   .   .   52650   1   
        274   .   1   .   1    58    58   VAL   N    N   15   118.69    0.050   .   1   .   .   .   .   .    58   VAL   N    .   .   .   .   .   .   .   .   .   .   .   .   52650   1   
        275   .   1   .   1    59    59   GLY   H    H    1     8.902   0.005   .   1   .   .   .   .   .    59   GLY   H    .   .   .   .   .   .   .   .   .   .   .   .   52650   1   
        276   .   1   .   1    59    59   GLY   C    C   13   170.40    0.050   .   1   .   .   .   .   .    59   GLY   C    .   .   .   .   .   .   .   .   .   .   .   .   52650   1   
        277   .   1   .   1    59    59   GLY   CA   C   13    45.51    0.050   .   1   .   .   .   .   .    59   GLY   CA   .   .   .   .   .   .   .   .   .   .   .   .   52650   1   
        278   .   1   .   1    59    59   GLY   N    N   15   112.20    0.050   .   1   .   .   .   .   .    59   GLY   N    .   .   .   .   .   .   .   .   .   .   .   .   52650   1   
        279   .   1   .   1    60    60   LEU   H    H    1     8.436   0.005   .   1   .   .   .   .   .    60   LEU   H    .   .   .   .   .   .   .   .   .   .   .   .   52650   1   
        280   .   1   .   1    60    60   LEU   C    C   13   177.81    0.050   .   1   .   .   .   .   .    60   LEU   C    .   .   .   .   .   .   .   .   .   .   .   .   52650   1   
        281   .   1   .   1    60    60   LEU   CA   C   13    54.53    0.050   .   1   .   .   .   .   .    60   LEU   CA   .   .   .   .   .   .   .   .   .   .   .   .   52650   1   
        282   .   1   .   1    60    60   LEU   CB   C   13    45.24    0.050   .   1   .   .   .   .   .    60   LEU   CB   .   .   .   .   .   .   .   .   .   .   .   .   52650   1   
        283   .   1   .   1    60    60   LEU   N    N   15   118.72    0.050   .   1   .   .   .   .   .    60   LEU   N    .   .   .   .   .   .   .   .   .   .   .   .   52650   1   
        284   .   1   .   1    61    61   VAL   H    H    1     9.144   0.005   .   1   .   .   .   .   .    61   VAL   H    .   .   .   .   .   .   .   .   .   .   .   .   52650   1   
        285   .   1   .   1    61    61   VAL   C    C   13   171.94    0.050   .   1   .   .   .   .   .    61   VAL   C    .   .   .   .   .   .   .   .   .   .   .   .   52650   1   
        286   .   1   .   1    61    61   VAL   CA   C   13    57.56    0.050   .   1   .   .   .   .   .    61   VAL   CA   .   .   .   .   .   .   .   .   .   .   .   .   52650   1   
        287   .   1   .   1    61    61   VAL   CB   C   13    34.04    0.050   .   1   .   .   .   .   .    61   VAL   CB   .   .   .   .   .   .   .   .   .   .   .   .   52650   1   
        288   .   1   .   1    61    61   VAL   N    N   15   112.57    0.050   .   1   .   .   .   .   .    61   VAL   N    .   .   .   .   .   .   .   .   .   .   .   .   52650   1   
        289   .   1   .   1    62    62   PRO   C    C   13   179.98    0.050   .   1   .   .   .   .   .    62   PRO   C    .   .   .   .   .   .   .   .   .   .   .   .   52650   1   
        290   .   1   .   1    62    62   PRO   CA   C   13    60.98    0.050   .   1   .   .   .   .   .    62   PRO   CA   .   .   .   .   .   .   .   .   .   .   .   .   52650   1   
        291   .   1   .   1    62    62   PRO   CB   C   13    30.25    0.050   .   1   .   .   .   .   .    62   PRO   CB   .   .   .   .   .   .   .   .   .   .   .   .   52650   1   
        292   .   1   .   1    63    63   SER   H    H    1     8.490   0.005   .   1   .   .   .   .   .    63   SER   H    .   .   .   .   .   .   .   .   .   .   .   .   52650   1   
        293   .   1   .   1    63    63   SER   C    C   13   176.22    0.050   .   1   .   .   .   .   .    63   SER   C    .   .   .   .   .   .   .   .   .   .   .   .   52650   1   
        294   .   1   .   1    63    63   SER   CA   C   13    61.40    0.050   .   1   .   .   .   .   .    63   SER   CA   .   .   .   .   .   .   .   .   .   .   .   .   52650   1   
        295   .   1   .   1    63    63   SER   CB   C   13    59.94    0.050   .   1   .   .   .   .   .    63   SER   CB   .   .   .   .   .   .   .   .   .   .   .   .   52650   1   
        296   .   1   .   1    63    63   SER   N    N   15   122.01    0.050   .   1   .   .   .   .   .    63   SER   N    .   .   .   .   .   .   .   .   .   .   .   .   52650   1   
        297   .   1   .   1    64    64   THR   H    H    1     6.948   0.005   .   1   .   .   .   .   .    64   THR   H    .   .   .   .   .   .   .   .   .   .   .   .   52650   1   
        298   .   1   .   1    64    64   THR   C    C   13   175.98    0.050   .   1   .   .   .   .   .    64   THR   C    .   .   .   .   .   .   .   .   .   .   .   .   52650   1   
        299   .   1   .   1    64    64   THR   CA   C   13    62.26    0.050   .   1   .   .   .   .   .    64   THR   CA   .   .   .   .   .   .   .   .   .   .   .   .   52650   1   
        300   .   1   .   1    64    64   THR   CB   C   13    69.16    0.050   .   1   .   .   .   .   .    64   THR   CB   .   .   .   .   .   .   .   .   .   .   .   .   52650   1   
        301   .   1   .   1    64    64   THR   N    N   15   107.82    0.050   .   1   .   .   .   .   .    64   THR   N    .   .   .   .   .   .   .   .   .   .   .   .   52650   1   
        302   .   1   .   1    65    65   TYR   H    H    1     7.957   0.005   .   1   .   .   .   .   .    65   TYR   H    .   .   .   .   .   .   .   .   .   .   .   .   52650   1   
        303   .   1   .   1    65    65   TYR   C    C   13   174.73    0.050   .   1   .   .   .   .   .    65   TYR   C    .   .   .   .   .   .   .   .   .   .   .   .   52650   1   
        304   .   1   .   1    65    65   TYR   CA   C   13    58.58    0.050   .   1   .   .   .   .   .    65   TYR   CA   .   .   .   .   .   .   .   .   .   .   .   .   52650   1   
        305   .   1   .   1    65    65   TYR   CB   C   13    37.69    0.050   .   1   .   .   .   .   .    65   TYR   CB   .   .   .   .   .   .   .   .   .   .   .   .   52650   1   
        306   .   1   .   1    65    65   TYR   N    N   15   121.47    0.050   .   1   .   .   .   .   .    65   TYR   N    .   .   .   .   .   .   .   .   .   .   .   .   52650   1   
        307   .   1   .   1    66    66   ILE   H    H    1     7.330   0.005   .   1   .   .   .   .   .    66   ILE   H    .   .   .   .   .   .   .   .   .   .   .   .   52650   1   
        308   .   1   .   1    66    66   ILE   C    C   13   173.42    0.050   .   1   .   .   .   .   .    66   ILE   C    .   .   .   .   .   .   .   .   .   .   .   .   52650   1   
        309   .   1   .   1    66    66   ILE   CA   C   13    58.75    0.050   .   1   .   .   .   .   .    66   ILE   CA   .   .   .   .   .   .   .   .   .   .   .   .   52650   1   
        310   .   1   .   1    66    66   ILE   CB   C   13    41.96    0.050   .   1   .   .   .   .   .    66   ILE   CB   .   .   .   .   .   .   .   .   .   .   .   .   52650   1   
        311   .   1   .   1    66    66   ILE   N    N   15   111.18    0.050   .   1   .   .   .   .   .    66   ILE   N    .   .   .   .   .   .   .   .   .   .   .   .   52650   1   
        312   .   1   .   1    67    67   GLU   H    H    1     8.972   0.005   .   1   .   .   .   .   .    67   GLU   H    .   .   .   .   .   .   .   .   .   .   .   .   52650   1   
        313   .   1   .   1    67    67   GLU   C    C   13   174.57    0.050   .   1   .   .   .   .   .    67   GLU   C    .   .   .   .   .   .   .   .   .   .   .   .   52650   1   
        314   .   1   .   1    67    67   GLU   CA   C   13    53.84    0.050   .   1   .   .   .   .   .    67   GLU   CA   .   .   .   .   .   .   .   .   .   .   .   .   52650   1   
        315   .   1   .   1    67    67   GLU   CB   C   13    33.30    0.050   .   1   .   .   .   .   .    67   GLU   CB   .   .   .   .   .   .   .   .   .   .   .   .   52650   1   
        316   .   1   .   1    67    67   GLU   N    N   15   118.25    0.050   .   1   .   .   .   .   .    67   GLU   N    .   .   .   .   .   .   .   .   .   .   .   .   52650   1   
        317   .   1   .   1    68    68   GLU   H    H    1     9.058   0.005   .   1   .   .   .   .   .    68   GLU   H    .   .   .   .   .   .   .   .   .   .   .   .   52650   1   
        318   .   1   .   1    68    68   GLU   C    C   13   176.08    0.050   .   1   .   .   .   .   .    68   GLU   C    .   .   .   .   .   .   .   .   .   .   .   .   52650   1   
        319   .   1   .   1    68    68   GLU   CA   C   13    58.29    0.050   .   1   .   .   .   .   .    68   GLU   CA   .   .   .   .   .   .   .   .   .   .   .   .   52650   1   
        320   .   1   .   1    68    68   GLU   CB   C   13    29.34    0.050   .   1   .   .   .   .   .    68   GLU   CB   .   .   .   .   .   .   .   .   .   .   .   .   52650   1   
        321   .   1   .   1    68    68   GLU   N    N   15   124.76    0.050   .   1   .   .   .   .   .    68   GLU   N    .   .   .   .   .   .   .   .   .   .   .   .   52650   1   
        322   .   1   .   1    69    69   ALA   H    H    1     8.523   0.005   .   1   .   .   .   .   .    69   ALA   H    .   .   .   .   .   .   .   .   .   .   .   .   52650   1   
        323   .   1   .   1    69    69   ALA   C    C   13   174.62    0.050   .   1   .   .   .   .   .    69   ALA   C    .   .   .   .   .   .   .   .   .   .   .   .   52650   1   
        324   .   1   .   1    69    69   ALA   CA   C   13    50.71    0.050   .   1   .   .   .   .   .    69   ALA   CA   .   .   .   .   .   .   .   .   .   .   .   .   52650   1   
        325   .   1   .   1    69    69   ALA   CB   C   13    17.71    0.050   .   1   .   .   .   .   .    69   ALA   CB   .   .   .   .   .   .   .   .   .   .   .   .   52650   1   
        326   .   1   .   1    69    69   ALA   N    N   15   128.69    0.050   .   1   .   .   .   .   .    69   ALA   N    .   .   .   .   .   .   .   .   .   .   .   .   52650   1   
        327   .   1   .   1    70    70   PRO   C    C   13   176.01    0.050   .   1   .   .   .   .   .    70   PRO   C    .   .   .   .   .   .   .   .   .   .   .   .   52650   1   
        328   .   1   .   1    70    70   PRO   CA   C   13    62.05    0.050   .   1   .   .   .   .   .    70   PRO   CA   .   .   .   .   .   .   .   .   .   .   .   .   52650   1   
        329   .   1   .   1    70    70   PRO   CB   C   13    32.03    0.050   .   1   .   .   .   .   .    70   PRO   CB   .   .   .   .   .   .   .   .   .   .   .   .   52650   1   
        330   .   1   .   1    71    71   VAL   H    H    1     8.244   0.005   .   1   .   .   .   .   .    71   VAL   H    .   .   .   .   .   .   .   .   .   .   .   .   52650   1   
        331   .   1   .   1    71    71   VAL   C    C   13   177.58    0.050   .   1   .   .   .   .   .    71   VAL   C    .   .   .   .   .   .   .   .   .   .   .   .   52650   1   
        332   .   1   .   1    71    71   VAL   CA   C   13    62.87    0.050   .   1   .   .   .   .   .    71   VAL   CA   .   .   .   .   .   .   .   .   .   .   .   .   52650   1   
        333   .   1   .   1    71    71   VAL   CB   C   13    31.52    0.050   .   1   .   .   .   .   .    71   VAL   CB   .   .   .   .   .   .   .   .   .   .   .   .   52650   1   
        334   .   1   .   1    71    71   VAL   N    N   15   120.01    0.050   .   1   .   .   .   .   .    71   VAL   N    .   .   .   .   .   .   .   .   .   .   .   .   52650   1   
        335   .   1   .   1    72    72   LEU   H    H    1     8.989   0.005   .   1   .   .   .   .   .    72   LEU   H    .   .   .   .   .   .   .   .   .   .   .   .   52650   1   
        336   .   1   .   1    72    72   LEU   C    C   13   177.49    0.050   .   1   .   .   .   .   .    72   LEU   C    .   .   .   .   .   .   .   .   .   .   .   .   52650   1   
        337   .   1   .   1    72    72   LEU   CA   C   13    56.77    0.050   .   1   .   .   .   .   .    72   LEU   CA   .   .   .   .   .   .   .   .   .   .   .   .   52650   1   
        338   .   1   .   1    72    72   LEU   CB   C   13    43.28    0.050   .   1   .   .   .   .   .    72   LEU   CB   .   .   .   .   .   .   .   .   .   .   .   .   52650   1   
        339   .   1   .   1    72    72   LEU   N    N   15   128.99    0.050   .   1   .   .   .   .   .    72   LEU   N    .   .   .   .   .   .   .   .   .   .   .   .   52650   1   
        340   .   1   .   1    73    73   LYS   H    H    1     7.388   0.005   .   1   .   .   .   .   .    73   LYS   H    .   .   .   .   .   .   .   .   .   .   .   .   52650   1   
        341   .   1   .   1    73    73   LYS   C    C   13   172.44    0.050   .   1   .   .   .   .   .    73   LYS   C    .   .   .   .   .   .   .   .   .   .   .   .   52650   1   
        342   .   1   .   1    73    73   LYS   CA   C   13    54.58    0.050   .   1   .   .   .   .   .    73   LYS   CA   .   .   .   .   .   .   .   .   .   .   .   .   52650   1   
        343   .   1   .   1    73    73   LYS   CB   C   13    32.30    0.050   .   1   .   .   .   .   .    73   LYS   CB   .   .   .   .   .   .   .   .   .   .   .   .   52650   1   
        344   .   1   .   1    73    73   LYS   N    N   15   110.87    0.050   .   1   .   .   .   .   .    73   LYS   N    .   .   .   .   .   .   .   .   .   .   .   .   52650   1   
        345   .   1   .   1    74    74   LYS   H    H    1     8.652   0.005   .   1   .   .   .   .   .    74   LYS   H    .   .   .   .   .   .   .   .   .   .   .   .   52650   1   
        346   .   1   .   1    74    74   LYS   C    C   13   177.10    0.050   .   1   .   .   .   .   .    74   LYS   C    .   .   .   .   .   .   .   .   .   .   .   .   52650   1   
        347   .   1   .   1    74    74   LYS   CA   C   13    54.88    0.050   .   1   .   .   .   .   .    74   LYS   CA   .   .   .   .   .   .   .   .   .   .   .   .   52650   1   
        348   .   1   .   1    74    74   LYS   CB   C   13    35.71    0.050   .   1   .   .   .   .   .    74   LYS   CB   .   .   .   .   .   .   .   .   .   .   .   .   52650   1   
        349   .   1   .   1    74    74   LYS   N    N   15   118.75    0.050   .   1   .   .   .   .   .    74   LYS   N    .   .   .   .   .   .   .   .   .   .   .   .   52650   1   
        350   .   1   .   1    75    75   VAL   H    H    1     8.726   0.005   .   1   .   .   .   .   .    75   VAL   H    .   .   .   .   .   .   .   .   .   .   .   .   52650   1   
        351   .   1   .   1    75    75   VAL   C    C   13   172.99    0.050   .   1   .   .   .   .   .    75   VAL   C    .   .   .   .   .   .   .   .   .   .   .   .   52650   1   
        352   .   1   .   1    75    75   VAL   CA   C   13    58.41    0.050   .   1   .   .   .   .   .    75   VAL   CA   .   .   .   .   .   .   .   .   .   .   .   .   52650   1   
        353   .   1   .   1    75    75   VAL   CB   C   13    36.14    0.050   .   1   .   .   .   .   .    75   VAL   CB   .   .   .   .   .   .   .   .   .   .   .   .   52650   1   
        354   .   1   .   1    75    75   VAL   N    N   15   112.05    0.050   .   1   .   .   .   .   .    75   VAL   N    .   .   .   .   .   .   .   .   .   .   .   .   52650   1   
        355   .   1   .   1    76    76   ARG   H    H    1     9.426   0.005   .   1   .   .   .   .   .    76   ARG   H    .   .   .   .   .   .   .   .   .   .   .   .   52650   1   
        356   .   1   .   1    76    76   ARG   C    C   13   175.59    0.050   .   1   .   .   .   .   .    76   ARG   C    .   .   .   .   .   .   .   .   .   .   .   .   52650   1   
        357   .   1   .   1    76    76   ARG   CA   C   13    53.14    0.050   .   1   .   .   .   .   .    76   ARG   CA   .   .   .   .   .   .   .   .   .   .   .   .   52650   1   
        358   .   1   .   1    76    76   ARG   CB   C   13    21.04    0.050   .   1   .   .   .   .   .    76   ARG   CB   .   .   .   .   .   .   .   .   .   .   .   .   52650   1   
        359   .   1   .   1    76    76   ARG   N    N   15   122.09    0.050   .   1   .   .   .   .   .    76   ARG   N    .   .   .   .   .   .   .   .   .   .   .   .   52650   1   
        360   .   1   .   1    77    77   ALA   H    H    1     9.307   0.005   .   1   .   .   .   .   .    77   ALA   H    .   .   .   .   .   .   .   .   .   .   .   .   52650   1   
        361   .   1   .   1    77    77   ALA   C    C   13   179.57    0.050   .   1   .   .   .   .   .    77   ALA   C    .   .   .   .   .   .   .   .   .   .   .   .   52650   1   
        362   .   1   .   1    77    77   ALA   CA   C   13    52.58    0.050   .   1   .   .   .   .   .    77   ALA   CA   .   .   .   .   .   .   .   .   .   .   .   .   52650   1   
        363   .   1   .   1    77    77   ALA   CB   C   13    21.04    0.050   .   1   .   .   .   .   .    77   ALA   CB   .   .   .   .   .   .   .   .   .   .   .   .   52650   1   
        364   .   1   .   1    77    77   ALA   N    N   15   126.63    0.050   .   1   .   .   .   .   .    77   ALA   N    .   .   .   .   .   .   .   .   .   .   .   .   52650   1   
        365   .   1   .   1    78    78   ILE   H    H    1     9.027   0.005   .   1   .   .   .   .   .    78   ILE   H    .   .   .   .   .   .   .   .   .   .   .   .   52650   1   
        366   .   1   .   1    78    78   ILE   C    C   13   174.15    0.050   .   1   .   .   .   .   .    78   ILE   C    .   .   .   .   .   .   .   .   .   .   .   .   52650   1   
        367   .   1   .   1    78    78   ILE   CA   C   13    61.63    0.050   .   1   .   .   .   .   .    78   ILE   CA   .   .   .   .   .   .   .   .   .   .   .   .   52650   1   
        368   .   1   .   1    78    78   ILE   CB   C   13    38.74    0.050   .   1   .   .   .   .   .    78   ILE   CB   .   .   .   .   .   .   .   .   .   .   .   .   52650   1   
        369   .   1   .   1    78    78   ILE   N    N   15   118.92    0.050   .   1   .   .   .   .   .    78   ILE   N    .   .   .   .   .   .   .   .   .   .   .   .   52650   1   
        370   .   1   .   1    79    79   TYR   H    H    1     7.336   0.005   .   1   .   .   .   .   .    79   TYR   H    .   .   .   .   .   .   .   .   .   .   .   .   52650   1   
        371   .   1   .   1    79    79   TYR   C    C   13   174.23    0.050   .   1   .   .   .   .   .    79   TYR   C    .   .   .   .   .   .   .   .   .   .   .   .   52650   1   
        372   .   1   .   1    79    79   TYR   CA   C   13    54.73    0.050   .   1   .   .   .   .   .    79   TYR   CA   .   .   .   .   .   .   .   .   .   .   .   .   52650   1   
        373   .   1   .   1    79    79   TYR   CB   C   13    43.06    0.050   .   1   .   .   .   .   .    79   TYR   CB   .   .   .   .   .   .   .   .   .   .   .   .   52650   1   
        374   .   1   .   1    79    79   TYR   N    N   15   115.97    0.050   .   1   .   .   .   .   .    79   TYR   N    .   .   .   .   .   .   .   .   .   .   .   .   52650   1   
        375   .   1   .   1    80    80   ASP   H    H    1     8.490   0.005   .   1   .   .   .   .   .    80   ASP   H    .   .   .   .   .   .   .   .   .   .   .   .   52650   1   
        376   .   1   .   1    80    80   ASP   C    C   13   175.55    0.050   .   1   .   .   .   .   .    80   ASP   C    .   .   .   .   .   .   .   .   .   .   .   .   52650   1   
        377   .   1   .   1    80    80   ASP   CA   C   13    54.51    0.050   .   1   .   .   .   .   .    80   ASP   CA   .   .   .   .   .   .   .   .   .   .   .   .   52650   1   
        378   .   1   .   1    80    80   ASP   CB   C   13    42.47    0.050   .   1   .   .   .   .   .    80   ASP   CB   .   .   .   .   .   .   .   .   .   .   .   .   52650   1   
        379   .   1   .   1    80    80   ASP   N    N   15   116.97    0.050   .   1   .   .   .   .   .    80   ASP   N    .   .   .   .   .   .   .   .   .   .   .   .   52650   1   
        380   .   1   .   1    81    81   TYR   H    H    1     7.974   0.005   .   1   .   .   .   .   .    81   TYR   H    .   .   .   .   .   .   .   .   .   .   .   .   52650   1   
        381   .   1   .   1    81    81   TYR   C    C   13   173.71    0.050   .   1   .   .   .   .   .    81   TYR   C    .   .   .   .   .   .   .   .   .   .   .   .   52650   1   
        382   .   1   .   1    81    81   TYR   CA   C   13    57.34    0.050   .   1   .   .   .   .   .    81   TYR   CA   .   .   .   .   .   .   .   .   .   .   .   .   52650   1   
        383   .   1   .   1    81    81   TYR   CB   C   13    39.59    0.050   .   1   .   .   .   .   .    81   TYR   CB   .   .   .   .   .   .   .   .   .   .   .   .   52650   1   
        384   .   1   .   1    81    81   TYR   N    N   15   123.06    0.050   .   1   .   .   .   .   .    81   TYR   N    .   .   .   .   .   .   .   .   .   .   .   .   52650   1   
        385   .   1   .   1    82    82   GLU   H    H    1     8.218   0.005   .   1   .   .   .   .   .    82   GLU   H    .   .   .   .   .   .   .   .   .   .   .   .   52650   1   
        386   .   1   .   1    82    82   GLU   C    C   13   175.70    0.050   .   1   .   .   .   .   .    82   GLU   C    .   .   .   .   .   .   .   .   .   .   .   .   52650   1   
        387   .   1   .   1    82    82   GLU   CA   C   13    56.49    0.050   .   1   .   .   .   .   .    82   GLU   CA   .   .   .   .   .   .   .   .   .   .   .   .   52650   1   
        388   .   1   .   1    82    82   GLU   CB   C   13    31.93    0.050   .   1   .   .   .   .   .    82   GLU   CB   .   .   .   .   .   .   .   .   .   .   .   .   52650   1   
        389   .   1   .   1    82    82   GLU   N    N   15   122.02    0.050   .   1   .   .   .   .   .    82   GLU   N    .   .   .   .   .   .   .   .   .   .   .   .   52650   1   
        390   .   1   .   1    83    83   GLN   H    H    1     7.236   0.005   .   1   .   .   .   .   .    83   GLN   H    .   .   .   .   .   .   .   .   .   .   .   .   52650   1   
        391   .   1   .   1    83    83   GLN   C    C   13   174.32    0.050   .   1   .   .   .   .   .    83   GLN   C    .   .   .   .   .   .   .   .   .   .   .   .   52650   1   
        392   .   1   .   1    83    83   GLN   CA   C   13    54.55    0.050   .   1   .   .   .   .   .    83   GLN   CA   .   .   .   .   .   .   .   .   .   .   .   .   52650   1   
        393   .   1   .   1    83    83   GLN   CB   C   13    29.45    0.050   .   1   .   .   .   .   .    83   GLN   CB   .   .   .   .   .   .   .   .   .   .   .   .   52650   1   
        394   .   1   .   1    83    83   GLN   N    N   15   119.70    0.050   .   1   .   .   .   .   .    83   GLN   N    .   .   .   .   .   .   .   .   .   .   .   .   52650   1   
        395   .   1   .   1    84    84   VAL   H    H    1     7.778   0.005   .   1   .   .   .   .   .    84   VAL   H    .   .   .   .   .   .   .   .   .   .   .   .   52650   1   
        396   .   1   .   1    84    84   VAL   C    C   13   176.43    0.050   .   1   .   .   .   .   .    84   VAL   C    .   .   .   .   .   .   .   .   .   .   .   .   52650   1   
        397   .   1   .   1    84    84   VAL   CA   C   13    60.21    0.050   .   1   .   .   .   .   .    84   VAL   CA   .   .   .   .   .   .   .   .   .   .   .   .   52650   1   
        398   .   1   .   1    84    84   VAL   CB   C   13    32.28    0.050   .   1   .   .   .   .   .    84   VAL   CB   .   .   .   .   .   .   .   .   .   .   .   .   52650   1   
        399   .   1   .   1    84    84   VAL   N    N   15   117.37    0.050   .   1   .   .   .   .   .    84   VAL   N    .   .   .   .   .   .   .   .   .   .   .   .   52650   1   
        400   .   1   .   1    85    85   GLN   H    H    1     9.037   0.005   .   1   .   .   .   .   .    85   GLN   H    .   .   .   .   .   .   .   .   .   .   .   .   52650   1   
        401   .   1   .   1    85    85   GLN   C    C   13   176.53    0.050   .   1   .   .   .   .   .    85   GLN   C    .   .   .   .   .   .   .   .   .   .   .   .   52650   1   
        402   .   1   .   1    85    85   GLN   CA   C   13    57.11    0.050   .   1   .   .   .   .   .    85   GLN   CA   .   .   .   .   .   .   .   .   .   .   .   .   52650   1   
        403   .   1   .   1    85    85   GLN   CB   C   13    29.05    0.050   .   1   .   .   .   .   .    85   GLN   CB   .   .   .   .   .   .   .   .   .   .   .   .   52650   1   
        404   .   1   .   1    85    85   GLN   N    N   15   122.09    0.050   .   1   .   .   .   .   .    85   GLN   N    .   .   .   .   .   .   .   .   .   .   .   .   52650   1   
        405   .   1   .   1    86    86   ASN   H    H    1     8.615   0.005   .   1   .   .   .   .   .    86   ASN   H    .   .   .   .   .   .   .   .   .   .   .   .   52650   1   
        406   .   1   .   1    86    86   ASN   C    C   13   175.22    0.050   .   1   .   .   .   .   .    86   ASN   C    .   .   .   .   .   .   .   .   .   .   .   .   52650   1   
        407   .   1   .   1    86    86   ASN   CA   C   13    52.31    0.050   .   1   .   .   .   .   .    86   ASN   CA   .   .   .   .   .   .   .   .   .   .   .   .   52650   1   
        408   .   1   .   1    86    86   ASN   CB   C   13    38.60    0.050   .   1   .   .   .   .   .    86   ASN   CB   .   .   .   .   .   .   .   .   .   .   .   .   52650   1   
        409   .   1   .   1    86    86   ASN   N    N   15   118.32    0.050   .   1   .   .   .   .   .    86   ASN   N    .   .   .   .   .   .   .   .   .   .   .   .   52650   1   
        410   .   1   .   1    87    87   ALA   H    H    1     8.772   0.005   .   1   .   .   .   .   .    87   ALA   H    .   .   .   .   .   .   .   .   .   .   .   .   52650   1   
        411   .   1   .   1    87    87   ALA   C    C   13   177.63    0.050   .   1   .   .   .   .   .    87   ALA   C    .   .   .   .   .   .   .   .   .   .   .   .   52650   1   
        412   .   1   .   1    87    87   ALA   CA   C   13    53.08    0.050   .   1   .   .   .   .   .    87   ALA   CA   .   .   .   .   .   .   .   .   .   .   .   .   52650   1   
        413   .   1   .   1    87    87   ALA   CB   C   13    18.67    0.050   .   1   .   .   .   .   .    87   ALA   CB   .   .   .   .   .   .   .   .   .   .   .   .   52650   1   
        414   .   1   .   1    87    87   ALA   N    N   15   126.64    0.050   .   1   .   .   .   .   .    87   ALA   N    .   .   .   .   .   .   .   .   .   .   .   .   52650   1   
        415   .   1   .   1    88    88   ASP   H    H    1     8.262   0.005   .   1   .   .   .   .   .    88   ASP   H    .   .   .   .   .   .   .   .   .   .   .   .   52650   1   
        416   .   1   .   1    88    88   ASP   C    C   13   176.50    0.050   .   1   .   .   .   .   .    88   ASP   C    .   .   .   .   .   .   .   .   .   .   .   .   52650   1   
        417   .   1   .   1    88    88   ASP   CA   C   13    55.68    0.050   .   1   .   .   .   .   .    88   ASP   CA   .   .   .   .   .   .   .   .   .   .   .   .   52650   1   
        418   .   1   .   1    88    88   ASP   CB   C   13    41.10    0.050   .   1   .   .   .   .   .    88   ASP   CB   .   .   .   .   .   .   .   .   .   .   .   .   52650   1   
        419   .   1   .   1    88    88   ASP   N    N   15   116.26    0.050   .   1   .   .   .   .   .    88   ASP   N    .   .   .   .   .   .   .   .   .   .   .   .   52650   1   
        420   .   1   .   1    89    89   GLU   H    H    1     7.524   0.005   .   1   .   .   .   .   .    89   GLU   H    .   .   .   .   .   .   .   .   .   .   .   .   52650   1   
        421   .   1   .   1    89    89   GLU   C    C   13   175.40    0.050   .   1   .   .   .   .   .    89   GLU   C    .   .   .   .   .   .   .   .   .   .   .   .   52650   1   
        422   .   1   .   1    89    89   GLU   CA   C   13    56.71    0.050   .   1   .   .   .   .   .    89   GLU   CA   .   .   .   .   .   .   .   .   .   .   .   .   52650   1   
        423   .   1   .   1    89    89   GLU   CB   C   13    32.77    0.050   .   1   .   .   .   .   .    89   GLU   CB   .   .   .   .   .   .   .   .   .   .   .   .   52650   1   
        424   .   1   .   1    89    89   GLU   N    N   15   114.79    0.050   .   1   .   .   .   .   .    89   GLU   N    .   .   .   .   .   .   .   .   .   .   .   .   52650   1   
        425   .   1   .   1    90    90   GLU   H    H    1     7.646   0.005   .   1   .   .   .   .   .    90   GLU   H    .   .   .   .   .   .   .   .   .   .   .   .   52650   1   
        426   .   1   .   1    90    90   GLU   C    C   13   176.10    0.050   .   1   .   .   .   .   .    90   GLU   C    .   .   .   .   .   .   .   .   .   .   .   .   52650   1   
        427   .   1   .   1    90    90   GLU   CA   C   13    55.77    0.050   .   1   .   .   .   .   .    90   GLU   CA   .   .   .   .   .   .   .   .   .   .   .   .   52650   1   
        428   .   1   .   1    90    90   GLU   CB   C   13    32.71    0.050   .   1   .   .   .   .   .    90   GLU   CB   .   .   .   .   .   .   .   .   .   .   .   .   52650   1   
        429   .   1   .   1    90    90   GLU   N    N   15   118.28    0.050   .   1   .   .   .   .   .    90   GLU   N    .   .   .   .   .   .   .   .   .   .   .   .   52650   1   
        430   .   1   .   1    91    91   LEU   H    H    1     7.762   0.005   .   1   .   .   .   .   .    91   LEU   H    .   .   .   .   .   .   .   .   .   .   .   .   52650   1   
        431   .   1   .   1    91    91   LEU   C    C   13   176.48    0.050   .   1   .   .   .   .   .    91   LEU   C    .   .   .   .   .   .   .   .   .   .   .   .   52650   1   
        432   .   1   .   1    91    91   LEU   CA   C   13    54.01    0.050   .   1   .   .   .   .   .    91   LEU   CA   .   .   .   .   .   .   .   .   .   .   .   .   52650   1   
        433   .   1   .   1    91    91   LEU   CB   C   13    42.94    0.050   .   1   .   .   .   .   .    91   LEU   CB   .   .   .   .   .   .   .   .   .   .   .   .   52650   1   
        434   .   1   .   1    91    91   LEU   N    N   15   119.70    0.050   .   1   .   .   .   .   .    91   LEU   N    .   .   .   .   .   .   .   .   .   .   .   .   52650   1   
        435   .   1   .   1    92    92   THR   H    H    1     7.781   0.005   .   1   .   .   .   .   .    92   THR   H    .   .   .   .   .   .   .   .   .   .   .   .   52650   1   
        436   .   1   .   1    92    92   THR   C    C   13   175.23    0.050   .   1   .   .   .   .   .    92   THR   C    .   .   .   .   .   .   .   .   .   .   .   .   52650   1   
        437   .   1   .   1    92    92   THR   CA   C   13    60.20    0.050   .   1   .   .   .   .   .    92   THR   CA   .   .   .   .   .   .   .   .   .   .   .   .   52650   1   
        438   .   1   .   1    92    92   THR   CB   C   13    71.00    0.050   .   1   .   .   .   .   .    92   THR   CB   .   .   .   .   .   .   .   .   .   .   .   .   52650   1   
        439   .   1   .   1    92    92   THR   N    N   15   108.58    0.050   .   1   .   .   .   .   .    92   THR   N    .   .   .   .   .   .   .   .   .   .   .   .   52650   1   
        440   .   1   .   1    93    93   PHE   H    H    1     8.129   0.005   .   1   .   .   .   .   .    93   PHE   H    .   .   .   .   .   .   .   .   .   .   .   .   52650   1   
        441   .   1   .   1    93    93   PHE   C    C   13   173.45    0.050   .   1   .   .   .   .   .    93   PHE   C    .   .   .   .   .   .   .   .   .   .   .   .   52650   1   
        442   .   1   .   1    93    93   PHE   CA   C   13    56.65    0.050   .   1   .   .   .   .   .    93   PHE   CA   .   .   .   .   .   .   .   .   .   .   .   .   52650   1   
        443   .   1   .   1    93    93   PHE   CB   C   13    40.49    0.050   .   1   .   .   .   .   .    93   PHE   CB   .   .   .   .   .   .   .   .   .   .   .   .   52650   1   
        444   .   1   .   1    93    93   PHE   N    N   15   114.91    0.050   .   1   .   .   .   .   .    93   PHE   N    .   .   .   .   .   .   .   .   .   .   .   .   52650   1   
        445   .   1   .   1    94    94   HIS   H    H    1     9.095   0.005   .   1   .   .   .   .   .    94   HIS   H    .   .   .   .   .   .   .   .   .   .   .   .   52650   1   
        446   .   1   .   1    94    94   HIS   C    C   13   173.51    0.050   .   1   .   .   .   .   .    94   HIS   C    .   .   .   .   .   .   .   .   .   .   .   .   52650   1   
        447   .   1   .   1    94    94   HIS   CA   C   13    54.99    0.050   .   1   .   .   .   .   .    94   HIS   CA   .   .   .   .   .   .   .   .   .   .   .   .   52650   1   
        448   .   1   .   1    94    94   HIS   CB   C   13    32.54    0.050   .   1   .   .   .   .   .    94   HIS   CB   .   .   .   .   .   .   .   .   .   .   .   .   52650   1   
        449   .   1   .   1    94    94   HIS   N    N   15   118.07    0.050   .   1   .   .   .   .   .    94   HIS   N    .   .   .   .   .   .   .   .   .   .   .   .   52650   1   
        450   .   1   .   1    95    95   GLU   H    H    1     9.314   0.005   .   1   .   .   .   .   .    95   GLU   H    .   .   .   .   .   .   .   .   .   .   .   .   52650   1   
        451   .   1   .   1    95    95   GLU   C    C   13   176.35    0.050   .   1   .   .   .   .   .    95   GLU   C    .   .   .   .   .   .   .   .   .   .   .   .   52650   1   
        452   .   1   .   1    95    95   GLU   CA   C   13    58.44    0.050   .   1   .   .   .   .   .    95   GLU   CA   .   .   .   .   .   .   .   .   .   .   .   .   52650   1   
        453   .   1   .   1    95    95   GLU   CB   C   13    29.86    0.050   .   1   .   .   .   .   .    95   GLU   CB   .   .   .   .   .   .   .   .   .   .   .   .   52650   1   
        454   .   1   .   1    95    95   GLU   N    N   15   121.78    0.050   .   1   .   .   .   .   .    95   GLU   N    .   .   .   .   .   .   .   .   .   .   .   .   52650   1   
        455   .   1   .   1    96    96   ASN   H    H    1     9.053   0.005   .   1   .   .   .   .   .    96   ASN   H    .   .   .   .   .   .   .   .   .   .   .   .   52650   1   
        456   .   1   .   1    96    96   ASN   C    C   13   174.70    0.050   .   1   .   .   .   .   .    96   ASN   C    .   .   .   .   .   .   .   .   .   .   .   .   52650   1   
        457   .   1   .   1    96    96   ASN   CA   C   13    56.67    0.050   .   1   .   .   .   .   .    96   ASN   CA   .   .   .   .   .   .   .   .   .   .   .   .   52650   1   
        458   .   1   .   1    96    96   ASN   CB   C   13    37.57    0.050   .   1   .   .   .   .   .    96   ASN   CB   .   .   .   .   .   .   .   .   .   .   .   .   52650   1   
        459   .   1   .   1    96    96   ASN   N    N   15   117.58    0.050   .   1   .   .   .   .   .    96   ASN   N    .   .   .   .   .   .   .   .   .   .   .   .   52650   1   
        460   .   1   .   1    97    97   ASP   H    H    1     8.447   0.005   .   1   .   .   .   .   .    97   ASP   H    .   .   .   .   .   .   .   .   .   .   .   .   52650   1   
        461   .   1   .   1    97    97   ASP   C    C   13   174.87    0.050   .   1   .   .   .   .   .    97   ASP   C    .   .   .   .   .   .   .   .   .   .   .   .   52650   1   
        462   .   1   .   1    97    97   ASP   CA   C   13    56.21    0.050   .   1   .   .   .   .   .    97   ASP   CA   .   .   .   .   .   .   .   .   .   .   .   .   52650   1   
        463   .   1   .   1    97    97   ASP   CB   C   13    41.10    0.050   .   1   .   .   .   .   .    97   ASP   CB   .   .   .   .   .   .   .   .   .   .   .   .   52650   1   
        464   .   1   .   1    97    97   ASP   N    N   15   123.18    0.050   .   1   .   .   .   .   .    97   ASP   N    .   .   .   .   .   .   .   .   .   .   .   .   52650   1   
        465   .   1   .   1    98    98   VAL   H    H    1     7.427   0.005   .   1   .   .   .   .   .    98   VAL   H    .   .   .   .   .   .   .   .   .   .   .   .   52650   1   
        466   .   1   .   1    98    98   VAL   C    C   13   176.03    0.050   .   1   .   .   .   .   .    98   VAL   C    .   .   .   .   .   .   .   .   .   .   .   .   52650   1   
        467   .   1   .   1    98    98   VAL   CA   C   13    61.16    0.050   .   1   .   .   .   .   .    98   VAL   CA   .   .   .   .   .   .   .   .   .   .   .   .   52650   1   
        468   .   1   .   1    98    98   VAL   CB   C   13    33.04    0.050   .   1   .   .   .   .   .    98   VAL   CB   .   .   .   .   .   .   .   .   .   .   .   .   52650   1   
        469   .   1   .   1    98    98   VAL   N    N   15   120.02    0.050   .   1   .   .   .   .   .    98   VAL   N    .   .   .   .   .   .   .   .   .   .   .   .   52650   1   
        470   .   1   .   1    99    99   PHE   H    H    1     9.421   0.005   .   1   .   .   .   .   .    99   PHE   H    .   .   .   .   .   .   .   .   .   .   .   .   52650   1   
        471   .   1   .   1    99    99   PHE   C    C   13   174.55    0.050   .   1   .   .   .   .   .    99   PHE   C    .   .   .   .   .   .   .   .   .   .   .   .   52650   1   
        472   .   1   .   1    99    99   PHE   CA   C   13    56.52    0.050   .   1   .   .   .   .   .    99   PHE   CA   .   .   .   .   .   .   .   .   .   .   .   .   52650   1   
        473   .   1   .   1    99    99   PHE   CB   C   13    41.76    0.050   .   1   .   .   .   .   .    99   PHE   CB   .   .   .   .   .   .   .   .   .   .   .   .   52650   1   
        474   .   1   .   1    99    99   PHE   N    N   15   126.15    0.050   .   1   .   .   .   .   .    99   PHE   N    .   .   .   .   .   .   .   .   .   .   .   .   52650   1   
        475   .   1   .   1   100   100   ASP   H    H    1     8.658   0.005   .   1   .   .   .   .   .   100   ASP   H    .   .   .   .   .   .   .   .   .   .   .   .   52650   1   
        476   .   1   .   1   100   100   ASP   C    C   13   175.40    0.050   .   1   .   .   .   .   .   100   ASP   C    .   .   .   .   .   .   .   .   .   .   .   .   52650   1   
        477   .   1   .   1   100   100   ASP   CA   C   13    53.72    0.050   .   1   .   .   .   .   .   100   ASP   CA   .   .   .   .   .   .   .   .   .   .   .   .   52650   1   
        478   .   1   .   1   100   100   ASP   CB   C   13    42.59    0.050   .   1   .   .   .   .   .   100   ASP   CB   .   .   .   .   .   .   .   .   .   .   .   .   52650   1   
        479   .   1   .   1   100   100   ASP   N    N   15   123.02    0.050   .   1   .   .   .   .   .   100   ASP   N    .   .   .   .   .   .   .   .   .   .   .   .   52650   1   
        480   .   1   .   1   101   101   VAL   H    H    1     8.600   0.005   .   1   .   .   .   .   .   101   VAL   H    .   .   .   .   .   .   .   .   .   .   .   .   52650   1   
        481   .   1   .   1   101   101   VAL   C    C   13   174.79    0.050   .   1   .   .   .   .   .   101   VAL   C    .   .   .   .   .   .   .   .   .   .   .   .   52650   1   
        482   .   1   .   1   101   101   VAL   CA   C   13    62.04    0.050   .   1   .   .   .   .   .   101   VAL   CA   .   .   .   .   .   .   .   .   .   .   .   .   52650   1   
        483   .   1   .   1   101   101   VAL   CB   C   13    32.65    0.050   .   1   .   .   .   .   .   101   VAL   CB   .   .   .   .   .   .   .   .   .   .   .   .   52650   1   
        484   .   1   .   1   101   101   VAL   N    N   15   121.18    0.050   .   1   .   .   .   .   .   101   VAL   N    .   .   .   .   .   .   .   .   .   .   .   .   52650   1   
        485   .   1   .   1   102   102   PHE   H    H    1     9.334   0.005   .   1   .   .   .   .   .   102   PHE   H    .   .   .   .   .   .   .   .   .   .   .   .   52650   1   
        486   .   1   .   1   102   102   PHE   C    C   13   175.33    0.050   .   1   .   .   .   .   .   102   PHE   C    .   .   .   .   .   .   .   .   .   .   .   .   52650   1   
        487   .   1   .   1   102   102   PHE   CA   C   13    59.08    0.050   .   1   .   .   .   .   .   102   PHE   CA   .   .   .   .   .   .   .   .   .   .   .   .   52650   1   
        488   .   1   .   1   102   102   PHE   CB   C   13    41.62    0.050   .   1   .   .   .   .   .   102   PHE   CB   .   .   .   .   .   .   .   .   .   .   .   .   52650   1   
        489   .   1   .   1   102   102   PHE   N    N   15   123.40    0.050   .   1   .   .   .   .   .   102   PHE   N    .   .   .   .   .   .   .   .   .   .   .   .   52650   1   
        490   .   1   .   1   103   103   ASP   H    H    1     7.498   0.005   .   1   .   .   .   .   .   103   ASP   H    .   .   .   .   .   .   .   .   .   .   .   .   52650   1   
        491   .   1   .   1   103   103   ASP   C    C   13   174.79    0.050   .   1   .   .   .   .   .   103   ASP   C    .   .   .   .   .   .   .   .   .   .   .   .   52650   1   
        492   .   1   .   1   103   103   ASP   CA   C   13    56.47    0.050   .   1   .   .   .   .   .   103   ASP   CA   .   .   .   .   .   .   .   .   .   .   .   .   52650   1   
        493   .   1   .   1   103   103   ASP   CB   C   13    44.75    0.050   .   1   .   .   .   .   .   103   ASP   CB   .   .   .   .   .   .   .   .   .   .   .   .   52650   1   
        494   .   1   .   1   103   103   ASP   N    N   15   114.51    0.050   .   1   .   .   .   .   .   103   ASP   N    .   .   .   .   .   .   .   .   .   .   .   .   52650   1   
        495   .   1   .   1   104   104   ASP   H    H    1     8.253   0.005   .   1   .   .   .   .   .   104   ASP   H    .   .   .   .   .   .   .   .   .   .   .   .   52650   1   
        496   .   1   .   1   104   104   ASP   C    C   13   176.16    0.050   .   1   .   .   .   .   .   104   ASP   C    .   .   .   .   .   .   .   .   .   .   .   .   52650   1   
        497   .   1   .   1   104   104   ASP   CA   C   13    52.36    0.050   .   1   .   .   .   .   .   104   ASP   CA   .   .   .   .   .   .   .   .   .   .   .   .   52650   1   
        498   .   1   .   1   104   104   ASP   CB   C   13    41.40    0.050   .   1   .   .   .   .   .   104   ASP   CB   .   .   .   .   .   .   .   .   .   .   .   .   52650   1   
        499   .   1   .   1   104   104   ASP   N    N   15   128.18    0.050   .   1   .   .   .   .   .   104   ASP   N    .   .   .   .   .   .   .   .   .   .   .   .   52650   1   
        500   .   1   .   1   105   105   LYS   H    H    1     8.219   0.005   .   1   .   .   .   .   .   105   LYS   H    .   .   .   .   .   .   .   .   .   .   .   .   52650   1   
        501   .   1   .   1   105   105   LYS   C    C   13   177.90    0.050   .   1   .   .   .   .   .   105   LYS   C    .   .   .   .   .   .   .   .   .   .   .   .   52650   1   
        502   .   1   .   1   105   105   LYS   CA   C   13    59.22    0.050   .   1   .   .   .   .   .   105   LYS   CA   .   .   .   .   .   .   .   .   .   .   .   .   52650   1   
        503   .   1   .   1   105   105   LYS   CB   C   13    32.25    0.050   .   1   .   .   .   .   .   105   LYS   CB   .   .   .   .   .   .   .   .   .   .   .   .   52650   1   
        504   .   1   .   1   105   105   LYS   N    N   15   120.01    0.050   .   1   .   .   .   .   .   105   LYS   N    .   .   .   .   .   .   .   .   .   .   .   .   52650   1   
        505   .   1   .   1   106   106   ASP   H    H    1     8.435   0.005   .   1   .   .   .   .   .   106   ASP   H    .   .   .   .   .   .   .   .   .   .   .   .   52650   1   
        506   .   1   .   1   106   106   ASP   C    C   13   175.61    0.050   .   1   .   .   .   .   .   106   ASP   C    .   .   .   .   .   .   .   .   .   .   .   .   52650   1   
        507   .   1   .   1   106   106   ASP   CA   C   13    52.71    0.050   .   1   .   .   .   .   .   106   ASP   CA   .   .   .   .   .   .   .   .   .   .   .   .   52650   1   
        508   .   1   .   1   106   106   ASP   CB   C   13    41.61    0.050   .   1   .   .   .   .   .   106   ASP   CB   .   .   .   .   .   .   .   .   .   .   .   .   52650   1   
        509   .   1   .   1   106   106   ASP   N    N   15   119.72    0.050   .   1   .   .   .   .   .   106   ASP   N    .   .   .   .   .   .   .   .   .   .   .   .   52650   1   
        510   .   1   .   1   107   107   ALA   H    H    1     8.275   0.005   .   1   .   .   .   .   .   107   ALA   H    .   .   .   .   .   .   .   .   .   .   .   .   52650   1   
        511   .   1   .   1   107   107   ALA   C    C   13   178.54    0.050   .   1   .   .   .   .   .   107   ALA   C    .   .   .   .   .   .   .   .   .   .   .   .   52650   1   
        512   .   1   .   1   107   107   ALA   CA   C   13    54.40    0.050   .   1   .   .   .   .   .   107   ALA   CA   .   .   .   .   .   .   .   .   .   .   .   .   52650   1   
        513   .   1   .   1   107   107   ALA   CB   C   13    18.92    0.050   .   1   .   .   .   .   .   107   ALA   CB   .   .   .   .   .   .   .   .   .   .   .   .   52650   1   
        514   .   1   .   1   107   107   ALA   N    N   15   124.70    0.050   .   1   .   .   .   .   .   107   ALA   N    .   .   .   .   .   .   .   .   .   .   .   .   52650   1   
        515   .   1   .   1   108   108   ASP   H    H    1     8.255   0.005   .   1   .   .   .   .   .   108   ASP   H    .   .   .   .   .   .   .   .   .   .   .   .   52650   1   
        516   .   1   .   1   108   108   ASP   C    C   13   177.04    0.050   .   1   .   .   .   .   .   108   ASP   C    .   .   .   .   .   .   .   .   .   .   .   .   52650   1   
        517   .   1   .   1   108   108   ASP   CA   C   13    55.71    0.050   .   1   .   .   .   .   .   108   ASP   CA   .   .   .   .   .   .   .   .   .   .   .   .   52650   1   
        518   .   1   .   1   108   108   ASP   CB   C   13    42.06    0.050   .   1   .   .   .   .   .   108   ASP   CB   .   .   .   .   .   .   .   .   .   .   .   .   52650   1   
        519   .   1   .   1   108   108   ASP   N    N   15   113.82    0.050   .   1   .   .   .   .   .   108   ASP   N    .   .   .   .   .   .   .   .   .   .   .   .   52650   1   
        520   .   1   .   1   109   109   TRP   H    H    1     7.747   0.005   .   1   .   .   .   .   .   109   TRP   H    .   .   .   .   .   .   .   .   .   .   .   .   52650   1   
        521   .   1   .   1   109   109   TRP   C    C   13   174.61    0.050   .   1   .   .   .   .   .   109   TRP   C    .   .   .   .   .   .   .   .   .   .   .   .   52650   1   
        522   .   1   .   1   109   109   TRP   CA   C   13    55.35    0.050   .   1   .   .   .   .   .   109   TRP   CA   .   .   .   .   .   .   .   .   .   .   .   .   52650   1   
        523   .   1   .   1   109   109   TRP   CB   C   13    32.06    0.050   .   1   .   .   .   .   .   109   TRP   CB   .   .   .   .   .   .   .   .   .   .   .   .   52650   1   
        524   .   1   .   1   109   109   TRP   N    N   15   122.75    0.050   .   1   .   .   .   .   .   109   TRP   N    .   .   .   .   .   .   .   .   .   .   .   .   52650   1   
        525   .   1   .   1   110   110   LEU   H    H    1     8.987   0.005   .   1   .   .   .   .   .   110   LEU   H    .   .   .   .   .   .   .   .   .   .   .   .   52650   1   
        526   .   1   .   1   110   110   LEU   C    C   13   175.72    0.050   .   1   .   .   .   .   .   110   LEU   C    .   .   .   .   .   .   .   .   .   .   .   .   52650   1   
        527   .   1   .   1   110   110   LEU   CA   C   13    54.44    0.050   .   1   .   .   .   .   .   110   LEU   CA   .   .   .   .   .   .   .   .   .   .   .   .   52650   1   
        528   .   1   .   1   110   110   LEU   CB   C   13    44.01    0.050   .   1   .   .   .   .   .   110   LEU   CB   .   .   .   .   .   .   .   .   .   .   .   .   52650   1   
        529   .   1   .   1   110   110   LEU   N    N   15   122.89    0.050   .   1   .   .   .   .   .   110   LEU   N    .   .   .   .   .   .   .   .   .   .   .   .   52650   1   
        530   .   1   .   1   111   111   LEU   H    H    1     7.933   0.005   .   1   .   .   .   .   .   111   LEU   H    .   .   .   .   .   .   .   .   .   .   .   .   52650   1   
        531   .   1   .   1   111   111   LEU   C    C   13   176.34    0.050   .   1   .   .   .   .   .   111   LEU   C    .   .   .   .   .   .   .   .   .   .   .   .   52650   1   
        532   .   1   .   1   111   111   LEU   CA   C   13    54.81    0.050   .   1   .   .   .   .   .   111   LEU   CA   .   .   .   .   .   .   .   .   .   .   .   .   52650   1   
        533   .   1   .   1   111   111   LEU   CB   C   13    43.28    0.050   .   1   .   .   .   .   .   111   LEU   CB   .   .   .   .   .   .   .   .   .   .   .   .   52650   1   
        534   .   1   .   1   111   111   LEU   N    N   15   124.45    0.050   .   1   .   .   .   .   .   111   LEU   N    .   .   .   .   .   .   .   .   .   .   .   .   52650   1   
        535   .   1   .   1   112   112   VAL   H    H    1     9.295   0.005   .   1   .   .   .   .   .   112   VAL   H    .   .   .   .   .   .   .   .   .   .   .   .   52650   1   
        536   .   1   .   1   112   112   VAL   C    C   13   174.16    0.050   .   1   .   .   .   .   .   112   VAL   C    .   .   .   .   .   .   .   .   .   .   .   .   52650   1   
        537   .   1   .   1   112   112   VAL   CA   C   13    59.22    0.050   .   1   .   .   .   .   .   112   VAL   CA   .   .   .   .   .   .   .   .   .   .   .   .   52650   1   
        538   .   1   .   1   112   112   VAL   CB   C   13    38.06    0.050   .   1   .   .   .   .   .   112   VAL   CB   .   .   .   .   .   .   .   .   .   .   .   .   52650   1   
        539   .   1   .   1   112   112   VAL   N    N   15   121.09    0.050   .   1   .   .   .   .   .   112   VAL   N    .   .   .   .   .   .   .   .   .   .   .   .   52650   1   
        540   .   1   .   1   113   113   LYS   H    H    1     8.900   0.005   .   1   .   .   .   .   .   113   LYS   H    .   .   .   .   .   .   .   .   .   .   .   .   52650   1   
        541   .   1   .   1   113   113   LYS   C    C   13   178.29    0.050   .   1   .   .   .   .   .   113   LYS   C    .   .   .   .   .   .   .   .   .   .   .   .   52650   1   
        542   .   1   .   1   113   113   LYS   CA   C   13    54.59    0.050   .   1   .   .   .   .   .   113   LYS   CA   .   .   .   .   .   .   .   .   .   .   .   .   52650   1   
        543   .   1   .   1   113   113   LYS   CB   C   13    37.74    0.050   .   1   .   .   .   .   .   113   LYS   CB   .   .   .   .   .   .   .   .   .   .   .   .   52650   1   
        544   .   1   .   1   113   113   LYS   N    N   15   116.78    0.050   .   1   .   .   .   .   .   113   LYS   N    .   .   .   .   .   .   .   .   .   .   .   .   52650   1   
        545   .   1   .   1   114   114   SER   H    H    1     8.801   0.005   .   1   .   .   .   .   .   114   SER   H    .   .   .   .   .   .   .   .   .   .   .   .   52650   1   
        546   .   1   .   1   114   114   SER   C    C   13   176.97    0.050   .   1   .   .   .   .   .   114   SER   C    .   .   .   .   .   .   .   .   .   .   .   .   52650   1   
        547   .   1   .   1   114   114   SER   CA   C   13    58.28    0.050   .   1   .   .   .   .   .   114   SER   CA   .   .   .   .   .   .   .   .   .   .   .   .   52650   1   
        548   .   1   .   1   114   114   SER   CB   C   13    63.22    0.050   .   1   .   .   .   .   .   114   SER   CB   .   .   .   .   .   .   .   .   .   .   .   .   52650   1   
        549   .   1   .   1   114   114   SER   N    N   15   119.20    0.050   .   1   .   .   .   .   .   114   SER   N    .   .   .   .   .   .   .   .   .   .   .   .   52650   1   
        550   .   1   .   1   115   115   THR   H    H    1     8.431   0.005   .   1   .   .   .   .   .   115   THR   H    .   .   .   .   .   .   .   .   .   .   .   .   52650   1   
        551   .   1   .   1   115   115   THR   C    C   13   174.45    0.050   .   1   .   .   .   .   .   115   THR   C    .   .   .   .   .   .   .   .   .   .   .   .   52650   1   
        552   .   1   .   1   115   115   THR   CA   C   13    63.95    0.050   .   1   .   .   .   .   .   115   THR   CA   .   .   .   .   .   .   .   .   .   .   .   .   52650   1   
        553   .   1   .   1   115   115   THR   CB   C   13    68.92    0.050   .   1   .   .   .   .   .   115   THR   CB   .   .   .   .   .   .   .   .   .   .   .   .   52650   1   
        554   .   1   .   1   115   115   THR   N    N   15   120.17    0.050   .   1   .   .   .   .   .   115   THR   N    .   .   .   .   .   .   .   .   .   .   .   .   52650   1   
        555   .   1   .   1   116   116   VAL   H    H    1     7.974   0.005   .   1   .   .   .   .   .   116   VAL   H    .   .   .   .   .   .   .   .   .   .   .   .   52650   1   
        556   .   1   .   1   116   116   VAL   C    C   13   176.95    0.050   .   1   .   .   .   .   .   116   VAL   C    .   .   .   .   .   .   .   .   .   .   .   .   52650   1   
        557   .   1   .   1   116   116   VAL   CA   C   13    64.04    0.050   .   1   .   .   .   .   .   116   VAL   CA   .   .   .   .   .   .   .   .   .   .   .   .   52650   1   
        558   .   1   .   1   116   116   VAL   CB   C   13    32.71    0.050   .   1   .   .   .   .   .   116   VAL   CB   .   .   .   .   .   .   .   .   .   .   .   .   52650   1   
        559   .   1   .   1   116   116   VAL   N    N   15   121.38    0.050   .   1   .   .   .   .   .   116   VAL   N    .   .   .   .   .   .   .   .   .   .   .   .   52650   1   
        560   .   1   .   1   117   117   SER   H    H    1     7.878   0.005   .   1   .   .   .   .   .   117   SER   H    .   .   .   .   .   .   .   .   .   .   .   .   52650   1   
        561   .   1   .   1   117   117   SER   C    C   13   175.38    0.050   .   1   .   .   .   .   .   117   SER   C    .   .   .   .   .   .   .   .   .   .   .   .   52650   1   
        562   .   1   .   1   117   117   SER   CA   C   13    57.56    0.050   .   1   .   .   .   .   .   117   SER   CA   .   .   .   .   .   .   .   .   .   .   .   .   52650   1   
        563   .   1   .   1   117   117   SER   CB   C   13    65.55    0.050   .   1   .   .   .   .   .   117   SER   CB   .   .   .   .   .   .   .   .   .   .   .   .   52650   1   
        564   .   1   .   1   117   117   SER   N    N   15   111.74    0.050   .   1   .   .   .   .   .   117   SER   N    .   .   .   .   .   .   .   .   .   .   .   .   52650   1   
        565   .   1   .   1   118   118   ASN   H    H    1     7.811   0.005   .   1   .   .   .   .   .   118   ASN   H    .   .   .   .   .   .   .   .   .   .   .   .   52650   1   
        566   .   1   .   1   118   118   ASN   C    C   13   173.02    0.050   .   1   .   .   .   .   .   118   ASN   C    .   .   .   .   .   .   .   .   .   .   .   .   52650   1   
        567   .   1   .   1   118   118   ASN   CA   C   13    55.07    0.050   .   1   .   .   .   .   .   118   ASN   CA   .   .   .   .   .   .   .   .   .   .   .   .   52650   1   
        568   .   1   .   1   118   118   ASN   CB   C   13    37.41    0.050   .   1   .   .   .   .   .   118   ASN   CB   .   .   .   .   .   .   .   .   .   .   .   .   52650   1   
        569   .   1   .   1   118   118   ASN   N    N   15   116.57    0.050   .   1   .   .   .   .   .   118   ASN   N    .   .   .   .   .   .   .   .   .   .   .   .   52650   1   
        570   .   1   .   1   119   119   GLU   H    H    1     7.371   0.005   .   1   .   .   .   .   .   119   GLU   H    .   .   .   .   .   .   .   .   .   .   .   .   52650   1   
        571   .   1   .   1   119   119   GLU   C    C   13   175.03    0.050   .   1   .   .   .   .   .   119   GLU   C    .   .   .   .   .   .   .   .   .   .   .   .   52650   1   
        572   .   1   .   1   119   119   GLU   CA   C   13    55.49    0.050   .   1   .   .   .   .   .   119   GLU   CA   .   .   .   .   .   .   .   .   .   .   .   .   52650   1   
        573   .   1   .   1   119   119   GLU   CB   C   13    32.31    0.050   .   1   .   .   .   .   .   119   GLU   CB   .   .   .   .   .   .   .   .   .   .   .   .   52650   1   
        574   .   1   .   1   119   119   GLU   N    N   15   116.47    0.050   .   1   .   .   .   .   .   119   GLU   N    .   .   .   .   .   .   .   .   .   .   .   .   52650   1   
        575   .   1   .   1   120   120   PHE   H    H    1     8.511   0.005   .   1   .   .   .   .   .   120   PHE   H    .   .   .   .   .   .   .   .   .   .   .   .   52650   1   
        576   .   1   .   1   120   120   PHE   C    C   13   175.72    0.050   .   1   .   .   .   .   .   120   PHE   C    .   .   .   .   .   .   .   .   .   .   .   .   52650   1   
        577   .   1   .   1   120   120   PHE   CA   C   13    56.39    0.050   .   1   .   .   .   .   .   120   PHE   CA   .   .   .   .   .   .   .   .   .   .   .   .   52650   1   
        578   .   1   .   1   120   120   PHE   CB   C   13    42.50    0.050   .   1   .   .   .   .   .   120   PHE   CB   .   .   .   .   .   .   .   .   .   .   .   .   52650   1   
        579   .   1   .   1   120   120   PHE   N    N   15   119.19    0.050   .   1   .   .   .   .   .   120   PHE   N    .   .   .   .   .   .   .   .   .   .   .   .   52650   1   
        580   .   1   .   1   121   121   GLY   H    H    1     8.687   0.005   .   1   .   .   .   .   .   121   GLY   H    .   .   .   .   .   .   .   .   .   .   .   .   52650   1   
        581   .   1   .   1   121   121   GLY   C    C   13   169.72    0.050   .   1   .   .   .   .   .   121   GLY   C    .   .   .   .   .   .   .   .   .   .   .   .   52650   1   
        582   .   1   .   1   121   121   GLY   CA   C   13    45.73    0.050   .   1   .   .   .   .   .   121   GLY   CA   .   .   .   .   .   .   .   .   .   .   .   .   52650   1   
        583   .   1   .   1   121   121   GLY   N    N   15   104.65    0.050   .   1   .   .   .   .   .   121   GLY   N    .   .   .   .   .   .   .   .   .   .   .   .   52650   1   
        584   .   1   .   1   122   122   PHE   H    H    1     8.563   0.005   .   1   .   .   .   .   .   122   PHE   H    .   .   .   .   .   .   .   .   .   .   .   .   52650   1   
        585   .   1   .   1   122   122   PHE   C    C   13   176.77    0.050   .   1   .   .   .   .   .   122   PHE   C    .   .   .   .   .   .   .   .   .   .   .   .   52650   1   
        586   .   1   .   1   122   122   PHE   CA   C   13    56.30    0.050   .   1   .   .   .   .   .   122   PHE   CA   .   .   .   .   .   .   .   .   .   .   .   .   52650   1   
        587   .   1   .   1   122   122   PHE   CB   C   13    42.21    0.050   .   1   .   .   .   .   .   122   PHE   CB   .   .   .   .   .   .   .   .   .   .   .   .   52650   1   
        588   .   1   .   1   122   122   PHE   N    N   15   117.87    0.050   .   1   .   .   .   .   .   122   PHE   N    .   .   .   .   .   .   .   .   .   .   .   .   52650   1   
        589   .   1   .   1   123   123   ILE   H    H    1     8.578   0.005   .   1   .   .   .   .   .   123   ILE   H    .   .   .   .   .   .   .   .   .   .   .   .   52650   1   
        590   .   1   .   1   123   123   ILE   C    C   13   172.25    0.050   .   1   .   .   .   .   .   123   ILE   C    .   .   .   .   .   .   .   .   .   .   .   .   52650   1   
        591   .   1   .   1   123   123   ILE   CA   C   13    57.95    0.050   .   1   .   .   .   .   .   123   ILE   CA   .   .   .   .   .   .   .   .   .   .   .   .   52650   1   
        592   .   1   .   1   123   123   ILE   CB   C   13    40.14    0.050   .   1   .   .   .   .   .   123   ILE   CB   .   .   .   .   .   .   .   .   .   .   .   .   52650   1   
        593   .   1   .   1   123   123   ILE   N    N   15   111.78    0.050   .   1   .   .   .   .   .   123   ILE   N    .   .   .   .   .   .   .   .   .   .   .   .   52650   1   
        594   .   1   .   1   124   124   PRO   C    C   13   179.43    0.050   .   1   .   .   .   .   .   124   PRO   C    .   .   .   .   .   .   .   .   .   .   .   .   52650   1   
        595   .   1   .   1   124   124   PRO   CA   C   13    61.63    0.050   .   1   .   .   .   .   .   124   PRO   CA   .   .   .   .   .   .   .   .   .   .   .   .   52650   1   
        596   .   1   .   1   124   124   PRO   CB   C   13    31.11    0.050   .   1   .   .   .   .   .   124   PRO   CB   .   .   .   .   .   .   .   .   .   .   .   .   52650   1   
        597   .   1   .   1   125   125   GLY   H    H    1     7.970   0.005   .   1   .   .   .   .   .   125   GLY   H    .   .   .   .   .   .   .   .   .   .   .   .   52650   1   
        598   .   1   .   1   125   125   GLY   C    C   13   174.93    0.050   .   1   .   .   .   .   .   125   GLY   C    .   .   .   .   .   .   .   .   .   .   .   .   52650   1   
        599   .   1   .   1   125   125   GLY   CA   C   13    46.83    0.050   .   1   .   .   .   .   .   125   GLY   CA   .   .   .   .   .   .   .   .   .   .   .   .   52650   1   
        600   .   1   .   1   125   125   GLY   N    N   15   109.80    0.050   .   1   .   .   .   .   .   125   GLY   N    .   .   .   .   .   .   .   .   .   .   .   .   52650   1   
        601   .   1   .   1   126   126   ASN   H    H    1     8.546   0.005   .   1   .   .   .   .   .   126   ASN   H    .   .   .   .   .   .   .   .   .   .   .   .   52650   1   
        602   .   1   .   1   126   126   ASN   C    C   13   175.59    0.050   .   1   .   .   .   .   .   126   ASN   C    .   .   .   .   .   .   .   .   .   .   .   .   52650   1   
        603   .   1   .   1   126   126   ASN   CA   C   13    53.32    0.050   .   1   .   .   .   .   .   126   ASN   CA   .   .   .   .   .   .   .   .   .   .   .   .   52650   1   
        604   .   1   .   1   126   126   ASN   CB   C   13    36.23    0.050   .   1   .   .   .   .   .   126   ASN   CB   .   .   .   .   .   .   .   .   .   .   .   .   52650   1   
        605   .   1   .   1   126   126   ASN   N    N   15   113.48    0.050   .   1   .   .   .   .   .   126   ASN   N    .   .   .   .   .   .   .   .   .   .   .   .   52650   1   
        606   .   1   .   1   127   127   TYR   H    H    1     7.738   0.005   .   1   .   .   .   .   .   127   TYR   H    .   .   .   .   .   .   .   .   .   .   .   .   52650   1   
        607   .   1   .   1   127   127   TYR   C    C   13   175.06    0.050   .   1   .   .   .   .   .   127   TYR   C    .   .   .   .   .   .   .   .   .   .   .   .   52650   1   
        608   .   1   .   1   127   127   TYR   CA   C   13    58.48    0.050   .   1   .   .   .   .   .   127   TYR   CA   .   .   .   .   .   .   .   .   .   .   .   .   52650   1   
        609   .   1   .   1   127   127   TYR   CB   C   13    39.23    0.050   .   1   .   .   .   .   .   127   TYR   CB   .   .   .   .   .   .   .   .   .   .   .   .   52650   1   
        610   .   1   .   1   127   127   TYR   N    N   15   118.99    0.050   .   1   .   .   .   .   .   127   TYR   N    .   .   .   .   .   .   .   .   .   .   .   .   52650   1   
        611   .   1   .   1   128   128   VAL   H    H    1     7.205   0.005   .   1   .   .   .   .   .   128   VAL   H    .   .   .   .   .   .   .   .   .   .   .   .   52650   1   
        612   .   1   .   1   128   128   VAL   C    C   13   173.76    0.050   .   1   .   .   .   .   .   128   VAL   C    .   .   .   .   .   .   .   .   .   .   .   .   52650   1   
        613   .   1   .   1   128   128   VAL   CA   C   13    58.27    0.050   .   1   .   .   .   .   .   128   VAL   CA   .   .   .   .   .   .   .   .   .   .   .   .   52650   1   
        614   .   1   .   1   128   128   VAL   CB   C   13    36.18    0.050   .   1   .   .   .   .   .   128   VAL   CB   .   .   .   .   .   .   .   .   .   .   .   .   52650   1   
        615   .   1   .   1   128   128   VAL   N    N   15   108.63    0.050   .   1   .   .   .   .   .   128   VAL   N    .   .   .   .   .   .   .   .   .   .   .   .   52650   1   
        616   .   1   .   1   129   129   GLU   H    H    1     8.802   0.005   .   1   .   .   .   .   .   129   GLU   H    .   .   .   .   .   .   .   .   .   .   .   .   52650   1   
        617   .   1   .   1   129   129   GLU   C    C   13   173.06    0.050   .   1   .   .   .   .   .   129   GLU   C    .   .   .   .   .   .   .   .   .   .   .   .   52650   1   
        618   .   1   .   1   129   129   GLU   CA   C   13    52.78    0.050   .   1   .   .   .   .   .   129   GLU   CA   .   .   .   .   .   .   .   .   .   .   .   .   52650   1   
        619   .   1   .   1   129   129   GLU   CB   C   13    31.81    0.050   .   1   .   .   .   .   .   129   GLU   CB   .   .   .   .   .   .   .   .   .   .   .   .   52650   1   
        620   .   1   .   1   129   129   GLU   N    N   15   118.62    0.050   .   1   .   .   .   .   .   129   GLU   N    .   .   .   .   .   .   .   .   .   .   .   .   52650   1   
        621   .   1   .   1   130   130   PRO   C    C   13   176.05    0.050   .   1   .   .   .   .   .   130   PRO   C    .   .   .   .   .   .   .   .   .   .   .   .   52650   1   
        622   .   1   .   1   130   130   PRO   CA   C   13    63.91    0.050   .   1   .   .   .   .   .   130   PRO   CA   .   .   .   .   .   .   .   .   .   .   .   .   52650   1   
        623   .   1   .   1   130   130   PRO   CB   C   13    32.31    0.050   .   1   .   .   .   .   .   130   PRO   CB   .   .   .   .   .   .   .   .   .   .   .   .   52650   1   
        624   .   1   .   1   131   131   GLU   H    H    1     7.994   0.005   .   1   .   .   .   .   .   131   GLU   H    .   .   .   .   .   .   .   .   .   .   .   .   52650   1   
        625   .   1   .   1   131   131   GLU   C    C   13   174.88    0.050   .   1   .   .   .   .   .   131   GLU   C    .   .   .   .   .   .   .   .   .   .   .   .   52650   1   
        626   .   1   .   1   131   131   GLU   CA   C   13    56.14    0.050   .   1   .   .   .   .   .   131   GLU   CA   .   .   .   .   .   .   .   .   .   .   .   .   52650   1   
        627   .   1   .   1   131   131   GLU   CB   C   13    30.61    0.050   .   1   .   .   .   .   .   131   GLU   CB   .   .   .   .   .   .   .   .   .   .   .   .   52650   1   
        628   .   1   .   1   131   131   GLU   N    N   15   124.16    0.050   .   1   .   .   .   .   .   131   GLU   N    .   .   .   .   .   .   .   .   .   .   .   .   52650   1   
        629   .   1   .   1   132   132   ASN   H    H    1     8.132   0.005   .   1   .   .   .   .   .   132   ASN   H    .   .   .   .   .   .   .   .   .   .   .   .   52650   1   
        630   .   1   .   1   132   132   ASN   C    C   13   179.45    0.050   .   1   .   .   .   .   .   132   ASN   C    .   .   .   .   .   .   .   .   .   .   .   .   52650   1   
        631   .   1   .   1   132   132   ASN   CA   C   13    54.72    0.050   .   1   .   .   .   .   .   132   ASN   CA   .   .   .   .   .   .   .   .   .   .   .   .   52650   1   
        632   .   1   .   1   132   132   ASN   CB   C   13    40.55    0.050   .   1   .   .   .   .   .   132   ASN   CB   .   .   .   .   .   .   .   .   .   .   .   .   52650   1   
        633   .   1   .   1   132   132   ASN   N    N   15   126.95    0.050   .   1   .   .   .   .   .   132   ASN   N    .   .   .   .   .   .   .   .   .   .   .   .   52650   1   
    stop_

save_
