# Supplementary material for: Competitive binding of actin and SH3 domains at proline-rich regions of Las17/WASP regulates actin polymerisation
Source: Commun Biol. 2025 May 15;8:759. doi: 10.1038/s42003-025-08188-4 (PMC12081870; doi:10.1038/s42003-025-08188-4)
Supplement: Supplementary file 8 — Supplementary Data 1-6 [file 42003_2025_8188_MOESM8_ESM.zip › Supplementary data 3_for Fig 2c,3d.xlsx]

## Sheet: Fig2C_T1_vol_8pt
Res No	Assign F1	Assign F2	T1	T1 error	Pos err	Neg err	Fit Error	Num Peaks	Function	Fit Param A	Fit Param B	Param Error A	Param Error B
0
1
2	2LeuH	2LeuN	639.544	7.557	3.7785	3.7785	1.00727	8	A exp(-Bx)	78535400000	0.00156	461782000	1.84735e-05
3	3GlyH	3GlyN	718.377	19.4185	9.70926	9.70926	0.87671	8	A exp(-Bx)	30287900000	0.00139	390901000	3.76005e-05
4	4SerH	4SerN	696.262	15.2664	7.63319	7.63319	1.70125	8	A exp(-Bx)	72128200000	0.00144	764246000	3.14762e-05
5	5LeuH	5LeuN	785.589	20.5661	10.2831	10.2831	1.26445	8	A exp(-Bx)	45217100000	0.00127	544674000	3.33015e-05
6	6GlyH	6GlyN	739.979	7.23102	3.61551	3.61551	0.89387	8	A exp(-Bx)	85782400000	0.00135	395817000	1.32044e-05
7	7IleH	7IleN	740.991	8.60727	4.30363	4.30363	0.78891	8	A exp(-Bx)	63618200000	0.00135	348732000	1.5674e-05
8	8TyrH	8TyrN	680.231	12.1938	6.09689	6.09689	0.72757	8	A exp(-Bx)	37625400000	0.00147	328731000	2.63443e-05
9	9ArgH	9ArgN	686.786	9.54175	4.77088	4.77088	0.73778	8	A exp(-Bx)	49202800000	0.00146	332084000	2.02256e-05
10	10AlaH	10AlaN	723.542	3.30577	1.65288	1.65288	0.37551	8	A exp(-Bx)	67945200000	0.00138	147911000	6.31447e-06
11	11ValH	11ValN	717.837	3.02515	1.51258	1.51258	0.19231	8	A exp(-Bx)	42573700000	0.00139	85749600	5.87066e-06
12	12TyrH	12TyrN	722.404	8.36524	4.18262	4.18262	0.84139	8	A exp(-Bx)	67871300000	0.00138	374657000	1.60273e-05
13	13AlaH	13AlaN	747.577	13.9915	6.99576	6.99576	1.82769	8	A exp(-Bx)	91641200000	0.00134	806297000	2.50266e-05
14	14TyrH	14TyrN	794.161	11.3814	5.6907	5.6907	0.92403	8	A exp(-Bx)	61356200000	0.00126	402847000	1.80422e-05
15	15GluH	15GluN	784.166	6.26377	3.13189	3.13189	0.56297	8	A exp(-Bx)	66767500000	0.00128	245746000	1.01857e-05
16					0	0
17	17GlnH	17GlnN	747.486	10.4468	5.22339	5.22339	0.65657	8	A exp(-Bx)	43520900000	0.00134	285997000	1.86935e-05
18	18ThrH	18ThrN	860.86	8.76791	4.38396	4.38396	0.83358	8	A exp(-Bx)	79443600000	0.00116	356948000	1.183e-05
19					0	0
20	20GluH	20GluN	851.654	15.6029	7.80143	7.80143	1.43833	8	A exp(-Bx)	75985300000	0.00117	617218000	2.15047e-05
21	21GluH	21GluN	788.469	8.44408	4.22204	4.22204	0.89533	8	A exp(-Bx)	79416500000	0.00127	390932000	1.3581e-05
22	22LeuH	22LeuN	718.707	7.14703	3.57351	3.57351	0.59901	8	A exp(-Bx)	56220500000	0.00139	267054000	1.3835e-05
23	23AlaH	23AlaN	721.446	3.44458	1.72229	1.72229	0.43521	8	A exp(-Bx)	83932800000	0.00139	191155000	6.61787e-06
24	24IleH	24IleN	784.793	11.2869	5.64346	5.64346	1.48323	8	A exp(-Bx)	97731900000	0.00127	647344000	1.83221e-05
25	25GlnH	25GlnN	795.89	5.66228	2.83114	2.83114	0.4172	8	A exp(-Bx)	55025900000	0.00126	179203000	8.93849e-06
26	26GluH	26GluN	786.312	6.12042	3.06021	3.06021	0.76342	8	A exp(-Bx)	92971800000	0.00127	333050000	9.8984e-06
27	27AspH	27AspN	732.031	6.4525	3.22625	3.22625	0.55299	8	A exp(-Bx)	58715300000	0.00137	245446000	1.20402e-05
28	28AspH	28AspN	807.498	9.77241	4.88621	4.88621	1.08259	8	A exp(-Bx)	85462900000	0.00124	470318000	1.49849e-05
29	29LeuH	29LeuN	754.947	8.30231	4.15116	4.15116	0.71514	8	A exp(-Bx)	60349100000	0.00132	310803000	1.45651e-05
30	30LeuH	30LeuN	706.449	7.29636	3.64818	3.64818	0.53842	8	A exp(-Bx)	48529000000	0.00142	240994000	1.46183e-05
31	31TyrH	31TyrN	728.347	4.94412	2.47206	2.47206	0.35783	8	A exp(-Bx)	49229300000	0.00137	158805000	9.3195e-06
32	32LeuH	32LeuN	778.37	4.328	2.164	2.164	0.34566	8	A exp(-Bx)	58870600000	0.00128	151327000	7.14333e-06
33	33LeuH	33LeuN	749.547	10.6062	5.30309	5.30309	0.54107	8	A exp(-Bx)	35946500000	0.00133	238894000	1.88744e-05
34	34GlnH	34GlnN	746.177	11.5085	5.75427	5.75427	1.86958	8	A exp(-Bx)	113848000000	0.00134	826194000	2.0665e-05
35	35LysH	35LysN	702.23	8.16812	4.08406	4.08406	0.76756	8	A exp(-Bx)	61303200000	0.00142	343612000	1.65617e-05
36	36SerH	36SerN	927.479	8.83202	4.41601	4.41601	0.83541	8	A exp(-Bx)	87232900000	0.00108	352722000	1.02663e-05
37	37AspH	37AspN	881.427	177.855	88.9277	88.9277	0.74084	8	A exp(-Bx)	3729860000	0.00113	315787000	0.000220294
38	38IleH	38IleN	694.091	5.10922	2.55461	2.55461	0.45826	8	A exp(-Bx)	57029000000	0.00144	203180000	1.06047e-05
39	39AspH	39AspN	757.35	9.79614	4.89807	4.89807	1.21078	8	A exp(-Bx)	88042800000	0.00132	532582000	1.70761e-05
40	40AspH	40AspN	766.133	14.6568	7.32838	7.32838	1.12019	8	A exp(-Bx)	55291400000	0.00131	492181000	2.49615e-05
41	41TrpH	41TrpN	745.27	4.8636	2.4318	2.4318	0.67912	8	A exp(-Bx)	96338700000	0.00134	296022000	8.75614e-06
42	42TrpH	42TrpN	718.894	9.55743	4.77872	4.77872	0.70775	8	A exp(-Bx)	49001600000	0.00139	311128000	1.84899e-05
43	43ThrH	43ThrN	729.222	14.9222	7.46112	7.46112	1.39848	8	A exp(-Bx)	63860300000	0.00137	620479000	2.80499e-05
44	44ValH	44ValN	781.752	10.6881	5.34403	5.34403	0.69307	8	A exp(-Bx)	47996400000	0.00128	302737000	1.74856e-05
45	45LysH	45LysN	735.845	9.03112	4.51556	4.51556	0.61225	8	A exp(-Bx)	46085700000	0.00136	267666000	1.66764e-05
46	46LysH	46LysN	707.049	3.98075	1.99038	1.99038	0.36589	8	A exp(-Bx)	60422900000	0.00141	163527000	7.96255e-06
47	47ArgH	47ArgN	685.849	8.26177	4.13089	4.13089	0.74417	8	A exp(-Bx)	57307800000	0.00146	335539000	1.75612e-05
48	48ValH	48ValN	694.848	8.16311	4.08155	4.08155	0.62326	8	A exp(-Bx)	49282700000	0.00144	280090000	1.6905e-05
49	49IleH	49IleN	713.645	5.32949	2.66474	2.66474	0.56859	8	A exp(-Bx)	69997800000	0.0014	250391000	1.0464e-05
50	50GlyH	50GlyN	712.98	16.6168	8.30841	8.30841	1.04324	8	A exp(-Bx)	41688100000	0.0014	465325000	3.26706e-05
51	51SerH	51SerN	746.973	12.2681	6.13405	6.13405	1.62054	8	A exp(-Bx)	92572800000	0.00134	715040000	2.19812e-05
52	52AspH	52AspN	738.169	18.5281	9.26404	9.26404	0.46444	8	A exp(-Bx)	17351800000	0.00135	205747000	3.39818e-05
53	53SerH	53SerN	727.501	16.3538	8.17691	8.17691	2.11713	8	A exp(-Bx)	88092400000	0.00137	941053000	3.08839e-05
54	54GluH	54GluN	716.142	5.92237	2.96118	2.96118	0.54938	8	A exp(-Bx)	61879800000	0.0014	244787000	1.1547e-05
55	55GluH	55GluN	731.368	7.94202	3.97101	3.97101	1.05248	8	A exp(-Bx)	90711500000	0.00137	467309000	1.4846e-05
56					0	0
57	57ValH	57ValN	753.501	3.4319	1.71595	1.71595	0.39494	8	A exp(-Bx)	80434900000	0.00133	171718000	6.04447e-06
58	58GlyH	58GlyN	755.112	10.8413	5.42066	5.42066	1.18904	8	A exp(-Bx)	77854000000	0.00132	523367000	1.90095e-05
59	59LeuH	59LeuN	752.742	13.2972	6.6486	6.6486	0.95874	8	A exp(-Bx)	50994800000	0.00133	422295000	2.34602e-05
60	60ValH	60ValN	689.408	6.02407	3.01204	3.01204	0.59822	8	A exp(-Bx)	62668200000	0.00145	265685000	1.26737e-05
61					0	0
62	62SerH	62SerN	742.026	4.66842	2.33421	2.33421	0.84611	8	A exp(-Bx)	68371500000	0.00135	202899000	8.4784e-06
63	63ThrH	63ThrN	756.966	12.927	6.46349	6.46349	1.66748	8	A exp(-Bx)	91841100000	0.00132	733552000	2.25537e-05
64	64TyrH	64TyrN	664	6.37536	3.18768	3.18768	0.84273	8	A exp(-Bx)	81053500000	0.00151	382568000	1.44587e-05
65	65IleH	65IleN	707.953	6.22693	3.11347	3.11347	0.69391	8	A exp(-Bx)	73366000000	0.00141	310034000	1.24232e-05
66	66GluH	66GluN	706.306	11.5124	5.7562	5.7562	1.04187	8	A exp(-Bx)	58695700000	0.00142	459964000	2.30709e-05
67	67GluH	67GluN	742.823	8.32179	4.1609	4.1609	1.02241	8	A exp(-Bx)	85523800000	0.00135	451695000	1.50797e-05
68	68AlaH	68AlaN	665.988	7.29796	3.64898	3.64898	0.66364	8	A exp(-Bx)	56011500000	0.0015	301412000	1.64519e-05
69					0	0
70	70ValH	70ValN	770.167	8.68264	4.34132	4.34132	0.93937	8	A exp(-Bx)	78634500000	0.0013	411664000	1.46362e-05
71	71LeuH	71LeuN	676.678	7.10976	3.55488	3.55488	0.54024	8	A exp(-Bx)	47629900000	0.00148	244411000	1.55254e-05
72	72LysH	72LysN	722.336	2.85755	1.42877	1.42877	0.35259	8	A exp(-Bx)	83125200000	0.00138	156785000	5.47657e-06
73	73LysH	73LysN	739.398	18.657	9.32851	9.32851	1.84472	8	A exp(-Bx)	68588400000	0.00135	817022000	3.41044e-05
74	74ValH	74ValN	743.111	10.2176	5.10881	5.10881	0.92871	8	A exp(-Bx)	62506500000	0.00135	405091000	1.84995e-05
75	75ArgH	75ArgN	698.08	7.72534	3.86267	3.86267	0.6423	8	A exp(-Bx)	53208400000	0.00143	284378000	1.58509e-05
76	76AlaH	76AlaN	668.602	3.44992	1.72496	1.72496	0.40265	8	A exp(-Bx)	71212900000	0.0015	180223000	7.71724e-06
77	77IleH	77IleN	744.595	11.3931	5.69656	5.69656	0.61028	8	A exp(-Bx)	37396800000	0.00134	269472000	2.05447e-05
78	78TyrH	78TyrN	840.879	11.1997	5.59984	5.59984	0.92309	8	A exp(-Bx)	66926300000	0.00119	397718000	1.58366e-05
79	79AspH	79AspN	913.271	16.8073	8.40366	8.40366	1.44536	8	A exp(-Bx)	77698500000	0.00109	611986000	2.01443e-05
80	80TyrH	80TyrN	711.139	8.54538	4.27269	4.27269	0.95915	8	A exp(-Bx)	65855200000	0.00141	379527000	1.6895e-05
81	81GluH	81GluN	752.394	11.992	5.99599	5.99599	0.83042	8	A exp(-Bx)	48327800000	0.00133	361183000	2.11782e-05
82	82GlnH	82GlnN	739.373	9.20588	4.60294	4.60294	0.62527	8	A exp(-Bx)	47090400000	0.00135	276928000	1.68372e-05
83	83ValH	83ValN	738.592	17.697	8.84851	8.84851	2.00977	8	A exp(-Bx)	77571100000	0.00135	877875000	3.24221e-05
84	84GlnH	84GlnN	661.762	5.29639	2.64819	2.64819	0.45545	8	A exp(-Bx)	52535200000	0.00151	206936000	1.20934e-05
85	85AsnH	85AsnN	724.175	24.2883	12.1441	12.1441	2.10734	8	A exp(-Bx)	58772100000	0.00138	937840000	4.62618e-05
86	86AlaH	86AlaN	733.99	26.0825	13.0412	13.0412	1.12843	8	A exp(-Bx)	29768600000	0.00136	500550000	4.83528e-05
87	87AspH	87AspN	675.93	5.3013	2.65065	2.65065	0.7879	8	A exp(-Bx)	82480800000	0.00148	316076000	1.16025e-05
88	88GluH	88GluN	734.203	16.5479	8.27393	8.27393	1.15329	8	A exp(-Bx)	47940800000	0.00136	511609000	3.06824e-05
89	89GluH	89GluN	707.088	7.33832	3.66916	3.66916	0.84104	8	A exp(-Bx)	66815400000	0.00141	333297000	1.46758e-05
90	90LeuH	90LeuN	685.85	8.29626	4.14813	4.14813	0.69812	8	A exp(-Bx)	53538300000	0.00146	314776000	1.76344e-05
91	91ThrH	91ThrN	789.426	6.57447	3.28723	3.28723	0.51156	8	A exp(-Bx)	57532600000	0.00127	220127000	1.05489e-05
92	92PheH	92PheN	768.457	11.1712	5.58559	5.58559	1.64408	8	A exp(-Bx)	106690000000	0.0013	720844000	1.89133e-05
93	93HisH	93HisN	767.318	18.3452	9.17261	9.17261	1.35818	8	A exp(-Bx)	52911700000	0.0013	588109000	3.11404e-05
94	94GluH	94GluN	752.294	3.5654	1.7827	1.7827	0.33091	8	A exp(-Bx)	65577000000	0.00133	145775000	6.29975e-06
95	95AsnH	95AsnN	701.343	10.1097	5.05485	5.05485	0.89097	8	A exp(-Bx)	56702300000	0.00143	394025000	2.05488e-05
96	96AspH	96AspN	699.857	4.13648	2.06824	2.06824	0.62474	8	A exp(-Bx)	96923400000	0.00143	276428000	8.44495e-06
97	97ValH	97ValN	742.134	12.3252	6.16258	6.16258	1.20539	8	A exp(-Bx)	67157800000	0.00135	525935000	2.23722e-05
98	98PheH	98PheN	739.311	5.47604	2.73802	2.73802	0.39768	8	A exp(-Bx)	49635300000	0.00135	173669000	1.00182e-05
99	99AspH	99AspN	715.279	10.2436	5.12181	5.12181	0.76382	8	A exp(-Bx)	49749100000	0.0014	340918000	2.00177e-05
100	100ValH	100ValN	714.492	7.54146	3.77073	3.77073	0.63969	8	A exp(-Bx)	56435800000	0.0014	285182000	1.47711e-05
101	101PheH	101PheN	735.43	10.9919	5.49595	5.49595	0.54733	8	A exp(-Bx)	34260600000	0.00136	242363000	2.03185e-05
102	102AspH	102AspN	801.697	10.2125	5.10626	5.10626	0.63575	8	A exp(-Bx)	47528000000	0.00125	276212000	1.5887e-05
103	103AspH	103AspN	743.808	6.51042	3.25521	3.25521	0.47614	8	A exp(-Bx)	50987000000	0.00134	210291000	1.17667e-05
104	104LysH	104LysN	750.947	8.75707	4.37854	4.37854	0.97298	8	A exp(-Bx)	78448300000	0.00133	429355000	1.55268e-05
105	105AspH	105AspN	689.96	7.04495	3.52248	3.52248	0.94066	8	A exp(-Bx)	85396400000	0.00145	422923000	1.47974e-05
106	106AlaH	106AlaN	762.54	6.05583	3.02792	3.02792	0.76628	8	A exp(-Bx)	90997600000	0.00131	337033000	1.04141e-05
107	107AspH	107AspN	780.495	9.30237	4.65118	4.65118	1.00828	8	A exp(-Bx)	80065900000	0.00128	440578000	1.52683e-05
108	108TrpH	108TrpN	774.01	6.96979	3.48489	3.48489	0.71704	8	A exp(-Bx)	75222800000	0.00129	313888000	1.1633e-05
109	109LeuH	109LeuN	782.581	6.31626	3.15813	3.15813	0.42192	8	A exp(-Bx)	49565700000	0.00128	184498000	1.03127e-05
110	110LeuH	110LeuN	694.063	10.1139	5.05694	5.05694	0.87144	8	A exp(-Bx)	55556700000	0.00144	391778000	2.09907e-05
111	111ValH	111ValN	663.488	9.06453	4.53226	4.53226	0.67791	8	A exp(-Bx)	45261300000	0.00151	304027000	2.05873e-05
112	112LysH	112LysN	698.709	8.42084	4.21042	4.21042	0.61051	8	A exp(-Bx)	47095600000	0.00143	274023000	1.72464e-05
113	113SerH	113SerN	720.057	7.95507	3.97754	3.97754	0.70358	8	A exp(-Bx)	59372600000	0.00139	313089000	1.53411e-05
114	114ThrH	114ThrN	676.482	9.75295	4.87648	4.87648	0.86492	8	A exp(-Bx)	55499300000	0.00148	390785000	2.13075e-05
115	115ValH	115ValN	656.066	6.21232	3.10616	3.10616	0.84217	8	A exp(-Bx)	82057400000	0.00152	383504000	1.44318e-05
116	116SerH	116SerN	676.789	14.5254	7.2627	7.2627	0.84995	8	A exp(-Bx)	36693200000	0.00148	384461000	3.16972e-05
117	117AsnH	117AsnN	678.719	26.2835	13.1418	13.1418	1.79874	8	A exp(-Bx)	43093900000	0.00147	813052000	5.6971e-05
118	118GluH	118GluN	840.82	7.61093	3.80546	3.80546	0.62704	8	A exp(-Bx)	66886200000	0.00119	270168000	1.07645e-05
119	119PheH	119PheN	748.797	10.7811	5.39053	5.39053	0.88566	8	A exp(-Bx)	57734100000	0.00134	390567000	1.9224e-05
120	120GlyH	120GlyN	682.123	5.70881	2.8544	2.8544	0.71825	8	A exp(-Bx)	79449500000	0.00147	323844000	1.22685e-05
121	121PheH	121PheN	669.609	13.4329	6.71644	6.71644	1.22081	8	A exp(-Bx)	56255100000	0.00149	553009000	2.99469e-05
122	122IleH	122IleN	725.391	5.92294	2.96147	2.96147	0.43051	8	A exp(-Bx)	48592300000	0.00138	188847000	1.12555e-05
123					0	0
124	124GlyH	124GlyN	730.172	3.85185	1.92593	1.92593	0.35009	8	A exp(-Bx)	62081600000	0.00137	155480000	7.22447e-06
125	125AsnH	125AsnN	671.872	5.33503	2.66751	2.66751	0.66956	8	A exp(-Bx)	77945100000	0.00149	303043000	1.18178e-05
126	126TyrH	126TyrN	807.954	7.11846	3.55923	3.55923	0.6285	8	A exp(-Bx)	68057800000	0.00124	272614000	1.09038e-05
127	127ValH	127ValN	669.869	5.67853	2.83927	2.83927	0.65982	8	A exp(-Bx)	72030300000	0.00149	299274000	1.26539e-05
128	128GluH	128GluN	693.218	10.2625	5.13124	5.13124	0.96872	8	A exp(-Bx)	60782300000	0.00144	435646000	2.1351e-05
129					0	0
130	130GluH	130GluN	829.235	6.96	3.48	3.48	0.67381	8	A exp(-Bx)	76102700000	0.00121	286923000	1.0121e-05
131	131AsnH	131AsnN	733.153	7.05024	3.52512	3.52512	1.42969	8	A exp(-Bx)	139201000000	0.00136	634435000	1.31152e-05
		Average	736.968	10.8699

## Sheet: Fig2C_T2_vol
Res No	Assign F1	Assign F2	Time Constant	TC Error	Pos err	Neg err	Fit Error	Num Peaks	Function	Fit Param A	Fit Param B	Param Error A	Param Error B
0
1
2	2LeuH	2LeuN	74.2339	1.90763	0.953815	0.953815	996993000	11	A exp(-Bx)	75718500000	0.01347	1231990000	0.000345941
3	3GlyH	3GlyN	77.6134	1.48446	0.74223	0.74223	297771000	11	A exp(-Bx)	28913900000	0.01288	347792000	0.00024634
4	4SerH	4SerN	87.959	0.7419	0.37095	0.37095	368653000	11	A exp(-Bx)	75309400000	0.01137	392509000	9.58856e-05
5	5LeuH	5LeuN	78.1323	0.7911	0.39555	0.39555	269857000	11	A exp(-Bx)	42637300000	0.0128	271299000	0.000129577
6	6GlyH	6GlyN	92.4802	0.7621	0.38105	0.38105	394657000	11	A exp(-Bx)	80337900000	0.01081	406263000	8.91014e-05
7	7IleH	7IleN	92.3591	1.04067	0.520335	0.520335	452424000	11	A exp(-Bx)	59052300000	0.01083	408364000	0.000121982
8	8TyrH	8TyrN	80.6702	1.15616	0.57808	0.57808	352817000	11	A exp(-Bx)	38719900000	0.0124	347052000	0.000177624
9	9ArgH	9ArgN	95.265	1.48983	0.744915	0.744915	449126000	11	A exp(-Bx)	47471500000	0.0105	453593000	0.000164121
10	10AlaH	10AlaN	80.3318	1.51677	0.758385	0.758385	615278000	11	A exp(-Bx)	60263200000	0.01245	711934000	0.000234958
11	11ValH	11ValN	83.3796	1.22962	0.61481	0.61481	341299000	11	A exp(-Bx)	41123500000	0.01199	377486000	0.00017683
12	12TyrH	12TyrN	98.6102	0.54762	0.27381	0.27381	252529000	11	A exp(-Bx)	73927700000	0.01014	249638000	5.63151e-05
13	13AlaH	13AlaN	103.591	0.95691	0.478455	0.478455	517196000	11	A exp(-Bx)	89086000000	0.00965	496593000	8.91641e-05
14	14TyrH	14TyrN	86.8853	0.55307	0.276535	0.276535	205068000	11	A exp(-Bx)	55888600000	0.01151	220214000	7.32607e-05
15	15GluH	15GluN	80.7454	0.78317	0.391585	0.391585	352949000	11	A exp(-Bx)	67061900000	0.01238	406779000	0.00012011
16
17	17GlnH	17GlnN	97.1227	0.94823	0.474115	0.474115	271514000	11	A exp(-Bx)	39998600000	0.0103	237972000	0.000100516
18	18ThrH	18ThrN	94.4167	0.44166	0.22083	0.22083	262631000	11	A exp(-Bx)	81744800000	0.01059	233981000	4.95431e-05
19
20	20GluH	20GluN	89.6372	0.77731	0.388655	0.388655	364616000	11	A exp(-Bx)	71703700000	0.01116	383222000	9.67352e-05
21	21GluH	21GluN	88.1386	0.68363	0.341815	0.341815	334170000	11	A exp(-Bx)	74149900000	0.01135	355294000	8.79965e-05
22	22LeuH	22LeuN	101.792	0.92895	0.464475	0.464475	351730000	11	A exp(-Bx)	54378600000	0.00982	300291000	8.96458e-05
23	23AlaH	23AlaN	109.32	1.81006	0.90503	0.90503	826990000	11	A exp(-Bx)	79001000000	0.00915	782160000	0.000151417
24	24IleH	24IleN	84.8173	0.29968	0.14984	0.14984	229334000	11	A exp(-Bx)	99459300000	0.01179	218254000	4.16561e-05
25	25GlnH	25GlnN	91.5466	1.15335	0.576675	0.576675	399452000	11	A exp(-Bx)	53473100000	0.01092	413953000	0.000137596
26	26GluH	26GluN	91.8855	0.57706	0.28853	0.28853	304359000	11	A exp(-Bx)	81566000000	0.01088	314639000	6.83458e-05
27	27AspH	27AspN	90.7749	0.84963	0.424815	0.424815	279234000	11	A exp(-Bx)	50535400000	0.01102	291004000	0.0001031
28	28AspH	28AspN	79.1318	0.73056	0.36528	0.36528	391803000	11	A exp(-Bx)	79212600000	0.01264	458708000	0.000116659
29	29LeuH	29LeuN	102.528	2.16802	1.08401	1.08401	745116000	11	A exp(-Bx)	57194200000	0.00975	730744000	0.000206152
30	30LeuH	30LeuN	94.1276	1.78798	0.89399	0.89399	506347000	11	A exp(-Bx)	44330700000	0.01062	515311000	0.00020173
31	31TyrH	31TyrN	100.15	0.87462	0.43731	0.43731	256029000	11	A exp(-Bx)	47331000000	0.00999	250745000	8.71935e-05
32	32LeuH	32LeuN	86.762	1.0171	0.50855	0.50855	342400000	11	A exp(-Bx)	50716400000	0.01153	368055000	0.000135097
33	33LeuH	33LeuN	75.7339	1.80052	0.90026	0.90026	391348000	11	A exp(-Bx)	31062700000	0.0132	466120000	0.000313741
34	34GlnH	34GlnN	87.3929	5.19274	2.59637	2.59637	3614450000	11	A exp(-Bx)	107495000000	0.01144	3936760000	0.000677516
35	35LysH	35LysN	101.82	1.41609	0.708045	0.708045	535665000	11	A exp(-Bx)	62785000000	0.00982	528303000	0.000136566
36	36SerH	36SerN	153.776	1.42132	0.71066	0.71066	560237000	11	A exp(-Bx)	78033300000	0.0065	396336000	6.01008e-05
37	37AspH	37AspN	90.5854	24.1886	12.0943	12.0943	346572000	11	A exp(-Bx)	2390230000	0.01104	368213000	0.00276
38	38IleH	38IleN	99.0603	0.86789	0.433945	0.433945	333240000	11	A exp(-Bx)	61710800000	0.01009	328517000	8.84367e-05
39	39AspH	39AspN	104.622	1.67988	0.83994	0.83994	855716000	11	A exp(-Bx)	85751800000	0.00956	829428000	0.000153435
40	40AspH	40AspN	92.3559	1.3318	0.6659	0.6659	517308000	11	A exp(-Bx)	60228100000	0.01083	532990000	0.000156106
41	41TrpH	41TrpN	105.38	1.23306	0.61653	0.61653	670177000	11	A exp(-Bx)	90502100000	0.00949	637239000	0.00011102
42	42TrpH	42TrpN	87.941	1.47043	0.735215	0.735215	415722000	11	A exp(-Bx)	42853400000	0.01137	442686000	0.000190081
43	43ThrH	43ThrN	96.7782	0.85026	0.42513	0.42513	315768000	11	A exp(-Bx)	58950300000	0.01033	315774000	9.07739e-05
44	44ValH	44ValN	79.239	0.71523	0.357615	0.357615	232335000	11	A exp(-Bx)	48002600000	0.01262	271719000	0.000113902
45	45LysH	45LysN	89.2928	0.92615	0.463075	0.463075	306382000	11	A exp(-Bx)	44135200000	0.0112	282274000	0.000116146
46	46LysH	46LysN	79.9381	0.78363	0.391815	0.391815	319443000	11	A exp(-Bx)	51496300000	0.01251	316165000	0.00012262
47	47ArgH	47ArgN	96.0563	0.32902	0.16451	0.16451	194763000	11	A exp(-Bx)	48147100000	0.01041	100665000	3.56583e-05
48	48ValH	48ValN	80.6125	1.30217	0.651085	0.651085	400476000	11	A exp(-Bx)	45743800000	0.01241	462141000	0.000200332
49	49IleH	49IleN	93.7827	1.615	0.8075	0.8075	701489000	11	A exp(-Bx)	67864700000	0.01066	715593000	0.000183568
50	50GlyH	50GlyN	115.88	1.64401	0.822005	0.822005	371636000	11	A exp(-Bx)	40615200000	0.00863	340886000	0.000122405
51	51SerH	51SerN	86.3946	0.37118	0.18559	0.18559	210727000	11	A exp(-Bx)	85360800000	0.01157	227194000	4.97287e-05
52	52AspH	52AspN	168.141	3.82466	1.91233	1.91233	220929000	11	A exp(-Bx)	14153300000	0.00595	171257000	0.000135214
53	53SerH	53SerN	144.016	1.58294	0.79147	0.79147	684086000	11	A exp(-Bx)	90980100000	0.00694	561017000	7.6312e-05
54	54GluH	54GluN	154.977	3.67566	1.83783	1.83783	972431000	11	A exp(-Bx)	60660300000	0.00645	788146000	0.000152952
55	55GluH	55GluN	101.598	2.07836	1.03918	1.03918	1063920000	11	A exp(-Bx)	84880800000	0.00984	1050660000	0.000201264
56
57	57ValH	57ValN	100.05	0.84532	0.42266	0.42266	391422000	11	A exp(-Bx)	74827300000	0.00999	383572000	8.44407e-05
58	58GlyH	58GlyN	89.0014	0.80578	0.40289	0.40289	363631000	11	A exp(-Bx)	60103200000	0.01124	335694000	0.000101716
59	59LeuH	59LeuN	85.278	1.00831	0.504155	0.504155	310655000	11	A exp(-Bx)	46072500000	0.01173	338038000	0.000138631
60	60ValH	60ValN	98.7206	0.81358	0.40679	0.40679	281502000	11	A exp(-Bx)	55505600000	0.01013	278090000	8.34747e-05
61
62	62SerH	62SerN	97.5945	1.64951	0.824755	0.824755	616088000	11	A exp(-Bx)	60492200000	0.01025	622481000	0.000173133
63	63ThrH	63ThrN	81.7496	0.94671	0.473355	0.473355	638328000	11	A exp(-Bx)	86087100000	0.01223	622336000	0.000141641
64	64TyrH	64TyrN	104.147	2.24635	1.12318	1.12318	944964000	11	A exp(-Bx)	69581300000	0.0096	904540000	0.000207004
65	65IleH	65IleN	90.7515	0.89094	0.44547	0.44547	390594000	11	A exp(-Bx)	67403900000	0.01102	407127000	0.000108168
66	66GluH	66GluN	88.572	1.18759	0.593795	0.593795	424723000	11	A exp(-Bx)	55268900000	0.01129	457428000	0.000151354
67	67GluH	67GluN	102.479	0.51216	0.25608	0.25608	227225000	11	A exp(-Bx)	72667100000	0.00976	219539000	4.87664e-05
68	68AlaH	68AlaN	84.1741	0.84073	0.420365	0.420365	286412000	11	A exp(-Bx)	50664800000	0.01188	314597000	0.000118646
69
70	70ValH	70ValN	100.257	0.57376	0.28688	0.28688	320309000	11	A exp(-Bx)	79442600000	0.00997	275764000	5.70807e-05
71	71LeuH	71LeuN	80.9555	1.74457	0.872285	0.872285	519265000	11	A exp(-Bx)	44429400000	0.01235	598320000	0.000266069
72	72LysH	72LysN	97.8301	0.30836	0.15418	0.15418	171635000	11	A exp(-Bx)	78072200000	0.01022	149812000	3.22188e-05
73	73LysH	73LysN	97.0107	0.44399	0.221995	0.221995	167824000	11	A exp(-Bx)	61013000000	0.01031	170202000	4.71761e-05
74	74ValH	74ValN	95.1713	0.53661	0.268305	0.268305	199368000	11	A exp(-Bx)	51302100000	0.01051	176795000	5.92424e-05
75	75ArgH	75ArgN	95.2306	1.26157	0.630785	0.630785	367032000	11	A exp(-Bx)	46525400000	0.0105	376622000	0.000139085
76	76AlaH	76AlaN	79.2788	1.24506	0.62253	0.62253	656312000	11	A exp(-Bx)	66343800000	0.01261	653249000	0.000198047
77	77IleH	77IleN	85.3516	1.63225	0.816125	0.816125	364884000	11	A exp(-Bx)	33449000000	0.01172	396803000	0.000223978
78	78TyrH	78TyrN	77.7575	0.75369	0.376845	0.376845	427828000	11	A exp(-Bx)	70795200000	0.01286	431548000	0.000124642
79	79AspH	79AspN	86.8514	0.57299	0.286495	0.286495	276627000	11	A exp(-Bx)	72758600000	0.01151	297139000	7.59577e-05
80	80TyrH	80TyrN	102.25	0.99695	0.498475	0.498475	417054000	11	A exp(-Bx)	68434800000	0.00978	403473000	9.53467e-05
81	81GluH	81GluN	91.1679	1.76134	0.88067	0.88067	584743000	11	A exp(-Bx)	51166900000	0.01097	607639000	0.000211834
82	82GlnH	82GlnN	103.776	1.47017	0.735085	0.735085	397725000	11	A exp(-Bx)	45323200000	0.00964	387313000	0.000136487
83	83ValH	83ValN	96.58	0.98376	0.49188	0.49188	443738000	11	A exp(-Bx)	72646300000	0.01035	451284000	0.000105455
84	84GlnH	84GlnN	115.172	2.43547	1.21774	1.21774	656446000	11	A exp(-Bx)	47530900000	0.00868	595176000	0.000183523
85	85AsnH	85AsnN	109.146	1.35741	0.678705	0.678705	466918000	11	A exp(-Bx)	58531100000	0.00916	435445000	0.000113928
86	86AlaH	86AlaN	101.454	2.06754	1.03377	1.03377	317232000	11	A exp(-Bx)	25381600000	0.00986	313054000	0.000200788
87	87AspH	87AspN	93.3182	0.58494	0.29247	0.29247	360327000	11	A exp(-Bx)	84138800000	0.01072	323241000	6.71674e-05
88	88GluH	88GluN	94.5093	0.61725	0.308625	0.308625	189595000	11	A exp(-Bx)	48164900000	0.01058	192453000	6.9102e-05
89	89GluH	89GluN	99.1662	0.7409	0.37045	0.37045	271068000	11	A exp(-Bx)	59747800000	0.01008	271198000	7.53366e-05
90	90LeuH	90LeuN	96.3149	0.89173	0.445865	0.445865	269996000	11	A exp(-Bx)	47940800000	0.01038	270809000	9.61194e-05
91	91ThrH	91ThrN	78.2582	0.81465	0.407325	0.407325	317813000	11	A exp(-Bx)	56389800000	0.01278	368796000	0.000133003
92	92PheH	92PheN	85.0538	0.40001	0.200005	0.200005	284533000	11	A exp(-Bx)	108209000000	0.01176	315948000	5.52934e-05
93	93HisH	93HisN	82.1244	0.74351	0.371755	0.371755	244683000	11	A exp(-Bx)	48453500000	0.01218	273674000	0.000110232
94	94GluH	94GluN	97.249	0.83329	0.416645	0.416645	309126000	11	A exp(-Bx)	59035600000	0.01028	308203000	8.81034e-05
95	95AsnH	95AsnN	98.0824	1.21513	0.607565	0.607565	388212000	11	A exp(-Bx)	51872900000	0.0102	391029000	0.000126292
96	96AspH	96AspN	93.6871	0.68526	0.34263	0.34263	394258000	11	A exp(-Bx)	89824500000	0.01067	402449000	7.80679e-05
97	97ValH	97ValN	100.422	0.7678	0.3839	0.3839	321499000	11	A exp(-Bx)	67803800000	0.00996	314355000	7.61315e-05
98	98PheH	98PheN	79.4419	1.6469	0.82345	0.82345	495393000	11	A exp(-Bx)	43737300000	0.01259	568203000	0.000260844
99	99AspH	99AspN	97.6801	0.8232	0.4116	0.4116	249248000	11	A exp(-Bx)	48296700000	0.01024	247827000	8.62703e-05
100	100ValH	100ValN	97.751	1.71083	0.855415	0.855415	539831000	11	A exp(-Bx)	51238300000	0.01023	545839000	0.000178991
101	101PheH	101PheN	95.7132	1.59204	0.79602	0.79602	337821000	11	A exp(-Bx)	33496000000	0.01045	340173000	0.000173736
102	102AspH	102AspN	87.4197	1.13801	0.569005	0.569005	316446000	11	A exp(-Bx)	42727200000	0.01144	343956000	0.000148885
103	103AspH	103AspN	77.1058	0.92386	0.46193	0.46193	365666000	11	A exp(-Bx)	49176100000	0.01297	371013000	0.000155371
104	104LysH	104LysN	88.8779	0.73556	0.36778	0.36778	378870000	11	A exp(-Bx)	78429000000	0.01125	400515000	9.31116e-05
105	105AspH	105AspN	102.407	0.99674	0.49837	0.49837	494735000	11	A exp(-Bx)	81270000000	0.00976	478197000	9.50347e-05
106	106AlaH	106AlaN	137.978	1.02551	0.512755	0.512755	499843000	11	A exp(-Bx)	87432400000	0.00725	369107000	5.38639e-05
107	107AspH	107AspN	99.1634	0.68667	0.343335	0.343335	338592000	11	A exp(-Bx)	79292800000	0.01008	333583000	6.98268e-05
108	108TrpH	108TrpN	105.531	1.18965	0.594825	0.594825	513661000	11	A exp(-Bx)	71957500000	0.00948	488025000	0.000106809
109	109LeuH	109LeuN	92.4282	0.84713	0.423565	0.423565	252005000	11	A exp(-Bx)	46137900000	0.01082	259511000	9.91527e-05
110	110LeuH	110LeuN	99.3469	1.2562	0.6281	0.6281	376941000	11	A exp(-Bx)	49055300000	0.01007	376703000	0.000127257
111	111ValH	111ValN	90.5694	2.14883	1.07441	1.07441	596717000	11	A exp(-Bx)	43365500000	0.01104	632899000	0.000261815
112	112LysH	112LysN	92.6618	0.62025	0.310125	0.310125	172574000	11	A exp(-Bx)	43204200000	0.01079	177422000	7.22346e-05
113	113SerH	113SerN	88.7102	1.22885	0.614425	0.614425	408541000	11	A exp(-Bx)	50585400000	0.01127	432440000	0.000156124
114	114ThrH	114ThrN	88.1188	0.63283	0.316415	0.316415	242917000	11	A exp(-Bx)	50859600000	0.01135	225648000	8.1495e-05
115	115ValH	115ValN	99.4179	2.38494	1.19247	1.19247	1146230000	11	A exp(-Bx)	78634900000	0.01006	1145010000	0.000241156
116	116SerH	116SerN	105.651	1.75025	0.875125	0.875125	336253000	11	A exp(-Bx)	32530300000	0.00947	324110000	0.00015676
117	117AsnH	117AsnN	79.9936	1.00086	0.50043	0.50043	280387000	11	A exp(-Bx)	41618800000	0.0125	326076000	0.000156386
118	118GluH	118GluN	87.975	0.72582	0.36291	0.36291	353043000	11	A exp(-Bx)	64393900000	0.01137	328278000	9.37736e-05
119	119PheH	119PheN	95.7684	0.6541	0.32705	0.32705	212914000	11	A exp(-Bx)	52196100000	0.01044	217695000	7.13147e-05
120	120GlyH	120GlyN	81.3349	0.56053	0.280265	0.280265	261095000	11	A exp(-Bx)	68318600000	0.01229	294149000	8.47272e-05
121	121PheH	121PheN	97.0012	0.68754	0.34377	0.34377	260673000	11	A exp(-Bx)	52921300000	0.01031	228633000	7.30676e-05
122	122IleH	122IleN	86.8543	0.89314	0.44657	0.44657	270554000	11	A exp(-Bx)	39843900000	0.01151	253610000	0.000118383
123
124	124GlyH	124GlyN	96.3447	0.3747	0.18735	0.18735	256337000	11	A exp(-Bx)	55754700000	0.01038	132300000	4.03661e-05
125	125AsnH	125AsnN	93.7171	0.77003	0.385015	0.385015	351435000	11	A exp(-Bx)	71265700000	0.01067	358662000	8.76681e-05
126	126TyrH	126TyrN	78.1493	0.71826	0.35913	0.35913	298139000	11	A exp(-Bx)	59965200000	0.0128	346343000	0.000117597
127	127ValH	127ValN	96.0414	0.5355	0.26775	0.26775	289150000	11	A exp(-Bx)	74942500000	0.01041	255063000	5.80537e-05
128	128GluH	128GluN	98.2071	0.8981	0.44905	0.44905	348859000	11	A exp(-Bx)	54610300000	0.01018	303838000	9.31117e-05
129
130	130GluH	130GluN	96.7653	0.89115	0.445575	0.445575	394885000	11	A exp(-Bx)	71435900000	0.01033	401117000	9.51646e-05
131	131AsnH	131AsnN	129.47	1.54575	0.772875	0.772875	1380730000	11	A exp(-Bx)	151964000000	0.00772	1047640000	9.22017e-05
		Average	95.1164	1.33407

## Sheet: Fig2C_NOE
	off				on			i-i0/i0		i0/i
Res No	Assign F2	Height	Volume		Assign F2	Height	Volume	height	volume	height	volume
0
1
2	2LeuN	5955840000	40920900000		2LeuN	4419490000	29317000000	-0.257957	-0.283569	0.742043	0.716431
3	3GlyN	2328830000	17165400000		3GlyN	1586380000	11351400000	-0.318808	-0.338705	0.681192	0.661295
4	4SerN	5767840000	41146300000		4SerN	4704590000	32642100000	-0.184341	-0.206682	0.815659	0.793318
5	5LeuN	3279420000	23391400000		5LeuN	2525900000	18515900000	-0.229772	-0.208431	0.770228	0.791569
6	6GlyN	6574750000	42955500000		6GlyN	5259790000	35261700000	-0.200002	-0.179111	0.799998	0.820889
7	7IleN	4820980000	33766400000		7IleN	3856440000	26410800000	-0.200071	-0.217838	0.799929	0.782162
8	8TyrN	3076510000	21846600000		8TyrN	2638920000	19001300000	-0.142236	-0.13024	0.857764	0.86976
9	9ArgN	4053420000	27905500000		9ArgN	3351650000	22999800000	-0.17313	-0.175797	0.82687	0.824203
10	10AlaN	4736690000	33045300000		10AlaN	3868840000	26890400000	-0.183219	-0.186256	0.816781	0.813744
11	11ValN	3090650000	23110900000		11ValN	2683910000	19452300000	-0.131603	-0.158306	0.868397	0.841694
12	12TyrN	5894210000	40498800000		12TyrN	4589770000	31321800000	-0.221309	-0.226599	0.778691	0.773401
13	13AlaN	7319350000	51607700000		13AlaN	5842710000	41569200000	-0.201745	-0.194516	0.798255	0.805484
14	14TyrN	4165690000	28952100000		14TyrN	3272210000	23337000000	-0.214485	-0.193944	0.785515	0.806056
15	15GluN	5446280000	35521100000		15GluN	4106910000	27836400000	-0.245924	-0.216342	0.754076	0.783658
16
17	17GlnN	3074060000	21231500000		17GlnN	2538310000	17130100000	-0.174281	-0.193175	0.825719	0.806825
18	18ThrN	6324830000	43318700000		18ThrN	4987780000	33797600000	-0.211397	-0.219792	0.788603	0.780208
19
20	20GluN	5965020000	41261000000		20GluN	4135270000	28874500000	-0.306747	-0.300199	0.693253	0.699801
21	21GluN	5941660000	41192100000		21GluN	4755340000	31707300000	-0.199661	-0.230258	0.800339	0.769742
22	22LeuN	4373890000	31542000000		22LeuN	3654350000	25289200000	-0.164508	-0.198237	0.835492	0.801763
23	23AlaN	6472930000	44063300000		23AlaN	5260360000	36411500000	-0.187329	-0.173655	0.812671	0.826345
24	24IleN	7491150000	52668100000		24IleN	5657750000	40633500000	-0.244742	-0.228499	0.755258	0.771501
25	25GlnN	4543960000	31673100000		25GlnN	3723830000	25431600000	-0.180488	-0.19706	0.819512	0.80294
26	26GluN	6960840000	45800800000		26GluN	5440220000	35973100000	-0.218454	-0.214575	0.781546	0.785425
27	27AspN	3957810000	28983300000		27AspN	3051320000	22619700000	-0.229038	-0.219561	0.770962	0.780439
28	28AspN	6440420000	44260100000		28AspN	5210080000	35601400000	-0.191034	-0.195632	0.808966	0.804368
29	29LeuN	4851600000	33067800000		29LeuN	3703340000	24992600000	-0.236677	-0.244201	0.763323	0.755799
30	30LeuN	3350190000	24192500000		30LeuN	2866420000	19742700000	-0.144401	-0.183933	0.855599	0.816067
31	31TyrN	3870270000	27475600000		31TyrN	3299400000	22818300000	-0.147501	-0.169507	0.852499	0.830493
32	32LeuN	4245820000	29289300000		32LeuN	3429990000	23552600000	-0.192149	-0.195863	0.807851	0.804137
33	33LeuN	2441950000	18129500000		33LeuN	2202000000	15484900000	-0.0982616	-0.145873	0.901738	0.854127
34	34GlnN	6104550000	42484200000		34GlnN	4450220000	30034800000	-0.271	-0.293036	0.729	0.706964
35	35LysN	4776520000	32219600000		35LysN	3533350000	24883100000	-0.260267	-0.227703	0.739733	0.772297
36	36SerN	6863140000	44616500000		36SerN	1478930000	9732630000	-0.784511	-0.78186	0.215489	0.21814
37	37AspN	238857000	1752010000		37AspN	218491000	1679440000	-0.0852644	-0.041421	0.914736	0.958579
38	38IleN	4747390000	33423600000		38IleN	2909100000	20686200000	-0.387221	-0.38109	0.612779	0.61891
39	39AspN	7061530000	47279700000		39AspN	4602400000	30423700000	-0.348243	-0.356517	0.651757	0.643483
40	40AspN	4955140000	34218800000		40AspN	3254360000	22477500000	-0.343236	-0.343124	0.656764	0.656876
41	41TrpN	7024240000	48126500000		41TrpN	5059090000	34620300000	-0.279767	-0.28064	0.720233	0.71936
42	42TrpN	3908160000	27668400000		42TrpN	2994820000	20654400000	-0.233701	-0.253502	0.766299	0.746498
43	43ThrN	4428120000	31652500000		43ThrN	3638560000	24794000000	-0.178306	-0.216681	0.821694	0.783319
44	44ValN	3541660000	26271800000		44ValN	2902200000	20628500000	-0.180554	-0.214804	0.819446	0.785196
45	45LysN	3371940000	24062900000		45LysN	2870940000	20158300000	-0.148579	-0.162266	0.851421	0.837734
46	46LysN	4568180000	30964700000		46LysN	3609060000	24668700000	-0.209957	-0.203328	0.790043	0.796672
47	47ArgN	4162580000	28225700000		47ArgN	3115180000	20994500000	-0.251623	-0.256192	0.748377	0.743808
48	48ValN	3920580000	26284000000		48ValN	2511910000	17504100000	-0.359301	-0.33404	0.640699	0.66596
49	49IleN	5239760000	36634400000		49IleN	2914140000	20601000000	-0.443841	-0.43766	0.556159	0.56234
50	50GlyN	3115420000	21626500000		50GlyN	1609720000	11848300000	-0.483306	-0.45214	0.516694	0.54786
51	51SerN	5024200000	38911200000		51SerN	3828400000	30020400000	-0.238008	-0.228489	0.761992	0.771511
52	52AspN	1069140000	8563150000		52AspN	273723000	1748210000	-0.743978	-0.795845	0.256022	0.204155
53	53SerN	6877080000	46435600000		53SerN	2961680000	19298600000	-0.56934	-0.584401	0.43066	0.415599
54	54GluN	4978560000	35459400000		54GluN	1702620000	12464500000	-0.65801	-0.648485	0.34199	0.351515
55	55GluN	6224620000	43623900000		55GluN	3097340000	20930300000	-0.502405	-0.52021	0.497595	0.47979
56
57	57ValN	5660070000	39598400000		57ValN	4442500000	30941200000	-0.215116	-0.218625	0.784884	0.781375
58	58GlyN	5404550000	35880100000		58GlyN	4207140000	28343600000	-0.221556	-0.210047	0.778444	0.789953
59	59LeuN	3521610000	26349700000		59LeuN	3067220000	21619200000	-0.129029	-0.179528	0.870971	0.820472
60	60ValN	4532560000	31867500000		60ValN	4045990000	26922500000	-0.10735	-0.155174	0.89265	0.844826
61
62	62SerN	5116680000	36727200000		62SerN	4090940000	28231200000	-0.20047	-0.231327	0.79953	0.768673
63	63ThrN	7134430000	47111200000		63ThrN	5560680000	37290500000	-0.220585	-0.208458	0.779415	0.791542
64	64TyrN	4833250000	36949100000		64TyrN	4029580000	30585200000	-0.166279	-0.172234	0.833721	0.827766
65	65IleN	5168950000	35427900000		65IleN	4170010000	29340700000	-0.193258	-0.171819	0.806742	0.828181
66	66GluN	4407980000	31720500000		66GluN	3475270000	25164300000	-0.211596	-0.206687	0.788404	0.793313
67	67GluN	6194780000	42182600000		67GluN	4787920000	32353800000	-0.227104	-0.233006	0.772896	0.766994
68	68AlaN	4360930000	30154500000		68AlaN	3655020000	25348600000	-0.161871	-0.159376	0.838129	0.840624
69
70	70ValN	5815910000	40792900000		70ValN	4195140000	30922300000	-0.278679	-0.241969	0.721321	0.758031
71	71LeuN	3804360000	27022300000		71LeuN	2913380000	20876500000	-0.2342	-0.227434	0.7658	0.772566
72	72LysN	6072200000	41525900000		72LysN	4844980000	33656200000	-0.202105	-0.189513	0.797895	0.810487
73	73LysN	4759800000	33697500000		73LysN	3696700000	26480000000	-0.22335	-0.214185	0.77665	0.785815
74	74ValN	3912140000	27964000000		74ValN	3120510000	22566000000	-0.202352	-0.193034	0.797648	0.806966
75	75ArgN	3938340000	26238700000		75ArgN	3104060000	21457000000	-0.211835	-0.182238	0.788165	0.817762
76	76AlaN	5600510000	38041700000		76AlaN	4475480000	31106100000	-0.20088	-0.182316	0.79912	0.817684
77	77IleN	2463380000	18332200000		77IleN	2055310000	15178800000	-0.165655	-0.172014	0.834345	0.827986
78	78TyrN	5388410000	38023300000		78TyrN	4155810000	28352900000	-0.22875	-0.254328	0.77125	0.745672
79	79AspN	6216140000	42212700000		79AspN	5033400000	33887600000	-0.190269	-0.197218	0.809731	0.802782
80	80TyrN	5097500000	36182200000		80TyrN	4164990000	29953700000	-0.182935	-0.172143	0.817065	0.827857
81	81GluN	4339580000	30339400000		81GluN	3214260000	22268000000	-0.259315	-0.266037	0.740685	0.733963
82	82GlnN	3545540000	24987800000		82GlnN	2457070000	16723100000	-0.306997	-0.330749	0.693003	0.669251
83	83ValN	5370910000	38254900000		83ValN	3452730000	24782900000	-0.357142	-0.352164	0.642858	0.647836
84	84GlnN	4239600000	29075300000		84GlnN	2680860000	18465500000	-0.367662	-0.364908	0.632338	0.635092
85	85AsnN	4358020000	30137300000		85AsnN	3013930000	20705300000	-0.308418	-0.312968	0.691582	0.687032
86	86AlaN	2063410000	15623500000		86AlaN	1461220000	11097000000	-0.291842	-0.289724	0.708158	0.710276
87	87AspN	6325320000	43923700000		87AspN	4380640000	29961900000	-0.307444	-0.317865	0.692556	0.682135
88	88GluN	3851170000	27953400000		88GluN	2422490000	17297600000	-0.370973	-0.381199	0.629027	0.618801
89	89GluN	4844270000	32751000000		89GluN	3463520000	24101600000	-0.285027	-0.264096	0.714973	0.735904
90	90LeuN	4273650000	29834200000		90LeuN	3025220000	21698700000	-0.292123	-0.27269	0.707877	0.72731
91	91ThrN	4305840000	29688300000		91ThrN	3314020000	23568800000	-0.230343	-0.206125	0.769657	0.793875
92	92PheN	8500710000	60491600000		92PheN	6629730000	47359700000	-0.220097	-0.217086	0.779903	0.782914
93	93HisN	3423000000	25212400000		93HisN	2735800000	19685100000	-0.20076	-0.219229	0.79924	0.780771
94	94GluN	5342390000	37442300000		94GluN	4267450000	29282500000	-0.20121	-0.21793	0.79879	0.78207
95	95AsnN	4386740000	31146000000		95AsnN	3299720000	24314400000	-0.247797	-0.219341	0.752203	0.780659
96	96AspN	6944470000	46015600000		96AspN	5587530000	38190000000	-0.195399	-0.170064	0.804601	0.829936
97	97ValN	4978020000	34898600000		97ValN	4159630000	27813800000	-0.164401	-0.203011	0.835599	0.796989
98	98PheN	3375440000	23468300000		98PheN	2699020000	18276200000	-0.200395	-0.221239	0.799605	0.778761
99	99AspN	3716450000	25092200000		99AspN	3170120000	21411100000	-0.147003	-0.146703	0.852997	0.853297
100	100ValN	4363630000	30493900000		100ValN	3362370000	23558900000	-0.229456	-0.227423	0.770544	0.772577
101	101PheN	2754870000	20110200000		101PheN	2108070000	15391300000	-0.234784	-0.234652	0.765216	0.765348
102	102AspN	3565130000	24861700000		102AspN	3161720000	21378600000	-0.113154	-0.140099	0.886846	0.859901
103	103AspN	4009780000	27718800000		103AspN	3207550000	21951300000	-0.200068	-0.208072	0.799932	0.791928
104	104LysN	6379890000	42502800000		104LysN	4994690000	33733700000	-0.21712	-0.206318	0.78288	0.793682
105	105AspN	5712960000	41216000000		105AspN	4373400000	30034100000	-0.234477	-0.2713	0.765523	0.7287
106	106AlaN	7496740000	49578700000		106AlaN	2414210000	16383900000	-0.677965	-0.669538	0.322035	0.330462
107	107AspN	6130480000	42702200000		107AspN	3431180000	23452300000	-0.440308	-0.450794	0.559692	0.549206
108	108TrpN	5936320000	41115300000		108TrpN	3476390000	24047100000	-0.414386	-0.41513	0.585614	0.58487
109	109LeuN	3703710000	26763300000		109LeuN	2796560000	19494900000	-0.24493	-0.271581	0.75507	0.728419
110	110LeuN	3894880000	27723500000		110LeuN	3149150000	21705200000	-0.191464	-0.217083	0.808536	0.782917
111	111ValN	3393660000	24205500000		111ValN	2892260000	20853200000	-0.147746	-0.138493	0.852254	0.861507
112	112LysN	3042610000	22160400000		112LysN	2872920000	19951800000	-0.0557712	-0.0996643	0.944229	0.900336
113	113SerN	3948840000	29294700000		113SerN	3401770000	24407900000	-0.138539	-0.166815	0.861461	0.833185
114	114ThrN	3753880000	28034600000		114ThrN	3151200000	23228200000	-0.160549	-0.171445	0.839451	0.828555
115	115ValN	5126220000	39100100000		115ValN	3635810000	27994200000	-0.290742	-0.284038	0.709258	0.715962
116	116SerN	2913580000	20789800000		116SerN	2300960000	15979100000	-0.210264	-0.231397	0.789736	0.768603
117	117AsnN	3132380000	23480500000		117AsnN	2762610000	19183800000	-0.118048	-0.18299	0.881952	0.81701
118	118GluN	4955260000	35570800000		118GluN	3731630000	25484700000	-0.246936	-0.28355	0.753064	0.71645
119	119PheN	4448490000	31431100000		119PheN	3602080000	24673300000	-0.190269	-0.215004	0.809731	0.784996
120	120GlyN	5792120000	37758200000		120GlyN	4478050000	30797600000	-0.226872	-0.184347	0.773128	0.815653
121	121PheN	4121520000	29564600000		121PheN	3323670000	23108600000	-0.193581	-0.218369	0.806419	0.781631
122	122IleN	3558400000	25206900000		122IleN	2918870000	20800200000	-0.179724	-0.174821	0.820276	0.825179
123
124	124GlyN	4804180000	32876700000		124GlyN	3602360000	25356200000	-0.250161	-0.228749	0.749839	0.771251
125	125AsnN	6189190000	42576000000		125AsnN	4849890000	34051900000	-0.216393	-0.200209	0.783607	0.799791
126	126TyrN	4858270000	33749300000		126TyrN	3851150000	26594600000	-0.2073	-0.211996	0.7927	0.788004
127	127ValN	5611190000	38936800000		127ValN	5017130000	33212800000	-0.105871	-0.147007	0.894129	0.852993
128	128GluN	4134060000	29039500000		128GluN	3312900000	23547200000	-0.198633	-0.189132	0.801367	0.810868
129
130	130GluN	5374790000	36191500000		130GluN	3459290000	22897900000	-0.356386	-0.367313	0.643614	0.632687
131	131AsnN	11601300000	74432500000		131AsnN	3004660000	18824900000	-0.741007	-0.747088	0.258993	0.252912
							Average	-0.250034	-0.254797

## Sheet: Fig2C_T1T2
Res No	Assign F1	Assign F2	T1 /ms	T1 Error	T2 /ms	T2 Error	T1/T2
0
1
2	2LeuH	2LeuN	639.544	7.557	74.2339	1.90763	8.61525
3	3GlyH	3GlyN	718.377	19.4185	77.6134	1.48446	9.25585
4	4SerH	4SerN	696.262	15.2664	87.959	0.7419	7.91576
5	5LeuH	5LeuN	785.589	20.5661	78.1323	0.7911	10.0546
6	6GlyH	6GlyN	739.979	7.23102	92.4802	0.7621	8.00148
7	7IleH	7IleN	740.991	8.60727	92.3591	1.04067	8.02294
8	8TyrH	8TyrN	680.231	12.1938	80.6702	1.15616	8.43225
9	9ArgH	9ArgN	686.786	9.54175	95.265	1.48983	7.20921
10	10AlaH	10AlaN	723.542	3.30577	80.3318	1.51677	9.00692
11	11ValH	11ValN	717.837	3.02515	83.3796	1.22962	8.60927
12	12TyrH	12TyrN	722.404	8.36524	98.6102	0.54762	7.32585
13	13AlaH	13AlaN	747.577	13.9915	103.591	0.95691	7.21663
14	14TyrH	14TyrN	794.161	11.3814	86.8853	0.55307	9.14035
15	15GluH	15GluN	784.166	6.26377	80.7454	0.78317	9.71159
16
17	17GlnH	17GlnN	747.486	10.4468	97.1227	0.94823	7.69631
18	18ThrH	18ThrN	860.86	8.76791	94.4167	0.44166	9.11766
19
20	20GluH	20GluN	851.654	15.6029	89.6372	0.77731	9.50111
21	21GluH	21GluN	788.469	8.44408	88.1386	0.68363	8.94579
22	22LeuH	22LeuN	718.707	7.14703	101.792	0.92895	7.06056
23	23AlaH	23AlaN	721.446	3.44458	109.32	1.81006	6.5994
24	24IleH	24IleN	784.793	11.2869	84.8173	0.29968	9.25275
25	25GlnH	25GlnN	795.89	5.66228	91.5466	1.15335	8.69381
26	26GluH	26GluN	786.312	6.12042	91.8855	0.57706	8.55751
27	27AspH	27AspN	732.031	6.4525	90.7749	0.84963	8.06424
28	28AspH	28AspN	807.498	9.77241	79.1318	0.73056	10.2045
29	29LeuH	29LeuN	754.947	8.30231	102.528	2.16802	7.36335
30	30LeuH	30LeuN	706.449	7.29636	94.1276	1.78798	7.50523
31	31TyrH	31TyrN	728.347	4.94412	100.15	0.87462	7.27255
32	32LeuH	32LeuN	778.37	4.328	86.762	1.0171	8.97133
33	33LeuH	33LeuN	749.547	10.6062	75.7339	1.80052	9.89711
34	34GlnH	34GlnN	746.177	11.5085	87.3929	5.19274	8.53819
35	35LysH	35LysN	702.23	8.16812	101.82	1.41609	6.89679
36	36SerH	36SerN	927.479	8.83202	153.776	1.42132	6.03137
37	37AspH	37AspN	881.427	177.855	90.5854	24.1886	9.73035
38	38IleH	38IleN	694.091	5.10922	99.0603	0.86789	7.00675
39	39AspH	39AspN	757.35	9.79614	104.622	1.67988	7.23894
40	40AspH	40AspN	766.133	14.6568	92.3559	1.3318	8.29544
41	41TrpH	41TrpN	745.27	4.8636	105.38	1.23306	7.07218
42	42TrpH	42TrpN	718.894	9.55743	87.941	1.47043	8.17473
43	43ThrH	43ThrN	729.222	14.9222	96.7782	0.85026	7.53498
44	44ValH	44ValN	781.752	10.6881	79.239	0.71523	9.86576
45	45LysH	45LysN	735.845	9.03112	89.2928	0.92615	8.24081
46	46LysH	46LysN	707.049	3.98075	79.9381	0.78363	8.84495
47	47ArgH	47ArgN	685.849	8.26177	96.0563	0.32902	7.14007
48	48ValH	48ValN	694.848	8.16311	80.6125	1.30217	8.61961
49	49IleH	49IleN	713.645	5.32949	93.7827	1.615	7.60956
50	50GlyH	50GlyN	712.98	16.6168	115.88	1.64401	6.15273
51	51SerH	51SerN	746.973	12.2681	86.3946	0.37118	8.64606
52	52AspH	52AspN	738.169	18.5281	168.141	3.82466	4.39017
53	53SerH	53SerN	727.501	16.3538	144.016	1.58294	5.05154
54	54GluH	54GluN	716.142	5.92237	154.977	3.67566	4.62095
55	55GluH	55GluN	731.368	7.94202	101.598	2.07836	7.19863
56
57	57ValH	57ValN	753.501	3.4319	100.05	0.84532	7.53122
58	58GlyH	58GlyN	755.112	10.8413	89.0014	0.80578	8.48428
59	59LeuH	59LeuN	752.742	13.2972	85.278	1.00831	8.82692
60	60ValH	60ValN	689.408	6.02407	98.7206	0.81358	6.98342
61
62	62SerH	62SerN	742.026	4.66842	97.5945	1.64951	7.60315
63	63ThrH	63ThrN	756.966	12.927	81.7496	0.94671	9.25956
64	64TyrH	64TyrN	664	6.37536	104.147	2.24635	6.37558
65	65IleH	65IleN	707.953	6.22693	90.7515	0.89094	7.801
66	66GluH	66GluN	706.306	11.5124	88.572	1.18759	7.97437
67	67GluH	67GluN	742.823	8.32179	102.479	0.51216	7.24852
68	68AlaH	68AlaN	665.988	7.29796	84.1741	0.84073	7.91203
69
70	70ValH	70ValN	770.167	8.68264	100.257	0.57376	7.68195
71	71LeuH	71LeuN	676.678	7.10976	80.9555	1.74457	8.35864
72	72LysH	72LysN	722.336	2.85755	97.8301	0.30836	7.38358
73	73LysH	73LysN	739.398	18.657	97.0107	0.44399	7.62182
74	74ValH	74ValN	743.111	10.2176	95.1713	0.53661	7.80814
75	75ArgH	75ArgN	698.08	7.72534	95.2306	1.26157	7.33041
76	76AlaH	76AlaN	668.602	3.44992	79.2788	1.24506	8.43356
77	77IleH	77IleN	744.595	11.3931	85.3516	1.63225	8.72386
78	78TyrH	78TyrN	840.879	11.1997	77.7575	0.75369	10.8141
79	79AspH	79AspN	913.271	16.8073	86.8514	0.57299	10.5153
80	80TyrH	80TyrN	711.139	8.54538	102.25	0.99695	6.95492
81	81GluH	81GluN	752.394	11.992	91.1679	1.76134	8.25285
82	82GlnH	82GlnN	739.373	9.20588	103.776	1.47017	7.12472
83	83ValH	83ValN	738.592	17.697	96.58	0.98376	7.64747
84	84GlnH	84GlnN	661.762	5.29639	115.172	2.43547	5.74583
85	85AsnH	85AsnN	724.175	24.2883	109.146	1.35741	6.63493
86	86AlaH	86AlaN	733.99	26.0825	101.454	2.06754	7.23472
87	87AspH	87AspN	675.93	5.3013	93.3182	0.58494	7.24328
88	88GluH	88GluN	734.203	16.5479	94.5093	0.61725	7.76858
89	89GluH	89GluN	707.088	7.33832	99.1662	0.7409	7.13034
90	90LeuH	90LeuN	685.85	8.29626	96.3149	0.89173	7.12091
91	91ThrH	91ThrN	789.426	6.57447	78.2582	0.81465	10.0875
92	92PheH	92PheN	768.457	11.1712	85.0538	0.40001	9.03496
93	93HisH	93HisN	767.318	18.3452	82.1244	0.74351	9.34336
94	94GluH	94GluN	752.294	3.5654	97.249	0.83329	7.73575
95	95AsnH	95AsnN	701.343	10.1097	98.0824	1.21513	7.15055
96	96AspH	96AspN	699.857	4.13648	93.6871	0.68526	7.47015
97	97ValH	97ValN	742.134	12.3252	100.422	0.7678	7.39015
98	98PheH	98PheN	739.311	5.47604	79.4419	1.6469	9.3063
99	99AspH	99AspN	715.279	10.2436	97.6801	0.8232	7.32266
100	100ValH	100ValN	714.492	7.54146	97.751	1.71083	7.30931
101	101PheH	101PheN	735.43	10.9919	95.7132	1.59204	7.68369
102	102AspH	102AspN	801.697	10.2125	87.4197	1.13801	9.17066
103	103AspH	103AspN	743.808	6.51042	77.1058	0.92386	9.64659
104	104LysH	104LysN	750.947	8.75707	88.8779	0.73556	8.4492
105	105AspH	105AspN	689.96	7.04495	102.407	0.99674	6.73743
106	106AlaH	106AlaN	762.54	6.05583	137.978	1.02551	5.52654
107	107AspH	107AspN	780.495	9.30237	99.1634	0.68667	7.8708
108	108TrpH	108TrpN	774.01	6.96979	105.531	1.18965	7.33446
109	109LeuH	109LeuN	782.581	6.31626	92.4282	0.84713	8.4669
110	110LeuH	110LeuN	694.063	10.1139	99.3469	1.2562	6.98626
111	111ValH	111ValN	663.488	9.06453	90.5694	2.14883	7.32574
112	112LysH	112LysN	698.709	8.42084	92.6618	0.62025	7.54042
113	113SerH	113SerN	720.057	7.95507	88.7102	1.22885	8.11696
114	114ThrH	114ThrN	676.482	9.75295	88.1188	0.63283	7.67694
115	115ValH	115ValN	656.066	6.21232	99.4179	2.38494	6.59907
116	116SerH	116SerN	676.789	14.5254	105.651	1.75025	6.4059
117	117AsnH	117AsnN	678.719	26.2835	79.9936	1.00086	8.48467
118	118GluH	118GluN	840.82	7.61093	87.975	0.72582	9.55749
119	119PheH	119PheN	748.797	10.7811	95.7684	0.6541	7.81883
120	120GlyH	120GlyN	682.123	5.70881	81.3349	0.56053	8.3866
121	121PheH	121PheN	669.609	13.4329	97.0012	0.68754	6.9031
122	122IleH	122IleN	725.391	5.92294	86.8543	0.89314	8.35181
123
124	124GlyH	124GlyN	730.172	3.85185	96.3447	0.3747	7.57875
125	125AsnH	125AsnN	671.872	5.33503	93.7171	0.77003	7.16915
126	126TyrH	126TyrN	807.954	7.11846	78.1493	0.71826	10.3386
127	127ValH	127ValN	669.869	5.67853	96.0414	0.5355	6.97479
128	128GluH	128GluN	693.218	10.2625	98.2071	0.8981	7.05874
129
130	130GluH	130GluN	829.235	6.96	96.7653	0.89115	8.56955
131	131AsnH	131AsnN	733.153	7.05024	129.47	1.54575	5.66272
		Average	736.968	10.8699	95.1164	1.33407	7.90402
							If S2 ~ 0.9, tm ~ 8.5ns

## Sheet: Fig2C_summary
Res No	T1	T1 error	frac error	T2	T2 error	frac error	NOE		Res No	R1/s	error	R2/s	error	NOE
0									0
1									1
2	639.544	7.557	0.0118162	74.2339	1.90763	0.0256976	0.716431		2	1.56361	0.00923802	13.4709	0.173085	0.716431
3	718.377	19.4185	0.0270311	77.6134	1.48446	0.0191263	0.661295		3	1.39203	0.018814	12.8844	0.123215	0.661295
4	696.262	15.2664	0.0219262	87.959	0.7419	0.00843462	0.793318		4	1.43624	0.0157456	11.3689	0.0479463	0.793318
5	785.589	20.5661	0.0261792	78.1323	0.7911	0.0101251	0.791569		5	1.27293	0.0166622	12.7988	0.0647948	0.791569
6	739.979	7.23102	0.00977193	92.4802	0.7621	0.00824068	0.820889		6	1.35139	0.00660285	10.8131	0.0445538	0.820889
7	740.991	8.60727	0.0116159	92.3591	1.04067	0.0112677	0.782162		7	1.34954	0.00783808	10.8273	0.0609992	0.782162
8	680.231	12.1938	0.0179259	80.6702	1.15616	0.0143319	0.86976		8	1.47009	0.0131764	12.3962	0.0888305	0.86976
9	686.786	9.54175	0.0138933	95.265	1.48983	0.0156388	0.824203		9	1.45606	0.0101148	10.497	0.0820804	0.824203
10	723.542	3.30577	0.00456887	80.3318	1.51677	0.0188813	0.813744		10	1.38209	0.0031573	12.4484	0.117521	0.813744
11	717.837	3.02515	0.00421426	83.3796	1.22962	0.0147473	0.841694		11	1.39307	0.00293538	11.9933	0.0884345	0.841694
12	722.404	8.36524	0.0115797	98.6102	0.54762	0.00555338	0.773401		12	1.38427	0.00801472	10.1409	0.0281583	0.773401
13	747.577	13.9915	0.0187158	103.591	0.95691	0.00923739	0.805484		13	1.33765	0.0125177	9.65336	0.0445859	0.805484
14	794.161	11.3814	0.0143313	86.8853	0.55307	0.00636552	0.806056		14	1.25919	0.00902294	11.5094	0.0366318	0.806056
15	784.166	6.26377	0.00798782	80.7454	0.78317	0.00969926	0.783658		15	1.27524	0.00509319	12.3846	0.0600608	0.783658
17	747.486	10.4468	0.0139759	97.1227	0.94823	0.00976322	0.806825		17	1.33782	0.00934859	10.2963	0.0502623	0.806825
18	860.86	8.76791	0.0101851	94.4167	0.44166	0.00467777	0.780208		18	1.16163	0.00591563	10.5913	0.0247719	0.780208
20	851.654	15.6029	0.0183207	89.6372	0.77731	0.00867173	0.699801		20	1.17419	0.0107559	11.1561	0.0483712	0.699801
21	788.469	8.44408	0.0107095	88.1386	0.68363	0.0077563	0.769742		21	1.26828	0.0067913	11.3458	0.0440006	0.769742
22	718.707	7.14703	0.00994428	101.792	0.92895	0.00912598	0.801763		22	1.39139	0.00691817	9.82398	0.0448267	0.801763
23	721.446	3.44458	0.00477455	109.32	1.81006	0.0165575	0.826345		23	1.3861	0.00330901	9.14746	0.0757293	0.826345
24	784.793	11.2869	0.014382	84.8173	0.29968	0.00353324	0.771501		24	1.27422	0.00916293	11.79	0.0208285	0.771501
25	795.89	5.66228	0.0071144	91.5466	1.15335	0.0125985	0.80294		25	1.25646	0.00446947	10.9234	0.0688092	0.80294
26	786.312	6.12042	0.00778371	91.8855	0.57706	0.00628021	0.785425		26	1.27176	0.00494951	10.8831	0.0341741	0.785425
27	732.031	6.4525	0.00881452	90.7749	0.84963	0.00935974	0.780439		27	1.36606	0.00602059	11.0163	0.0515547	0.780439
28	807.498	9.77241	0.0121021	79.1318	0.73056	0.00923219	0.804368		28	1.23839	0.00749357	12.6371	0.0583342	0.804368
29	754.947	8.30231	0.0109972	102.528	2.16802	0.0211457	0.755799		29	1.3246	0.00728344	9.75348	0.103122	0.755799
30	706.449	7.29636	0.0103282	94.1276	1.78798	0.0189953	0.816067		30	1.41553	0.00730995	10.6239	0.100902	0.816067
31	728.347	4.94412	0.00678814	100.15	0.87462	0.00873309	0.830493		31	1.37297	0.00465996	9.98501	0.0436	0.830493
32	778.37	4.328	0.00556033	86.762	1.0171	0.0117229	0.804137		32	1.28474	0.00357178	11.5258	0.0675577	0.804137
33	749.547	10.6062	0.0141501	75.7339	1.80052	0.0237743	0.854127		33	1.33414	0.00943911	13.2041	0.156959	0.854127
34	746.177	11.5085	0.0154234	87.3929	5.19274	0.0594183	0.706964		34	1.34017	0.0103349	11.4426	0.33995	0.706964
35	702.23	8.16812	0.0116317	101.82	1.41609	0.0139078	0.772297		35	1.42403	0.00828196	9.82127	0.0682961	0.772297
36	927.479	8.83202	0.00952261	153.776	1.42132	0.00924281	0.21814		36	1.07819	0.0051336	6.50297	0.0300529	0.21814
37	881.427	177.855	0.201781	90.5854	24.1886	0.267026	0.958579		37	1.13452	0.114463	11.0393	1.47389	0.958579
38	694.091	5.10922	0.00736102	99.0603	0.86789	0.00876123	0.61891		38	1.44073	0.00530263	10.0949	0.0442217	0.61891
39	757.35	9.79614	0.0129348	104.622	1.67988	0.0160567	0.643483		39	1.32039	0.00853949	9.55826	0.0767372	0.643483
40	766.133	14.6568	0.0191308	92.3559	1.3318	0.0144203	0.656876		40	1.30526	0.0124853	10.8277	0.0780692	0.656876
41	745.27	4.8636	0.00652596	105.38	1.23306	0.011701	0.71936		41	1.3418	0.00437825	9.48942	0.055518	0.71936
42	718.894	9.55743	0.0132946	87.941	1.47043	0.0167206	0.746498		42	1.39103	0.00924658	11.3713	0.0950673	0.746498
43	729.222	14.9222	0.0204632	96.7782	0.85026	0.00878565	0.783319		43	1.37132	0.0140308	10.3329	0.0453907	0.783319
44	781.752	10.6881	0.0136719	79.239	0.71523	0.00902624	0.785196		44	1.27918	0.00874441	12.6201	0.0569558	0.785196
45	735.845	9.03112	0.0122731	89.2928	0.92615	0.0103721	0.837734		45	1.35898	0.00833948	11.1991	0.0580789	0.837734
46	707.049	3.98075	0.00563009	79.9381	0.78363	0.00980296	0.796672		46	1.41433	0.0039814	12.5097	0.061316	0.796672
47	685.849	8.26177	0.012046	96.0563	0.32902	0.00342528	0.743808		47	1.45805	0.00878185	10.4106	0.0178295	0.743808
48	694.848	8.16311	0.011748	80.6125	1.30217	0.0161534	0.66596		48	1.43916	0.00845368	12.405	0.100192	0.66596
49	713.645	5.32949	0.00746798	93.7827	1.615	0.0172207	0.56234		49	1.40126	0.00523228	10.6629	0.0918114	0.56234
50	712.98	16.6168	0.0233061	115.88	1.64401	0.0141871	0.54786		50	1.40256	0.0163442	8.6296	0.0612147	0.54786
51	746.973	12.2681	0.0164238	86.3946	0.37118	0.00429633	0.771511		51	1.33874	0.0109935	11.5748	0.0248646	0.771511
52	738.169	18.5281	0.0251001	168.141	3.82466	0.0227467	0.204155		52	1.3547	0.0170016	5.94738	0.0676418	0.204155
53	727.501	16.3538	0.0224794	144.016	1.58294	0.0109914	0.415599		53	1.37457	0.0154498	6.94369	0.0381606	0.415599
54	716.142	5.92237	0.00826983	154.977	3.67566	0.0237174	0.351515		54	1.39637	0.00577387	6.45256	0.0765191	0.351515
55	731.368	7.94202	0.0108591	101.598	2.07836	0.0204567	0.47979		55	1.3673	0.00742385	9.8427	0.100674	0.47979
57	753.501	3.4319	0.00455461	100.05	0.84532	0.00844895	0.781375		57	1.32714	0.0030223	9.99497	0.0422235	0.781375
58	755.112	10.8413	0.0143572	89.0014	0.80578	0.00905357	0.789953		58	1.32431	0.00950669	11.2358	0.050862	0.789953
59	752.742	13.2972	0.017665	85.278	1.00831	0.0118238	0.820472		59	1.32848	0.0117338	11.7263	0.069325	0.820472
60	689.408	6.02407	0.00873804	98.7206	0.81358	0.00824124	0.844826		60	1.45052	0.00633735	10.1296	0.0417402	0.844826
62	742.026	4.66842	0.00629145	97.5945	1.64951	0.0169017	0.768673		62	1.34766	0.00423937	10.2465	0.0865912	0.768673
63	756.966	12.927	0.0170774	81.7496	0.94671	0.0115806	0.791542		63	1.32106	0.0112802	12.2325	0.0708298	0.791542
64	664	6.37536	0.00960145	104.147	2.24635	0.021569	0.827766		64	1.50602	0.00723001	9.60178	0.10355	0.827766
65	707.953	6.22693	0.00879569	90.7515	0.89094	0.00981736	0.828181		65	1.41252	0.00621206	11.0191	0.0540892	0.828181
66	706.306	11.5124	0.0162995	88.572	1.18759	0.0134082	0.793313		66	1.41582	0.0115385	11.2902	0.0756909	0.793313
67	742.823	8.32179	0.0112029	102.479	0.51216	0.0049977	0.766994		67	1.34622	0.00754078	9.75808	0.024384	0.766994
68	665.988	7.29796	0.0109581	84.1741	0.84073	0.00998799	0.840624		68	1.50153	0.00822695	11.8801	0.0593293	0.840624
70	770.167	8.68264	0.0112737	100.257	0.57376	0.00572291	0.758031		70	1.29842	0.00731901	9.9744	0.0285413	0.758031
71	676.678	7.10976	0.0105069	80.9555	1.74457	0.0215497	0.772566		71	1.47781	0.00776356	12.3525	0.133096	0.772566
72	722.336	2.85755	0.00395598	97.8301	0.30836	0.003152	0.810487		72	1.3844	0.00273833	10.2218	0.0161095	0.810487
73	739.398	18.657	0.0252327	97.0107	0.44399	0.00457671	0.785815		73	1.35245	0.017063	10.3081	0.0235887	0.785815
74	743.111	10.2176	0.0137498	95.1713	0.53661	0.00563836	0.806966		74	1.34569	0.00925151	10.5074	0.0296222	0.806966
75	698.08	7.72534	0.0110666	95.2306	1.26157	0.0132475	0.817762		75	1.4325	0.00792642	10.5008	0.0695549	0.817762
76	668.602	3.44992	0.0051599	79.2788	1.24506	0.0157048	0.817684		76	1.49566	0.00385872	12.6137	0.0990482	0.817684
77	744.595	11.3931	0.0153011	85.3516	1.63225	0.0191238	0.827986		77	1.34301	0.0102748	11.7162	0.11203	0.827986
78	840.879	11.1997	0.013319	77.7575	0.75369	0.00969283	0.745672		78	1.18923	0.00791969	12.8605	0.0623273	0.745672
79	913.271	16.8073	0.0184034	86.8514	0.57299	0.00659736	0.802782		79	1.09497	0.0100756	11.5139	0.0379807	0.802782
80	711.139	8.54538	0.0120165	102.25	0.99695	0.00975014	0.827857		80	1.40619	0.00844874	9.77996	0.047678	0.827857
81	752.394	11.992	0.0159384	91.1679	1.76134	0.0193197	0.733963		81	1.32909	0.0105918	10.9688	0.105957	0.733963
82	739.373	9.20588	0.0124509	103.776	1.47017	0.0141668	0.669251		82	1.3525	0.00841992	9.63617	0.0682568	0.669251
83	738.592	17.697	0.0239605	96.58	0.98376	0.010186	0.647836		83	1.35393	0.0162204	10.3541	0.0527333	0.647836
84	661.762	5.29639	0.00800347	115.172	2.43547	0.0211463	0.635092		84	1.51112	0.0060471	8.68263	0.0918027	0.635092
85	724.175	24.2883	0.0335393	109.146	1.35741	0.0124367	0.687032		85	1.38088	0.0231569	9.16206	0.0569728	0.687032
86	733.99	26.0825	0.0355352	101.454	2.06754	0.0203791	0.710276		86	1.36242	0.0242069	9.85671	0.100436	0.710276
87	675.93	5.3013	0.00784298	93.3182	0.58494	0.00626823	0.682135		87	1.47944	0.00580162	10.716	0.0335853	0.682135
88	734.203	16.5479	0.0225385	94.5093	0.61725	0.0065311	0.618801		88	1.36202	0.015349	10.581	0.0345527	0.618801
89	707.088	7.33832	0.0103782	99.1662	0.7409	0.0074713	0.735904		89	1.41425	0.00733871	10.0841	0.0376706	0.735904
90	685.85	8.29626	0.0120963	96.3149	0.89173	0.00925848	0.72731		90	1.45805	0.00881849	10.3826	0.0480636	0.72731
91	789.426	6.57447	0.00832816	78.2582	0.81465	0.0104098	0.793875		91	1.26674	0.00527482	12.7782	0.0665091	0.793875
92	768.457	11.1712	0.0145372	85.0538	0.40001	0.00470302	0.782914		92	1.30131	0.00945866	11.7573	0.0276473	0.782914
93	767.318	18.3452	0.0239082	82.1244	0.74351	0.00905347	0.780771		93	1.30324	0.0155791	12.1767	0.0551205	0.780771
94	752.294	3.5654	0.00473937	97.249	0.83329	0.00856862	0.78207		94	1.32927	0.00314994	10.2829	0.0440551	0.78207
95	701.343	10.1097	0.0144148	98.0824	1.21513	0.0123889	0.780659		95	1.42584	0.0102765	10.1955	0.0631554	0.780659
96	699.857	4.13648	0.00591046	93.6871	0.68526	0.00731435	0.829936		96	1.42886	0.00422262	10.6738	0.039036	0.829936
97	742.134	12.3252	0.0166077	100.422	0.7678	0.00764573	0.796989		97	1.34747	0.0111892	9.95797	0.038068	0.796989
98	739.311	5.47604	0.00740696	79.4419	1.6469	0.0207309	0.778761		98	1.35261	0.00500937	12.5878	0.130478	0.778761
99	715.279	10.2436	0.0143212	97.6801	0.8232	0.00842751	0.853297		99	1.39806	0.0100109	10.2375	0.0431383	0.853297
100	714.492	7.54146	0.010555	97.751	1.71083	0.0175019	0.772577		100	1.3996	0.00738636	10.2301	0.089523	0.772577
101	735.43	10.9919	0.0149462	95.7132	1.59204	0.0166334	0.765348		101	1.35975	0.0101615	10.4479	0.0868921	0.765348
102	801.697	10.2125	0.0127386	87.4197	1.13801	0.0130178	0.859901		102	1.24735	0.0079448	11.4391	0.0744555	0.859901
103	743.808	6.51042	0.00875283	77.1058	0.92386	0.0119817	0.791928		103	1.34443	0.00588379	12.9692	0.0776966	0.791928
104	750.947	8.75707	0.0116614	88.8779	0.73556	0.00827607	0.793682		104	1.33165	0.00776445	11.2514	0.0465587	0.793682
105	689.96	7.04495	0.0102107	102.407	0.99674	0.00973313	0.7287		105	1.44936	0.00739946	9.76497	0.0475218	0.7287
106	762.54	6.05583	0.00794166	137.978	1.02551	0.00743243	0.330462		106	1.31141	0.00520737	7.24754	0.0269334	0.330462
107	780.495	9.30237	0.0119185	99.1634	0.68667	0.00692463	0.549206		107	1.28124	0.00763525	10.0844	0.0349153	0.549206
108	774.01	6.96979	0.00900478	105.531	1.18965	0.011273	0.58487		108	1.29197	0.00581697	9.47593	0.0534113	0.58487
109	782.581	6.31626	0.00807106	92.4282	0.84713	0.00916527	0.728419		109	1.27782	0.0051567	10.8192	0.0495805	0.728419
110	694.063	10.1139	0.014572	99.3469	1.2562	0.0126446	0.782917		110	1.44079	0.0104976	10.0657	0.0636386	0.782917
111	663.488	9.06453	0.0136619	90.5694	2.14883	0.0237258	0.861507		111	1.50719	0.0102955	11.0413	0.130981	0.861507
112	698.709	8.42084	0.012052	92.6618	0.62025	0.0066937	0.900336		112	1.43121	0.00862448	10.7919	0.036119	0.900336
113	720.057	7.95507	0.0110478	88.7102	1.22885	0.0138524	0.833185		113	1.38878	0.0076715	11.2727	0.0780768	0.833185
114	676.482	9.75295	0.0144172	88.1188	0.63283	0.00718156	0.828555		114	1.47824	0.010656	11.3483	0.0407493	0.828555
115	656.066	6.21232	0.00946904	99.4179	2.38494	0.023989	0.715962		115	1.52424	0.00721653	10.0585	0.120647	0.715962
116	676.789	14.5254	0.0214622	105.651	1.75025	0.0165664	0.768603		116	1.47756	0.0158559	9.46514	0.0784014	0.768603
117	678.719	26.2835	0.0387252	79.9936	1.00086	0.0125118	0.81701		117	1.47336	0.0285282	12.501	0.0782048	0.81701
118	840.82	7.61093	0.00905179	87.975	0.72582	0.00825029	0.71645		118	1.18931	0.00538271	11.3669	0.04689	0.71645
119	748.797	10.7811	0.0143979	95.7684	0.6541	0.00683002	0.784996		119	1.33548	0.00961399	10.4419	0.035659	0.784996
120	682.123	5.70881	0.00836918	81.3349	0.56053	0.00689163	0.815653		120	1.46601	0.00613466	12.2948	0.0423658	0.815653
121	669.609	13.4329	0.0200608	97.0012	0.68754	0.00708795	0.781631		121	1.49341	0.0149795	10.3091	0.0365354	0.781631
122	725.391	5.92294	0.00816517	86.8543	0.89314	0.0102832	0.825179		122	1.37857	0.00562812	11.5135	0.0591979	0.825179
124	730.172	3.85185	0.00527526	96.3447	0.3747	0.00388916	0.771251		124	1.36954	0.00361234	10.3794	0.0201836	0.771251
125	671.872	5.33503	0.00794055	93.7171	0.77003	0.00821654	0.799791		125	1.48838	0.00590928	10.6704	0.0438369	0.799791
126	807.954	7.11846	0.00881048	78.1493	0.71826	0.00919087	0.788004		126	1.23769	0.00545234	12.796	0.0588033	0.788004
127	669.869	5.67853	0.00847707	96.0414	0.5355	0.00557572	0.852993		127	1.49283	0.00632741	10.4122	0.0290277	0.852993
128	693.218	10.2625	0.0148041	98.2071	0.8981	0.00914496	0.810868		128	1.44255	0.0106778	10.1826	0.0465596	0.810868
130	829.235	6.96	0.00839328	96.7653	0.89115	0.0092094	0.632687		130	1.20593	0.00506086	10.3343	0.0475863	0.632687
131	733.153	7.05024	0.00961633	129.47	1.54575	0.0119391	0.252912		131	1.36397	0.00655821	7.7238	0.0461075	0.252912

## Sheet: Fig3D_table_p1
		p1	p2	p3
G1	1	0.0072	0.0300093	0.00491528
	2
L3	3	0.001249	0.0143164	0.0131932
G4	4	0.00783326	0.00735119	0.0190037
L5	5	0.0236884	0.15745	0.0791476
G6	6	0.0072	0.0122082	0.00936269
I7	7	0.00689202	0.0359867	0.048166
Y8	8	0.00669627	0.034343	0.0147194
R9	9	0.0175858	0.0753724	0.111023
A10	10	0.00883516	0.0505713	0.0814952
V11	11	0.0364179	0.201373	0.140155
Y12	12	0.0184353	0.154196	0.152859
A13	13	0.00771622	0.0442534	0.0727602
Y14	14	0.0274	0.146451	0.147798
E15	15	0.00717914	0.0172934	0.0178746
	16
Q17	17	0.00982344		0.126001
T18	18	0.0157467	0.0544013	0.0189436
	19
E20	20	0.0158902	0.0827647	0.161795
E21	21	0.00106771	0.033723	0.0779517
L22	22	0.00959166	0.0724155	0.0036
A23	23	0.0123879	0.006245	0.0301993
I24	24	0.0310863	0.0907559	0.0452897
Q25	25	0.00424264	0.0136931	0.0341344
E26	26	0.00522877	0.00423792	0.023076
D27	27	0.0176992	0.0489261	0.0631113
D28	28	0.00150333	0.0105385	0.023731
L29	29	0.0111131	0.0353969	0.0706813
L30	30	0.00603656	0.0212132	0.0168375
Y31	31	0.0145313	0.0582108	0.0412231
L32	32	0.0102303	0.03932	0.0378251
L33	33	0.0129754	0.0396643	0.0572561
Q34	34	0.00988635	0.0461519	0.0141937
K35	35	0.0108139	0.0578131	0.0354042
S36	36	0.061386	0.278006	0.250916
D37	37	0.0657609	0.234147	0.139031
I38	38	0.071641	0.314479	0.341168
D39	39	0.045692	0.212987	0.189413
D40	40	0.0368719	0.209334
W41	41	0.0294387	0.0380074	0.203009
W42	42	0.0673481	0.255925	0.288936
T43	43	0.00547723	0.0588953	0.0420471
V44	44	0.001249	0.00708943	0.012
K45	45	0.00823165	0.0278503	0.0246868
K46	46	0.00810802	0.00989646	0.00883516
R47	47	0.00336749	0.00387298	0.00212132
V48	48	0.00874414	0.00810802	0.0102781
I49	49	0.006	0.0102303	0.0224286
G50	50	0.0248765	0.0473143	0.0460409
S51	51	0.0157797	0.030692	0.0323691
D52	52	0.0154706	0.00603656	0.0060696
S53	53	0.00603656	0.0106066	0.0115646
E54	54	0.00631189	0.0132476	0.0130958
E55	55	0.00595819	0.00931343	0.00883176
	56
V57	57	0.00224499	0.0127279	0.0233654
G58	58	0.000748331	0.0178746	0.0355803
L59	59	0.0221142	0.0587466	0.0516866
V60	60	0.0221621	0.0500286	0.0419404
	61
S62	62	0.0336526	0.0914241	0.0932336
T63	63	0.0370562	0.198546	0.226776
Y64	64	0.021556	0.092426	0.1187
I65	65	0.0212899	0.0777132	0.0302324
E66	66	0.0141655	0.0750616	0.0779887
E67	67	0	0.0111203	0
A68	68	0.00921086	0.0298958	0.0157162
	69
V70	70	0.00956556	0.00229347	0.001249
L71	71	0.00673498	0.0105385	0.0060696
K72	72	0.00560714	0.00401746	0.00940744
K73	73	0.0020347	0.00830903	0.00959166
V74	74	0.00351283	0.0078	0.00280357
R75	75	0.00673498	0.0158537	0.00450999
A76	76	0.00478121	0.0100628	0.0117448
I77	77	0.00401746	0.0544955	0.0339196
Y78	78	0	0.0494	0.0469415
D79	79	0.0111203	0.00640625	0.00478121
Y80	80	0.0193199	0.0562053	0.0390914
E81	81	0.00751399	0.0265846	0.00903106
Q82	82	0.00883516	0.0555653	0.0213274
V83	83	0	0.0139664	0.0318904
Q84	84	0.0138441	0.0386399	0.0257558
N85	85	0.0231201	0.0704497	0.0571545
A86	86	0.013435	0.0163664	0.0325939
D87	87	0.00273861	0.0179293	0.004
E88	88	0.0193199	0.0415805	0.0207966
E89	89	0.000748331	0.0101735	0.00708943
L90	90	0.00847585	0.00710915	0.0191823
T91	91	0.0102781	0.0709051	0.0266927
F92	92	0.0162	0.0569521	0.0258913
H93	93	0.00977957	0.0243208	0.0213274
E94	94	0.0054	0.0020347	0.000748331
N95	95	0	0.00245764	0.0108056
D96	96	0.00329545	0.00560714	0.00643894
V97	97	0.000374166	0.000374166	0.00647611
F98	98	0.00387298	0.0106658	0.0127216
D99	99	0.00212132	0	0.00336749
V100	100	0.00415452	0.0117047	0.005
F101	101	0.00806226	0.0101804	0.00351283
D102	102	0.00213542	0.018877	0.0194278
D103	103	0.0127609	0.00525928	0.0117703
K104	104	0.00647611	0.0252784	0.0263629
D105	105	0.0120275	0.071416	0.060547
A106	106	0.0256679	0.0596537	0.0382
D107	107	0.0292414	0.0831695	0.0671241
W108	108	0.0870144	0.243443	0.180894
L109	109	0.001249	0.024565	0.0258967
L110	110	0.00595819	0.0189357	0.0164633
V111	111	0.003747	0.0178746	0.0172035
	112
S113	113	0.00106771	0.00601332	0.00598665
T114	114	0.00525928	0.00533854	0.00479583
V115	115	0.001249	0.00273861	0.00666783
S116	116	0.003747	0.005	0.00478121
N117	117	0.00150333	0.00505569	0.00643894
E118	118	0	0.00669627	0.00491528
F119	119	0.0202302	0.0600278	0.0557419
G120	120	0.0294289	0.0491426	0.0461959
F121	121	0.00450999	0.0194278	0.0144395
I122	122	0.0105385	0.040148	0.0292534
K122	122	0.00424264	0.00831625	0.00629762
G124	124	0.0523927	0.111683	0.0912997
N125	125	0.00821584	0.0341687	0.0202223
Y126	126	0.0357701	0.0327973	0.02403
V127	127	0.010247	0.0337751	0.0222261
E128	128	0.0011225	0.00505569	0.00689202
	129
E130	130	0.00398246	0.00821584	0.00830903
N131	131	0	0.002498	0.0060696
