# Supplementary material for: Competitive binding of actin and SH3 domains at proline-rich regions of Las17/WASP regulates actin polymerisation
Source: Commun Biol. 2025 May 15;8:759. doi: 10.1038/s42003-025-08188-4 (PMC12081870; doi:10.1038/s42003-025-08188-4)
Supplement: Supplementary file 8 — Supplementary Data 1-6 [file 42003_2025_8188_MOESM8_ESM.zip › Supplementary data 4_data for fig 3c]

res # ratio  H     N     deltaH deltaN
G1 1 0.000 8.154 117.644 0.000 0.000
G1 1 1.000 8.156 117.656 0.002 0.012
G1 1 2.000 8.171 117.653 0.017 0.009
G1 1 3.000 8.191 117.660 0.037 0.016
G1 1 4.000 8.203 117.664 0.049 0.020
G1 1 5.000 8.217 117.682 0.063 0.038
G1 1 6.000 8.221 117.692 0.067 0.048
G1 1 8.000 8.228 117.702 0.074 0.058
L3 3 0.000 8.410 119.164 0.000 0.000
L3 3 1.000 8.420 119.187 0.010 0.023
L3 3 2.000 8.427 119.187 0.017 0.023
L3 3 3.000 8.434 119.208 0.024 0.044
L3 3 4.000 8.439 119.227 0.029 0.063
L3 3 5.000 8.443 119.227 0.033 0.063
L3 3 6.000 8.447 119.228 0.037 0.064
L3 3 8.000 8.451 119.229 0.041 0.065
G4 4 0.000 8.582 104.604 0.000 0.000
G4 4 1.000 8.587 104.555 0.005 -0.049
G4 4 2.000 8.591 104.560 0.009 -0.044
G4 4 3.000 8.597 104.555 0.015 -0.049
G4 4 4.000 8.600 104.561 0.018 -0.043
G4 4 5.000 8.604 104.552 0.022 -0.052
G4 4 6.000 8.604 104.563 0.022 -0.041
G4 4 8.000 8.605 104.540 0.023 -0.064
L5 5 0.000 8.328 118.627 0.000 0.000
L5 5 1.000 8.387 118.486 0.059 -0.141
L5 5 2.000 8.409 118.397 0.081 -0.230
L5 5 3.000 8.420 118.383 0.092 -0.244
L5 5 4.000 8.428 118.367 0.100 -0.260
L5 5 5.000 8.431 118.353 0.103 -0.274
L5 5 6.000 8.432 118.343 0.104 -0.284
L5 5 8.000 8.433 118.337 0.105 -0.290
G6 6 0.000 7.179 104.932 0.000 0.000
G6 6 1.000 7.187 104.945 0.008 0.013
G6 6 2.000 7.193 104.962 0.014 0.030
G6 6 3.000 7.200 104.972 0.021 0.040
G6 6 4.000 7.206 104.979 0.027 0.047
G6 6 5.000 7.212 105.001 0.033 0.069
G6 6 6.000 7.212 105.001 0.033 0.069
G6 6 8.000 7.218 105.007 0.039 0.075
I7 7 0.000 7.579 119.001 0.000 0.000
I7 7 1.000 7.622 119.059 0.043 0.058
I7 7 2.000 7.635 119.109 0.056 0.108
I7 7 3.000 7.642 119.120 0.063 0.119
I7 7 4.000 7.646 119.142 0.067 0.141
I7 7 5.000 7.661 119.180 0.082 0.179
I7 7 6.000 7.655 119.120 0.076 0.119
I7 7 8.000 7.660 119.185 0.081 0.184
Y8 8 0.000 9.676 129.145 0.000 0.000
Y8 8 1.000 9.671 129.108 -0.005 -0.037
Y8 8 2.000 9.671 129.067 -0.005 -0.078
Y8 8 3.000 9.668 129.071 -0.008 -0.074
Y8 8 4.000 9.664 129.058 -0.012 -0.087
Y8 8 5.000 9.666 129.078 -0.010 -0.067
Y8 8 6.000 9.668 129.073 -0.008 -0.072
Y8 8 8.000 9.662 129.092 -0.014 -0.053
R9 9 0.000 9.682 119.057 0.000 0.000
R9 9 1.000 9.667 118.763 -0.015 -0.294
R9 9 2.000 9.660 118.675 -0.022 -0.382
R9 9 3.000 9.659 118.631 -0.023 -0.426
R9 9 4.000 9.661 118.622 -0.021 -0.435
R9 9 5.000 9.661 118.597 -0.021 -0.460
R9 9 6.000 9.662 118.610 -0.020 -0.447
R9 9 8.000 9.665 118.585 -0.017 -0.472
A10 10 0.000 8.734 126.127 0.000 0.000
A10 10 1.000 8.741 125.910 0.007 -0.217
A10 10 2.000 8.744 125.837 0.010 -0.290
A10 10 3.000 8.747 125.809 0.013 -0.318
A10 10 4.000 8.750 125.799 0.016 -0.328
A10 10 5.000 8.754 125.795 0.020 -0.332
A10 10 6.000 8.756 125.797 0.022 -0.330
A10 10 8.000 8.755 125.771 0.021 -0.356
V11 11 0.000 9.068 126.082 0.000 0.000
V11 11 1.000 9.126 126.423 0.058 0.341
V11 11 2.000 9.148 126.623 0.080 0.541
V11 11 3.000 9.158 126.687 0.090 0.605
V11 11 4.000 9.160 126.719 0.092 0.637
V11 11 5.000 9.169 126.757 0.101 0.675
V11 11 6.000 9.172 126.778 0.104 0.696
V11 11 8.000 9.166 126.796 0.098 0.714
Y12 12 0.000 7.141 115.195 0.000 0.000
Y12 12 1.000 7.077 114.824 -0.064 -0.371
Y12 12 2.000 7.046 114.664 -0.095 -0.531
Y12 12 3.000 7.033 114.586 -0.108 -0.609
Y12 12 4.000 7.026 114.536 -0.115 -0.659
Y12 12 5.000 7.023 114.522 -0.118 -0.673
Y12 12 6.000 7.023 114.522 -0.118 -0.673
Y12 12 8.000 7.018 114.495 -0.123 -0.700
A13 13 0.000 8.140 119.545 0.000 0.000
A13 13 1.000 8.135 119.351 -0.005 -0.194
A13 13 2.000 8.131 119.263 -0.009 -0.282
A13 13 3.000 8.131 119.248 -0.009 -0.297
A13 13 4.000 8.130 119.219 -0.010 -0.326
A13 13 5.000 8.130 119.211 -0.010 -0.334
A13 13 6.000 8.130 119.211 -0.010 -0.334
A13 13 8.000 8.129 119.206 -0.011 -0.339
Y14 14 0.000 8.527 119.705 0.000 0.000
Y14 14 1.000 8.548 119.314 0.021 -0.391
Y14 14 2.000 8.560 119.156 0.033 -0.549
Y14 14 3.000 8.564 119.080 0.037 -0.625
Y14 14 4.000 8.567 119.029 0.040 -0.676
Y14 14 5.000 8.569 119.015 0.042 -0.690
Y14 14 6.000 8.568 119.006 0.041 -0.699
Y14 14 8.000 8.571 118.975 0.044 -0.730
E15 15 0.000 7.219 128.725 0.000 0.000
E15 15 1.000 7.225 128.770 0.006 0.045
E15 15 2.000 7.227 128.784 0.008 0.059
E15 15 3.000 7.227 128.791 0.008 0.066
E15 15 4.000 7.227 128.805 0.008 0.080
E15 15 5.000 7.227 128.805 0.008 0.080
E15 15 6.000 7.227 128.790 0.008 0.065
E15 15 8.000 7.228 128.809 0.009 0.084
Q17 17 0.000 9.290 119.843 0.000 0.000
Q17 17 1.000 9.206 119.592 -0.084 -0.251
Q17 17 2.000 9.170 119.508 -0.120 -0.335
Q17 17 3.000 9.150 119.452 -0.140 -0.391
Q17 17 4.000 9.139 119.414 -0.151 -0.429
Q17 17 5.000 9.138 119.387 -0.152 -0.456
Q17 17 6.000 9.136 119.405 -0.154 -0.438
Q17 17 8.000 9.130 119.409 -0.160 -0.434
T18 18 0.000 7.176 109.234 0.000 0.000
T18 18 1.000 7.186 109.191 0.010 -0.043
T18 18 2.000 7.190 109.180 0.014 -0.054
T18 18 3.000 7.190 109.171 0.014 -0.063
T18 18 4.000 7.193 109.145 0.017 -0.089
T18 18 5.000 7.192 109.157 0.016 -0.077
T18 18 6.000 7.192 109.158 0.016 -0.076
T18 18 8.000 7.193 109.151 0.017 -0.083
E20 20 0.000 7.695 114.063 0.000 0.000
E20 20 1.000 7.850 113.939 0.155 -0.124
E20 20 2.000 7.945 113.939 0.250 -0.124
E20 20 3.000 7.977 113.939 0.282 -0.124
E20 20 4.000 7.993 113.933 0.298 -0.130
E20 20 5.000 8.008 113.916 0.313 -0.147
E20 20 6.000 8.008 113.888 0.313 -0.175
E20 20 8.000 8.019 113.905 0.324 -0.158
E21 21 0.000 7.295 119.956 0.000 0.000
E21 21 1.000 7.355 120.089 0.060 0.133
E21 21 2.000 7.387 120.192 0.092 0.236
E21 21 3.000 7.399 120.247 0.104 0.291
E21 21 4.000 7.409 120.247 0.114 0.291
E21 21 5.000 7.413 120.274 0.118 0.318
E21 21 6.000 7.415 120.275 0.120 0.319
E21 21 8.000 7.417 120.280 0.122 0.324
L22 22 0.000 8.436 123.312 0.000 0.000
L22 22 1.000 8.438 123.320 0.002 0.008
L22 22 2.000 8.439 123.336 0.003 0.024
L22 22 3.000 8.438 123.349 0.002 0.037
L22 22 4.000 8.438 123.362 0.002 0.050
L22 22 5.000 8.439 123.368 0.003 0.056
L22 22 6.000 8.439 123.368 0.003 0.056
L22 22 8.000 8.441 123.375 0.005 0.063
A23 23 0.000 7.835 123.057 0.000 0.000
A23 23 1.000 7.839 123.137 0.004 0.080
A23 23 2.000 7.840 123.167 0.005 0.110
A23 23 3.000 7.841 123.181 0.006 0.124
A23 23 4.000 7.841 123.190 0.006 0.133
A23 23 5.000 7.842 123.199 0.007 0.142
A23 23 6.000 7.843 123.209 0.008 0.152
A23 23 8.000 7.843 123.201 0.008 0.144
I24 24 0.000 8.011 115.040 0.000 0.000
I24 24 1.000 8.054 115.002 0.043 -0.038
I24 24 2.000 8.075 115.027 0.064 -0.013
I24 24 3.000 8.092 115.027 0.081 -0.013
I24 24 4.000 8.102 115.019 0.091 -0.021
I24 24 5.000 8.107 115.019 0.096 -0.021
I24 24 6.000 8.107 115.019 0.096 -0.021
I24 24 8.000 8.108 115.008 0.097 -0.032
Q25 25 0.000 9.059 122.698 0.000 0.000
Q25 25 1.000 9.050 122.610 -0.009 -0.088
Q25 25 2.000 9.046 122.566 -0.013 -0.132
Q25 25 3.000 9.043 122.565 -0.016 -0.133
Q25 25 4.000 9.041 122.551 -0.018 -0.147
Q25 25 5.000 9.040 122.541 -0.019 -0.157
Q25 25 6.000 9.043 122.549 -0.016 -0.149
Q25 25 8.000 9.041 122.541 -0.018 -0.157
E26 26 0.000 8.639 120.412 0.000 0.000
E26 26 1.000 8.620 120.377 -0.019 -0.035
E26 26 2.000 8.608 120.354 -0.031 -0.058
E26 26 3.000 8.603 120.362 -0.036 -0.050
E26 26 4.000 8.600 120.359 -0.039 -0.053
E26 26 5.000 8.599 120.369 -0.040 -0.043
E26 26 6.000 8.598 120.350 -0.041 -0.062
E26 26 8.000 8.593 120.347 -0.046 -0.065
D27 27 0.000 8.975 117.682 0.000 0.000
D27 27 1.000 8.951 117.526 -0.024 -0.156
D27 27 2.000 8.933 117.479 -0.042 -0.203
D27 27 3.000 8.916 117.441 -0.059 -0.241
D27 27 4.000 8.907 117.436 -0.068 -0.246
D27 27 5.000 8.900 117.407 -0.075 -0.275
D27 27 6.000 8.903 117.419 -0.072 -0.263
D27 27 8.000 8.895 117.402 -0.080 -0.280
D28 28 0.000 8.191 121.610 0.000 0.000
D28 28 1.000 8.186 121.672 -0.005 0.062
D28 28 2.000 8.185 121.688 -0.006 0.078
D28 28 3.000 8.182 121.713 -0.009 0.103
D28 28 4.000 8.182 121.722 -0.009 0.112
D28 28 5.000 8.183 121.731 -0.008 0.121
D28 28 6.000 8.183 121.743 -0.008 0.133
D28 28 8.000 8.183 121.752 -0.008 0.142
L29 29 0.000 8.432 121.413 0.000 0.000
L29 29 1.000 8.448 121.597 0.016 0.184
L29 29 2.000 8.457 121.655 0.025 0.242
L29 29 3.000 8.464 121.694 0.032 0.281
L29 29 4.000 8.468 121.717 0.036 0.304
L29 29 5.000 8.472 121.712 0.040 0.299
L29 29 6.000 8.476 121.710 0.044 0.297
L29 29 8.000 8.479 121.712 0.047 0.299
L30 30 0.000 8.956 120.913 0.000 0.000
L30 30 1.000 8.942 120.938 -0.014 0.025
L30 30 2.000 8.936 120.945 -0.020 0.032
L30 30 3.000 8.931 120.938 -0.025 0.025
L30 30 4.000 8.929 120.925 -0.027 0.012
L30 30 5.000 8.930 120.908 -0.026 -0.005
L30 30 6.000 8.933 120.904 -0.023 -0.009
L30 30 8.000 8.932 120.898 -0.024 -0.015
Y31 31 0.000 9.452 121.948 0.000 0.000
Y31 31 1.000 9.458 122.057 0.006 0.109
Y31 31 2.000 9.463 122.086 0.011 0.138
Y31 31 3.000 9.466 122.105 0.014 0.157
Y31 31 4.000 9.469 122.116 0.017 0.168
Y31 31 5.000 9.470 122.114 0.018 0.166
Y31 31 6.000 9.469 122.107 0.017 0.159
Y31 31 8.000 9.472 122.125 0.020 0.177
L32 32 0.000 8.508 125.118 0.000 0.000
L32 32 1.000 8.545 125.097 0.037 -0.021
L32 32 2.000 8.560 125.075 0.052 -0.043
L32 32 3.000 8.568 125.066 0.060 -0.052
L32 32 4.000 8.572 125.075 0.064 -0.043
L32 32 5.000 8.575 125.047 0.067 -0.071
L32 32 6.000 8.576 125.067 0.068 -0.051
L32 32 8.000 8.576 125.069 0.068 -0.049
L33 33 0.000 8.958 127.161 0.000 0.000
L33 33 1.000 8.957 127.314 -0.001 0.153
L33 33 2.000 8.953 127.342 -0.005 0.181
L33 33 3.000 8.952 127.384 -0.006 0.223
L33 33 4.000 8.952 127.387 -0.006 0.226
L33 33 5.000 8.951 127.417 -0.007 0.256
L33 33 6.000 8.943 127.403 -0.015 0.242
L33 33 8.000 8.946 127.420 -0.012 0.259
Q34 34 0.000 7.551 115.242 0.000 0.000
Q34 34 1.000 7.544 115.275 -0.007 0.033
Q34 34 2.000 7.550 115.334 -0.001 0.092
Q34 34 3.000 7.554 115.359 0.003 0.117
Q34 34 4.000 7.555 115.371 0.004 0.129
Q34 34 5.000 7.558 115.374 0.007 0.132
Q34 34 6.000 7.558 115.374 0.007 0.132
Q34 34 8.000 7.560 115.377 0.009 0.135
K35 35 0.000 8.310 122.872 0.000 0.000
K35 35 1.000 8.285 122.939 -0.025 0.067
K35 35 2.000 8.272 122.980 -0.038 0.108
K35 35 3.000 8.268 122.988 -0.042 0.116
K35 35 4.000 8.264 122.999 -0.046 0.127
K35 35 5.000 8.264 123.001 -0.046 0.129
K35 35 6.000 8.262 123.021 -0.048 0.149
K35 35 8.000 8.260 123.003 -0.050 0.131
S36 36 0.000 6.727 113.285 0.000 0.000
S36 36 1.000 6.638 112.658 -0.089 -0.627
S36 36 2.000 6.598 112.398 -0.129 -0.887
S36 36 3.000 6.577 112.259 -0.150 -1.026
S36 36 4.000 6.567 112.196 -0.160 -1.089
S36 36 5.000 6.562 112.165 -0.165 -1.120
S36 36 6.000 6.562 112.155 -0.165 -1.130
S36 36 8.000 6.558 112.129 -0.169 -1.156
D37 37 0.000 8.389 122.002 0.000 0.000
D37 37 1.000 8.470 122.304 0.081 0.302
D37 37 2.000 8.502 122.463 0.113 0.461
D37 37 3.000 8.520 122.512 0.131 0.510
D37 37 4.000 8.528 122.555 0.139 0.553
D37 37 5.000 8.534 122.570 0.145 0.568
D37 37 6.000 8.535 122.586 0.146 0.584
D37 37 8.000 8.537 122.589 0.148 0.587
I38 38 0.000 7.998 114.460 0.000 0.000
I38 38 1.000 7.963 113.553 -0.035 -0.907
I38 38 2.000 7.950 113.137 -0.048 -1.323
I38 38 3.000 7.941 112.962 -0.057 -1.498
I38 38 4.000 7.939 112.858 -0.059 -1.602
I38 38 5.000 7.938 112.813 -0.060 -1.647
I38 38 6.000 7.936 112.808 -0.062 -1.652
I38 38 8.000 7.937 112.757 -0.061 -1.703
D39 39 0.000 7.932 121.773 0.000 0.000
D39 39 1.000 7.968 121.276 0.036 -0.497
D39 39 2.000 7.984 121.069 0.052 -0.704
D39 39 3.000 7.991 120.975 0.059 -0.798
D39 39 4.000 7.995 120.919 0.063 -0.854
D39 39 5.000 7.997 120.894 0.065 -0.879
D39 39 6.000 7.998 120.880 0.066 -0.893
D39 39 8.000 7.999 120.865 0.067 -0.908
W41 41 0.000 7.868 120.091 0.000 0.000
W41 41 1.000 7.897 120.628 0.029 0.537
W41 41 2.000 7.907 120.855 0.039 0.764
W41 41 3.000 7.912 120.963 0.044 0.872
W41 41 4.000 7.915 121.029 0.047 0.938
W41 41 5.000 7.917 121.055 0.049 0.964
W41 41 6.000 7.918 121.070 0.050 0.979
W41 41 8.000 7.919 121.085 0.051 0.994
W42 42 0.000 9.020 127.714 0.000 0.000
W42 42 1.000 8.898 127.014 -0.122 -0.700
W42 42 2.000 8.845 126.759 -0.175 -0.955
W42 42 3.000 8.821 126.582 -0.199 -1.132
W42 42 4.000 8.807 126.530 -0.213 -1.184
W42 42 5.000 8.800 126.477 -0.220 -1.237
W42 42 6.000 8.803 126.472 -0.217 -1.242
W42 42 8.000 8.793 126.446 -0.227 -1.268
T43 43 0.000 8.780 117.966 0.000 0.000
T43 43 1.000 8.819 118.008 0.039 0.042
T43 43 2.000 8.831 118.030 0.051 0.064
T43 43 3.000 8.839 118.040 0.059 0.074
T43 43 4.000 8.840 118.068 0.060 0.102
T43 43 5.000 8.843 118.042 0.063 0.076
T43 43 6.000 8.840 118.040 0.060 0.074
T43 43 8.000 8.843 118.059 0.063 0.093
V44 44 0.000 9.137 120.264 0.000 0.000
V44 44 1.000 9.125 120.264 -0.012 0.000
V44 44 2.000 9.119 120.278 -0.018 0.014
V44 44 3.000 9.118 120.275 -0.019 0.011
V44 44 4.000 9.115 120.268 -0.022 0.004
V44 44 5.000 9.118 120.271 -0.019 0.007
V44 44 6.000 9.117 120.273 -0.020 0.009
V44 44 8.000 9.116 120.270 -0.021 0.006
K45 45 0.000 8.732 120.387 0.000 0.000
K45 45 1.000 8.738 120.323 0.006 -0.064
K45 45 2.000 8.739 120.317 0.007 -0.070
K45 45 3.000 8.740 120.310 0.008 -0.077
K45 45 4.000 8.737 120.291 0.005 -0.096
K45 45 5.000 8.740 120.280 0.008 -0.107
K45 45 6.000 8.737 120.264 0.005 -0.123
K45 45 8.000 8.738 120.260 0.006 -0.127
K46 46 0.000 8.385 127.224 0.000 0.000
K46 46 1.000 8.387 127.201 0.002 -0.023
K46 46 2.000 8.387 127.201 0.002 -0.023
K46 46 3.000 8.392 127.195 0.007 -0.029
K46 46 4.000 8.394 127.198 0.009 -0.026
K46 46 5.000 8.399 127.208 0.014 -0.016
K46 46 6.000 8.400 127.232 0.015 0.008
K46 46 8.000 8.403 127.243 0.018 0.019
R47 47 0.000 7.568 124.528 0.000 0.000
R47 47 1.000 7.567 124.523 -0.001 -0.005
R47 47 2.000 7.568 124.528 0.000 0.000
R47 47 3.000 7.572 124.558 0.004 0.030
R47 47 4.000 7.578 124.563 0.010 0.035
R47 47 5.000 7.581 124.567 0.013 0.039
R47 47 6.000 7.584 124.572 0.016 0.044
R47 47 8.000 7.589 124.590 0.021 0.062
V48 48 0.000 9.317 129.731 0.000 0.000
V48 48 1.000 9.312 129.707 -0.005 -0.024
V48 48 2.000 9.309 129.691 -0.008 -0.040
V48 48 3.000 9.310 129.686 -0.007 -0.045
V48 48 4.000 9.313 129.686 -0.004 -0.045
V48 48 5.000 9.314 129.691 -0.003 -0.040
V48 48 6.000 9.315 129.693 -0.002 -0.038
V48 48 8.000 9.316 129.712 -0.001 -0.019
I49 49 0.000 8.553 126.942 0.000 0.000
I49 49 1.000 8.561 126.998 0.008 0.056
I49 49 2.000 8.566 126.983 0.013 0.041
I49 49 3.000 8.571 126.985 0.018 0.043
I49 49 4.000 8.574 126.992 0.021 0.050
I49 49 5.000 8.578 127.001 0.025 0.059
I49 49 6.000 8.581 126.999 0.028 0.057
I49 49 8.000 8.584 126.998 0.031 0.056
G50 50 0.000 8.716 115.352 0.000 0.000
G50 50 1.000 8.710 115.230 -0.006 -0.122
G50 50 2.000 8.703 115.126 -0.013 -0.226
G50 50 3.000 8.696 115.026 -0.020 -0.326
G50 50 4.000 8.694 114.951 -0.022 -0.401
G50 50 5.000 8.691 114.898 -0.025 -0.454
G50 50 6.000 8.693 114.879 -0.023 -0.473
G50 50 8.000 8.688 114.829 -0.028 -0.523
S51 51 0.000 8.041 114.900 0.000 0.000
S51 51 1.000 8.027 114.822 -0.014 -0.078
S51 51 2.000 8.012 114.711 -0.029 -0.189
S51 51 3.000 8.001 114.666 -0.040 -0.234
S51 51 4.000 7.993 114.653 -0.048 -0.247
S51 51 5.000 7.987 114.604 -0.054 -0.296
S51 51 6.000 7.988 114.615 -0.053 -0.285
S51 51 8.000 7.982 114.595 -0.059 -0.305
D52 52 0.000 8.472 122.207 0.000 0.000
D52 52 1.000 8.471 122.191 -0.001 -0.016
D52 52 2.000 8.470 122.163 -0.002 -0.044
D52 52 3.000 8.465 122.147 -0.007 -0.060
D52 52 4.000 8.465 122.124 -0.007 -0.083
D52 52 5.000 8.467 122.111 -0.005 -0.096
D52 52 6.000 8.468 122.124 -0.004 -0.083
D52 52 8.000 8.466 122.098 -0.006 -0.109
S53 53 0.000 7.749 114.491 0.000 0.000
S53 53 1.000 7.753 114.462 0.004 -0.029
S53 53 2.000 7.753 114.441 0.004 -0.050
S53 53 3.000 7.753 114.439 0.004 -0.052
S53 53 4.000 7.753 114.439 0.004 -0.052
S53 53 5.000 7.753 114.408 0.004 -0.083
S53 53 6.000 7.754 114.433 0.005 -0.058
S53 53 8.000 7.753 114.408 0.004 -0.083
E54 54 0.000 8.358 122.304 0.000 0.000
E54 54 1.000 8.358 122.269 0.000 -0.035
E54 54 2.000 8.360 122.240 0.002 -0.064
E54 54 3.000 8.360 122.213 0.002 -0.091
E54 54 4.000 8.361 122.198 0.003 -0.106
E54 54 5.000 8.363 122.184 0.005 -0.120
E54 54 6.000 8.363 122.184 0.005 -0.120
E54 54 8.000 8.364 122.179 0.006 -0.125
E55 55 0.000 8.542 126.044 0.000 0.000
E55 55 1.000 8.550 126.034 0.008 -0.010
E55 55 2.000 8.552 125.993 0.010 -0.051
E55 55 3.000 8.554 125.966 0.012 -0.078
E55 55 4.000 8.553 125.941 0.011 -0.103
E55 55 5.000 8.556 125.936 0.014 -0.108
E55 55 6.000 8.557 125.937 0.015 -0.107
E55 55 8.000 8.557 125.920 0.015 -0.124
V57 57 0.000 7.927 118.626 0.000 0.000
V57 57 1.000 7.932 118.565 0.005 -0.061
V57 57 2.000 7.932 118.527 0.005 -0.099
V57 57 3.000 7.935 118.518 0.008 -0.108
V57 57 4.000 7.935 118.509 0.008 -0.117
V57 57 5.000 7.935 118.491 0.008 -0.135
V57 57 6.000 7.936 118.501 0.009 -0.125
V57 57 8.000 7.937 118.486 0.010 -0.140
G58 58 0.000 8.796 112.158 0.000 0.000
G58 58 1.000 8.787 112.066 -0.009 -0.092
G58 58 2.000 8.783 112.011 -0.013 -0.147
G58 58 3.000 8.781 111.992 -0.015 -0.166
G58 58 4.000 8.780 111.975 -0.016 -0.183
G58 58 5.000 8.780 111.967 -0.016 -0.191
G58 58 6.000 8.781 111.983 -0.015 -0.175
G58 58 8.000 8.779 111.967 -0.017 -0.191
L59 59 0.000 8.457 117.820 0.000 0.000
L59 59 1.000 8.507 117.785 0.050 -0.035
L59 59 2.000 8.551 117.764 0.094 -0.056
L59 59 3.000 8.584 117.739 0.127 -0.081
L59 59 4.000 8.610 117.701 0.153 -0.119
L59 59 5.000 8.631 117.701 0.174 -0.119
L59 59 6.000 8.635 117.688 0.178 -0.132
L59 59 8.000 8.655 117.683 0.198 -0.137
V60 60 0.000 8.471 111.773 0.000 0.000
V60 60 1.000 8.496 111.863 0.025 0.090
V60 60 2.000 8.518 111.933 0.047 0.160
V60 60 3.000 8.536 112.020 0.065 0.247
V60 60 4.000 8.547 112.060 0.076 0.287
V60 60 5.000 8.559 112.105 0.088 0.332
V60 60 6.000 8.563 112.130 0.092 0.357
V60 60 8.000 8.578 112.158 0.107 0.385
S62 62 0.000 9.036 112.499 0.000 0.000
S62 62 1.000 9.053 112.254 0.017 -0.245
S62 62 2.000 9.056 112.158 0.020 -0.341
S62 62 3.000 9.060 112.107 0.024 -0.392
S62 62 4.000 9.060 112.085 0.024 -0.414
S62 62 5.000 9.062 112.066 0.026 -0.433
S62 62 6.000 9.062 112.068 0.026 -0.431
S62 62 8.000 9.062 112.047 0.026 -0.452
T63 63 0.000 6.843 107.767 0.000 0.000
T63 63 1.000 6.707 107.282 -0.136 -0.485
T63 63 2.000 6.649 107.095 -0.194 -0.672
T63 63 3.000 6.618 107.002 -0.225 -0.765
T63 63 4.000 6.603 106.942 -0.240 -0.825
T63 63 5.000 6.597 106.927 -0.246 -0.840
T63 63 6.000 6.595 106.924 -0.248 -0.843
T63 63 8.000 6.587 106.878 -0.256 -0.889
Y64 64 0.000 7.851 121.500 0.000 0.000
Y64 64 1.000 7.753 121.321 -0.098 -0.179
Y64 64 2.000 7.708 121.251 -0.143 -0.249
Y64 64 3.000 7.688 121.215 -0.163 -0.285
Y64 64 4.000 7.677 121.192 -0.174 -0.308
Y64 64 5.000 7.672 121.192 -0.179 -0.308
Y64 64 6.000 7.673 121.164 -0.178 -0.336
Y64 64 8.000 7.666 121.228 -0.185 -0.272
I65 65 0.000 7.224 111.116 0.000 0.000
I65 65 1.000 7.194 111.126 -0.030 0.010
I65 65 2.000 7.179 111.139 -0.045 0.023
I65 65 3.000 7.173 111.132 -0.051 0.016
I65 65 4.000 7.169 111.132 -0.055 0.016
I65 65 5.000 7.168 111.145 -0.056 0.029
I65 65 6.000 7.168 111.145 -0.056 0.029
I65 65 8.000 7.167 111.130 -0.057 0.014
E66 66 0.000 8.863 118.169 0.000 0.000
E66 66 1.000 8.847 117.965 -0.016 -0.204
E66 66 2.000 8.844 117.891 -0.019 -0.278
E66 66 3.000 8.842 117.840 -0.021 -0.329
E66 66 4.000 8.844 117.808 -0.019 -0.361
E66 66 5.000 8.843 117.801 -0.020 -0.368
E66 66 6.000 8.841 117.813 -0.022 -0.356
E66 66 8.000 8.844 117.793 -0.019 -0.376
E67 67 0.000 8.957 124.695 0.000 0.000
E67 67 1.000 8.957 124.695 0.000 0.000
E67 67 2.000 8.957 124.695 0.000 0.000
E67 67 3.000 8.957 124.695 0.000 0.000
E67 67 4.000 8.956 124.710 -0.001 0.015
E67 67 5.000 8.957 124.695 0.000 0.000
E67 67 6.000 8.957 124.691 0.000 -0.004
E67 67 8.000 8.956 124.693 -0.001 -0.002
A68 68 0.000 8.421 128.663 0.000 0.000
A68 68 1.000 8.432 128.633 0.011 -0.030
A68 68 2.000 8.435 128.646 0.014 -0.017
A68 68 3.000 8.436 128.633 0.015 -0.030
A68 68 4.000 8.436 128.612 0.015 -0.051
A68 68 5.000 8.438 128.629 0.017 -0.034
A68 68 6.000 8.438 128.608 0.017 -0.055
A68 68 8.000 8.438 128.612 0.017 -0.051
V70 70 0.000 8.149 119.970 0.000 0.000
V70 70 1.000 8.150 119.972 0.001 0.002
V70 70 2.000 8.148 119.972 -0.001 0.002
V70 70 3.000 8.147 119.967 -0.002 -0.003
V70 70 4.000 8.145 119.970 -0.004 0.000
V70 70 5.000 8.145 119.967 -0.004 -0.003
V70 70 6.000 8.145 119.968 -0.004 -0.002
V70 70 8.000 8.145 119.970 -0.004 0.000
L71 71 0.000 8.887 128.959 0.000 0.000
L71 71 1.000 8.888 128.943 0.001 -0.016
L71 71 2.000 8.888 128.904 0.001 -0.055
L71 71 3.000 8.888 128.908 0.001 -0.051
L71 71 4.000 8.885 128.908 -0.002 -0.051
L71 71 5.000 8.882 128.912 -0.005 -0.047
L71 71 6.000 8.883 128.902 -0.004 -0.057
L71 71 8.000 8.882 128.908 -0.005 -0.051
K72 72 0.000 7.282 110.819 0.000 0.000
K72 72 1.000 7.283 110.844 0.001 0.025
K72 72 2.000 7.285 110.846 0.003 0.027
K72 72 3.000 7.286 110.852 0.004 0.033
K72 72 4.000 7.287 110.840 0.005 0.021
K72 72 5.000 7.289 110.856 0.007 0.037
K72 72 6.000 7.289 110.840 0.007 0.021
K72 72 8.000 7.291 110.840 0.009 0.021
K73 73 0.000 8.555 118.681 0.000 0.000
K73 73 1.000 8.561 118.661 0.006 -0.020
K73 73 2.000 8.565 118.657 0.010 -0.024
K73 73 3.000 8.569 118.637 0.014 -0.044
K73 73 4.000 8.571 118.634 0.016 -0.047
K73 73 5.000 8.574 118.631 0.019 -0.050
K73 73 6.000 8.575 118.634 0.020 -0.047
K73 73 8.000 8.578 118.626 0.023 -0.055
V74 74 0.000 8.619 112.012 0.000 0.000
V74 74 1.000 8.618 112.005 -0.001 -0.007
V74 74 2.000 8.613 111.995 -0.006 -0.017
V74 74 3.000 8.611 111.973 -0.008 -0.039
V74 74 4.000 8.608 111.971 -0.011 -0.041
V74 74 5.000 8.607 111.971 -0.012 -0.041
V74 74 6.000 8.608 111.946 -0.011 -0.066
V74 74 8.000 8.605 111.963 -0.014 -0.049
R75 75 0.000 9.320 122.021 0.000 0.000
R75 75 1.000 9.323 122.030 0.003 0.009
R75 75 2.000 9.323 122.046 0.003 0.025
R75 75 3.000 9.323 122.048 0.003 0.027
R75 75 4.000 9.325 122.052 0.005 0.031
R75 75 5.000 9.326 122.051 0.006 0.030
R75 75 6.000 9.323 122.045 0.003 0.024
R75 75 8.000 9.327 122.052 0.007 0.031
A76 76 0.000 9.202 126.621 0.000 0.000
A76 76 1.000 9.213 126.632 0.011 0.011
A76 76 2.000 9.219 126.635 0.017 0.014
A76 76 3.000 9.225 126.635 0.023 0.014
A76 76 4.000 9.232 126.649 0.030 0.028
A76 76 5.000 9.236 126.652 0.034 0.031
A76 76 6.000 9.238 126.648 0.036 0.027
A76 76 8.000 9.243 126.656 0.041 0.035
I77 77 0.000 8.921 118.877 0.000 0.000
I77 77 1.000 8.943 118.946 0.022 0.069
I77 77 2.000 8.964 119.004 0.043 0.127
I77 77 3.000 8.984 119.073 0.063 0.196
I77 77 4.000 8.996 119.112 0.075 0.235
I77 77 5.000 9.007 119.170 0.086 0.293
I77 77 6.000 9.004 119.133 0.083 0.256
I77 77 8.000 9.019 119.176 0.098 0.299
Y78 78 0.000 7.229 115.945 0.000 0.000
Y78 78 1.000 7.233 115.820 0.004 -0.125
Y78 78 2.000 7.235 115.694 0.006 -0.251
Y78 78 3.000 7.235 115.612 0.006 -0.333
Y78 78 4.000 7.236 115.537 0.007 -0.408
Y78 78 5.000 7.238 115.497 0.009 -0.448
Y78 78 6.000 7.243 115.492 0.014 -0.453
Y78 78 8.000 7.243 115.440 0.014 -0.505
D79 79 0.000 8.388 116.931 0.000 0.000
D79 79 1.000 8.392 116.938 0.004 0.007
D79 79 2.000 8.392 116.940 0.004 0.009
D79 79 3.000 8.395 116.962 0.007 0.031
D79 79 4.000 8.397 116.953 0.009 0.022
D79 79 5.000 8.399 116.992 0.011 0.061
D79 79 6.000 8.392 116.968 0.004 0.037
D79 79 8.000 8.396 117.003 0.008 0.072
Y80 80 0.000 7.872 122.987 0.000 0.000
Y80 80 1.000 7.862 122.886 -0.010 -0.101
Y80 80 2.000 7.852 122.799 -0.020 -0.188
Y80 80 3.000 7.843 122.715 -0.029 -0.272
Y80 80 4.000 7.837 122.653 -0.035 -0.334
Y80 80 5.000 7.834 122.607 -0.038 -0.380
Y80 80 6.000 7.835 122.603 -0.037 -0.384
Y80 80 8.000 7.830 122.536 -0.042 -0.451
E81 81 0.000 8.112 122.033 0.000 0.000
E81 81 1.000 8.121 122.035 0.009 0.002
E81 81 2.000 8.126 122.046 0.014 0.013
E81 81 3.000 8.131 122.055 0.019 0.022
E81 81 4.000 8.133 122.072 0.021 0.039
E81 81 5.000 8.137 122.065 0.025 0.032
E81 81 6.000 8.138 122.055 0.026 0.022
E81 81 8.000 8.139 122.085 0.027 0.052
Q82 82 0.000 7.134 119.670 0.000 0.000
Q82 82 1.000 7.134 119.727 0.000 0.057
Q82 82 2.000 7.134 119.805 0.000 0.135
Q82 82 3.000 7.134 119.871 0.000 0.201
Q82 82 4.000 7.134 119.911 0.000 0.241
Q82 82 5.000 7.135 119.946 0.001 0.276
Q82 82 6.000 7.135 119.946 0.001 0.276
Q82 82 8.000 7.135 119.990 0.001 0.320
V83 83 0.000 7.685 117.362 0.000 0.000
V83 83 1.000 7.674 117.282 -0.011 -0.080
V83 83 2.000 7.660 117.199 -0.025 -0.163
V83 83 3.000 7.651 117.139 -0.034 -0.223
V83 83 4.000 7.645 117.116 -0.040 -0.246
V83 83 5.000 7.639 117.075 -0.046 -0.287
V83 83 6.000 7.638 117.065 -0.047 -0.297
V83 83 8.000 7.633 117.033 -0.052 -0.329
Q84 84 0.000 8.923 122.043 0.000 0.000
Q84 84 1.000 8.919 121.975 -0.004 -0.068
Q84 84 2.000 8.909 121.923 -0.014 -0.120
Q84 84 3.000 8.904 121.865 -0.019 -0.178
Q84 84 4.000 8.899 121.817 -0.024 -0.226
Q84 84 5.000 8.895 121.781 -0.028 -0.262
Q84 84 6.000 8.895 121.791 -0.028 -0.252
Q84 84 8.000 8.891 121.755 -0.032 -0.288
N85 85 0.000 8.506 118.270 0.000 0.000
N85 85 1.000 8.456 118.196 -0.050 -0.074
N85 85 2.000 8.406 118.124 -0.100 -0.146
N85 85 3.000 8.364 118.061 -0.142 -0.209
N85 85 4.000 8.332 117.997 -0.174 -0.273
N85 85 5.000 8.311 117.963 -0.195 -0.307
N85 85 6.000 8.305 117.955 -0.201 -0.315
N85 85 8.000 8.281 117.909 -0.225 -0.361
A86 86 0.000 8.664 126.590 0.000 0.000
A86 86 1.000 8.675 126.672 0.011 0.082
A86 86 2.000 8.677 126.738 0.013 0.148
A86 86 3.000 8.678 126.785 0.014 0.195
A86 86 4.000 8.681 126.819 0.017 0.229
A86 86 5.000 8.685 126.819 0.021 0.229
A86 86 6.000 8.684 126.830 0.020 0.240
A86 86 8.000 8.685 126.854 0.021 0.264
D87 87 0.000 8.161 116.257 0.000 0.000
D87 87 1.000 8.165 116.257 0.004 0.000
D87 87 2.000 8.165 116.224 0.004 -0.033
D87 87 3.000 8.166 116.195 0.005 -0.062
D87 87 4.000 8.167 116.192 0.006 -0.065
D87 87 5.000 8.168 116.192 0.007 -0.065
D87 87 6.000 8.168 116.185 0.007 -0.072
D87 87 8.000 8.169 116.180 0.008 -0.077
E88 88 0.000 7.436 114.772 0.000 0.000
E88 88 1.000 7.433 114.717 -0.003 -0.055
E88 88 2.000 7.428 114.640 -0.008 -0.132
E88 88 3.000 7.426 114.544 -0.010 -0.228
E88 88 4.000 7.424 114.523 -0.012 -0.249
E88 88 5.000 7.427 114.482 -0.009 -0.290
E88 88 6.000 7.427 114.482 -0.009 -0.290
E88 88 8.000 7.427 114.435 -0.009 -0.337
E89 89 0.000 7.542 118.255 0.000 0.000
E89 89 1.000 7.549 118.252 0.007 -0.003
E89 89 2.000 7.554 118.271 0.012 0.016
E89 89 3.000 7.556 118.281 0.014 0.026
E89 89 4.000 7.561 118.314 0.019 0.059
E89 89 5.000 7.562 118.310 0.020 0.055
E89 89 6.000 7.562 118.310 0.020 0.055
E89 89 8.000 7.564 118.324 0.022 0.069
L90 90 0.000 7.656 119.675 0.000 0.000
L90 90 1.000 7.645 119.633 -0.011 -0.042
L90 90 2.000 7.636 119.621 -0.020 -0.054
L90 90 3.000 7.632 119.612 -0.024 -0.063
L90 90 4.000 7.627 119.608 -0.029 -0.067
L90 90 5.000 7.626 119.600 -0.030 -0.075
L90 90 6.000 7.623 119.585 -0.033 -0.090
L90 90 8.000 7.621 119.600 -0.035 -0.075
T91 91 0.000 7.684 108.606 0.000 0.000
T91 91 1.000 7.695 108.671 0.011 0.065
T91 91 2.000 7.706 108.727 0.022 0.121
T91 91 3.000 7.716 108.790 0.032 0.184
T91 91 4.000 7.724 108.869 0.040 0.263
T91 91 5.000 7.730 108.888 0.046 0.282
T91 91 6.000 7.732 108.892 0.048 0.286
T91 91 8.000 7.738 108.936 0.054 0.330
F92 92 0.000 8.026 114.987 0.000 0.000
F92 92 1.000 8.051 115.005 0.025 0.018
F92 92 2.000 8.061 115.062 0.035 0.075
F92 92 3.000 8.068 115.074 0.042 0.087
F92 92 4.000 8.077 115.120 0.051 0.133
F92 92 5.000 8.084 115.145 0.058 0.158
F92 92 6.000 8.084 115.145 0.058 0.158
F92 92 8.000 8.091 115.166 0.065 0.179
H93 93 0.000 8.977 118.121 0.000 0.000
H93 93 1.000 8.977 118.064 0.000 -0.057
H93 93 2.000 8.975 118.035 -0.002 -0.086
H93 93 3.000 8.979 117.989 0.002 -0.132
H93 93 4.000 8.977 117.968 0.000 -0.153
H93 93 5.000 8.977 117.976 0.000 -0.145
H93 93 6.000 8.975 117.982 -0.002 -0.139
H93 93 8.000 8.976 117.950 -0.001 -0.171
E94 94 0.000 9.215 121.722 0.000 0.000
E94 94 1.000 9.215 121.724 0.000 0.002
E94 94 2.000 9.216 121.718 0.001 -0.004
E94 94 3.000 9.216 121.724 0.001 0.002
E94 94 4.000 9.216 121.716 0.001 -0.006
E94 94 5.000 9.219 121.726 0.004 0.004
E94 94 6.000 9.217 121.705 0.002 -0.017
E94 94 8.000 9.219 121.696 0.004 -0.026
N95 95 0.000 8.936 117.557 0.000 0.000
N95 95 1.000 8.943 117.535 0.007 -0.022
N95 95 2.000 8.925 117.456 -0.011 -0.101
N95 95 3.000 8.933 117.430 -0.003 -0.127
N95 95 4.000 8.913 117.429 -0.023 -0.128
N95 95 5.000 8.909 117.410 -0.027 -0.147
N95 95 6.000 8.908 117.403 -0.028 -0.154
N95 95 8.000 8.905 117.395 -0.031 -0.162
D96 96 0.000 8.341 123.152 0.000 0.000
D96 96 1.000 8.342 123.169 0.001 0.017
D96 96 2.000 8.342 123.147 0.001 -0.005
D96 96 3.000 8.342 123.152 0.001 0.000
D96 96 4.000 8.344 123.156 0.003 0.004
D96 96 5.000 8.345 123.158 0.004 0.006
D96 96 6.000 8.346 123.173 0.005 0.021
D96 96 8.000 8.347 123.168 0.006 0.016
V97 97 0.000 7.327 119.976 0.000 0.000
V97 97 1.000 7.332 119.987 0.005 0.011
V97 97 2.000 7.330 119.985 0.003 0.009
V97 97 3.000 7.332 119.991 0.005 0.015
V97 97 4.000 7.332 119.997 0.005 0.021
V97 97 5.000 7.333 119.997 0.006 0.021
V97 97 6.000 7.334 119.975 0.007 -0.001
V97 97 8.000 7.332 119.991 0.005 0.015
F98 98 0.000 9.312 126.124 0.000 0.000
F98 98 1.000 9.312 126.090 0.000 -0.034
F98 98 2.000 9.305 126.052 -0.007 -0.072
F98 98 3.000 9.305 126.071 -0.007 -0.053
F98 98 4.000 9.303 126.068 -0.009 -0.056
F98 98 5.000 9.305 126.060 -0.007 -0.064
F98 98 6.000 9.304 126.051 -0.008 -0.073
F98 98 8.000 9.304 126.034 -0.008 -0.090
D99 99 0.000 8.552 122.989 0.000 0.000
D99 99 1.000 8.552 122.980 0.000 -0.009
D99 99 2.000 8.551 122.998 -0.001 0.009
D99 99 3.000 8.551 123.005 -0.001 0.016
D99 99 4.000 8.552 123.002 0.000 0.013
D99 99 5.000 8.552 123.027 0.000 0.038
D99 99 6.000 8.552 123.027 0.000 0.038
D99 99 8.000 8.553 123.033 0.001 0.044
V100 100 0.000 8.497 121.125 0.000 0.000
V100 100 1.000 8.502 121.125 0.005 0.000
V100 100 2.000 8.509 121.146 0.012 0.021
V100 100 3.000 8.513 121.168 0.016 0.043
V100 100 4.000 8.517 121.186 0.020 0.061
V100 100 5.000 8.520 121.202 0.023 0.077
V100 100 6.000 8.522 121.200 0.025 0.075
V100 100 8.000 8.526 121.212 0.029 0.087
F101 101 0.000 9.229 123.359 0.000 0.000
F101 101 1.000 9.228 123.368 -0.001 0.009
F101 101 2.000 9.218 123.382 -0.011 0.023
F101 101 3.000 9.215 123.412 -0.014 0.053
F101 101 4.000 9.215 123.430 -0.014 0.071
F101 101 5.000 9.212 123.443 -0.017 0.084
F101 101 6.000 9.211 123.429 -0.018 0.070
F101 101 8.000 9.207 123.464 -0.022 0.105
D102 102 0.000 7.394 114.429 0.000 0.000
D102 102 1.000 7.408 114.465 0.014 0.036
D102 102 2.000 7.420 114.512 0.026 0.083
D102 102 3.000 7.425 114.537 0.031 0.108
D102 102 4.000 7.427 114.522 0.033 0.093
D102 102 5.000 7.429 114.537 0.035 0.108
D102 102 6.000 7.429 114.512 0.035 0.083
D102 102 8.000 7.436 114.532 0.042 0.103
D103 103 0.000 8.144 128.169 0.000 0.000
D103 103 1.000 8.142 128.138 -0.002 -0.031
D103 103 2.000 8.136 128.120 -0.008 -0.049
D103 103 3.000 8.134 128.113 -0.010 -0.056
D103 103 4.000 8.129 128.107 -0.015 -0.062
D103 103 5.000 8.127 128.113 -0.017 -0.056
D103 103 6.000 8.128 128.134 -0.016 -0.035
D103 103 8.000 8.125 128.126 -0.019 -0.043
K104 104 0.000 8.103 119.958 0.000 0.000
K104 104 1.000 8.106 120.028 0.003 0.070
K104 104 2.000 8.113 120.087 0.010 0.129
K104 104 3.000 8.123 120.108 0.020 0.150
K104 104 4.000 8.129 120.139 0.026 0.181
K104 104 5.000 8.135 120.186 0.032 0.228
K104 104 6.000 8.135 120.154 0.032 0.196
K104 104 8.000 8.139 120.199 0.036 0.241
D105 105 0.000 8.328 119.639 0.000 0.000
D105 105 1.000 8.297 119.500 -0.031 -0.139
D105 105 2.000 8.263 119.403 -0.065 -0.236
D105 105 3.000 8.234 119.326 -0.094 -0.313
D105 105 4.000 8.211 119.259 -0.117 -0.380
D105 105 5.000 8.196 119.214 -0.132 -0.425
D105 105 6.000 8.195 119.237 -0.133 -0.402
D105 105 8.000 8.178 119.181 -0.150 -0.458
A106 106 0.000 8.176 124.679 0.000 0.000
A106 106 1.000 8.163 124.583 -0.013 -0.096
A106 106 2.000 8.148 124.500 -0.028 -0.179
A106 106 3.000 8.134 124.406 -0.042 -0.273
A106 106 4.000 8.123 124.337 -0.053 -0.342
A106 106 5.000 8.117 124.288 -0.059 -0.391
A106 106 6.000 8.114 124.268 -0.062 -0.411
A106 106 8.000 8.105 124.213 -0.071 -0.466
D107 107 0.000 8.143 113.755 0.000 0.000
D107 107 1.000 8.130 113.931 -0.013 0.176
D107 107 2.000 8.112 114.093 -0.031 0.338
D107 107 3.000 8.097 114.226 -0.046 0.471
D107 107 4.000 8.086 114.322 -0.057 0.567
D107 107 5.000 8.078 114.400 -0.065 0.645
D107 107 6.000 8.078 114.432 -0.065 0.677
D107 107 8.000 8.069 114.503 -0.074 0.748
W108 108 0.000 7.635 122.710 0.000 0.000
W108 108 1.000 7.567 122.262 -0.068 -0.448
W108 108 2.000 7.493 121.829 -0.142 -0.881
W108 108 3.000 7.432 121.441 -0.203 -1.269
W108 108 4.000 7.387 121.147 -0.248 -1.563
W108 108 5.000 7.352 120.948 -0.283 -1.762
W108 108 6.000 7.346 120.855 -0.289 -1.855
W108 108 8.000 7.313 120.650 -0.322 -2.060
L109 109 0.000 8.879 122.874 0.000 0.000
L109 109 1.000 8.855 122.848 -0.024 -0.026
L109 109 2.000 8.834 122.839 -0.045 -0.035
L109 109 3.000 8.817 122.838 -0.062 -0.036
L109 109 4.000 8.806 122.817 -0.073 -0.057
L109 109 5.000 8.796 122.816 -0.083 -0.058
L109 109 6.000 8.799 122.818 -0.080 -0.056
L109 109 8.000 8.788 122.799 -0.091 -0.075
L110 110 0.000 7.826 124.373 0.000 0.000
L110 110 1.000 7.826 124.329 0.000 -0.044
L110 110 2.000 7.819 124.282 -0.007 -0.091
L110 110 3.000 7.813 124.256 -0.013 -0.117
L110 110 4.000 7.808 124.192 -0.018 -0.181
L110 110 5.000 7.806 124.192 -0.020 -0.181
L110 110 6.000 7.803 124.192 -0.023 -0.181
L110 110 8.000 7.805 124.177 -0.021 -0.196
V111 111 0.000 9.191 121.050 0.000 0.000
V111 111 1.000 9.198 121.092 0.007 0.042
V111 111 2.000 9.202 121.112 0.011 0.062
V111 111 3.000 9.208 121.124 0.017 0.074
V111 111 4.000 9.209 121.126 0.018 0.076
V111 111 5.000 9.210 121.150 0.019 0.100
V111 111 6.000 9.212 121.131 0.021 0.081
V111 111 8.000 9.214 121.162 0.023 0.112
K112 122 0.000 8.797 116.748 0.000 0.000
K112 122 1.000 8.801 116.735 0.004 -0.013
K112 122 2.000 8.805 116.720 0.008 -0.028
K112 122 3.000 8.810 116.724 0.013 -0.024
K112 122 4.000 8.812 116.722 0.015 -0.026
K112 122 5.000 8.815 116.723 0.018 -0.025
K112 122 6.000 8.818 116.718 0.021 -0.030
K112 122 8.000 8.821 116.717 0.024 -0.031
S113 113 0.000 8.694 119.169 0.000 0.000
S113 113 1.000 8.694 119.153 0.000 -0.016
S113 113 2.000 8.694 119.153 0.000 -0.016
S113 113 3.000 8.694 119.149 0.000 -0.020
S113 113 4.000 8.697 119.149 0.003 -0.020
S113 113 5.000 8.699 119.127 0.005 -0.042
S113 113 6.000 8.697 119.133 0.003 -0.036
S113 113 8.000 8.701 119.134 0.007 -0.035
T114 114 0.000 8.327 120.122 0.000 0.000
T114 114 1.000 8.330 120.112 0.003 -0.010
T114 114 2.000 8.328 120.122 0.001 0.000
T114 114 3.000 8.328 120.110 0.001 -0.012
T114 114 4.000 8.327 120.107 0.000 -0.015
T114 114 5.000 8.330 120.107 0.003 -0.015
T114 114 6.000 8.330 120.107 0.003 -0.015
T114 114 8.000 8.327 120.117 0.000 -0.005
V115 115 0.000 7.871 121.340 0.000 0.000
V115 115 1.000 7.873 121.323 0.002 -0.017
V115 115 2.000 7.875 121.324 0.004 -0.016
V115 115 3.000 7.877 121.319 0.006 -0.021
V115 115 4.000 7.878 121.324 0.007 -0.016
V115 115 5.000 7.879 121.324 0.008 -0.016
V115 115 6.000 7.880 121.336 0.009 -0.004
V115 115 8.000 7.879 121.326 0.008 -0.014
S116 116 0.000 7.772 111.725 0.000 0.000
S116 116 1.000 7.776 111.718 0.004 -0.007
S116 116 2.000 7.778 111.715 0.006 -0.010
S116 116 3.000 7.781 111.727 0.009 0.002
S116 116 4.000 7.780 111.736 0.008 0.011
S116 116 5.000 7.783 111.729 0.011 0.004
S116 116 6.000 7.783 111.743 0.011 0.018
S116 116 8.000 7.785 111.738 0.013 0.013
N117 117 0.000 7.702 116.533 0.000 0.000
N117 117 1.000 7.703 116.516 0.001 -0.017
N117 117 2.000 7.705 116.514 0.003 -0.019
N117 117 3.000 7.707 116.517 0.005 -0.016
N117 117 4.000 7.708 116.509 0.006 -0.024
N117 117 5.000 7.708 116.508 0.006 -0.025
N117 117 6.000 7.711 116.522 0.009 -0.011
N117 117 8.000 7.711 116.523 0.009 -0.010
E118 118 0.000 7.267 116.420 0.000 0.000
E118 118 1.000 7.269 116.432 0.002 0.012
E118 118 2.000 7.270 116.435 0.003 0.015
E118 118 3.000 7.270 116.429 0.003 0.009
E118 118 4.000 7.270 116.447 0.003 0.027
E118 118 5.000 7.271 116.441 0.004 0.021
E118 118 6.000 7.272 116.447 0.005 0.027
E118 118 8.000 7.271 116.450 0.004 0.030
F119 119 0.000 8.180 126.013 0.000 0.000
F119 119 1.000 8.159 125.875 -0.021 -0.138
F119 119 2.000 8.147 125.749 -0.033 -0.264
F119 119 3.000 8.141 125.644 -0.039 -0.369
F119 119 4.000 8.135 125.562 -0.045 -0.451
F119 119 5.000 8.132 125.497 -0.048 -0.516
F119 119 6.000 8.129 125.455 -0.051 -0.558
F119 119 8.000 8.125 125.406 -0.055 -0.607
G120 120 0.000 9.268 114.852 0.000 0.000
G120 120 1.000 9.264 114.729 -0.004 -0.123
G120 120 2.000 9.257 114.598 -0.011 -0.254
G120 120 3.000 9.248 114.510 -0.020 -0.342
G120 120 4.000 9.239 114.431 -0.029 -0.421
G120 120 5.000 9.234 114.365 -0.034 -0.487
G120 120 6.000 9.234 114.374 -0.034 -0.478
G120 120 8.000 9.227 114.300 -0.041 -0.552
F121 121 0.000 8.093 115.760 0.000 0.000
F121 121 1.000 8.082 115.735 -0.011 -0.025
F121 121 2.000 8.073 115.691 -0.020 -0.069
F121 121 3.000 8.063 115.676 -0.030 -0.084
F121 121 4.000 8.057 115.645 -0.036 -0.115
F121 121 5.000 8.055 115.636 -0.038 -0.124
F121 121 6.000 8.053 115.634 -0.040 -0.126
F121 121 8.000 8.048 115.632 -0.045 -0.128
I122 122 0.000 9.052 117.151 0.000 0.000
I122 122 1.000 9.050 117.229 -0.002 0.078
I122 122 2.000 9.043 117.311 -0.009 0.160
I122 122 3.000 9.038 117.389 -0.014 0.238
I122 122 4.000 9.035 117.420 -0.017 0.269
I122 122 5.000 9.030 117.446 -0.022 0.295
I122 122 6.000 9.026 117.460 -0.026 0.309
I122 122 8.000 9.024 117.499 -0.028 0.348
G124 124 0.000 7.859 109.755 0.000 0.000
G124 124 1.000 7.946 109.829 0.087 0.074
G124 124 2.000 8.032 109.912 0.173 0.157
G124 124 3.000 8.102 109.984 0.243 0.229
G124 124 4.000 8.152 110.056 0.293 0.301
G124 124 5.000 8.199 110.071 0.340 0.316
G124 124 6.000 8.202 110.099 0.343 0.344
G124 124 8.000 8.240 110.119 0.381 0.364
N125 125 0.000 8.441 113.443 0.000 0.000
N125 125 1.000 8.427 113.404 -0.014 -0.039
N125 125 2.000 8.411 113.354 -0.030 -0.089
N125 125 3.000 8.397 113.305 -0.044 -0.138
N125 125 4.000 8.384 113.265 -0.057 -0.178
N125 125 5.000 8.378 113.248 -0.063 -0.195
N125 125 6.000 8.383 113.232 -0.058 -0.211
N125 125 8.000 8.376 113.211 -0.065 -0.232
Y126 126 0.000 7.634 118.955 0.000 0.000
Y126 126 1.000 7.636 119.019 0.002 0.064
Y126 126 2.000 7.640 119.059 0.006 0.104
Y126 126 3.000 7.643 119.105 0.009 0.150
Y126 126 4.000 7.648 119.090 0.014 0.135
Y126 126 5.000 7.645 119.132 0.011 0.177
Y126 126 6.000 7.640 119.106 0.006 0.151
Y126 126 8.000 7.643 119.125 0.009 0.170
V127 127 0.000 7.099 108.579 0.000 0.000
V127 127 1.000 7.087 108.529 -0.012 -0.050
V127 127 2.000 7.072 108.481 -0.027 -0.098
V127 127 3.000 7.059 108.430 -0.040 -0.149
V127 127 4.000 7.050 108.390 -0.049 -0.189
V127 127 5.000 7.045 108.361 -0.054 -0.218
V127 127 6.000 7.042 108.355 -0.057 -0.224
V127 127 8.000 7.035 108.327 -0.064 -0.252
E128 128 0.000 8.696 118.563 0.000 0.000
E128 128 1.000 8.700 118.548 0.004 -0.015
E128 128 2.000 8.702 118.546 0.006 -0.017
E128 128 3.000 8.702 118.530 0.006 -0.033
E128 128 4.000 8.704 118.511 0.008 -0.052
E128 128 5.000 8.706 118.497 0.010 -0.066
E128 128 6.000 8.707 118.510 0.011 -0.053
E128 128 8.000 8.708 118.504 0.012 -0.059
E130 130 0.000 7.882 124.162 0.000 0.000
E130 130 1.000 7.874 124.156 -0.008 -0.006
E130 130 2.000 7.866 124.169 -0.016 0.007
E130 130 3.000 7.857 124.177 -0.025 0.015
E130 130 4.000 7.852 124.171 -0.030 0.009
E130 130 5.000 7.848 124.189 -0.034 0.027
E130 130 6.000 7.849 124.185 -0.033 0.023
E130 130 8.000 7.844 124.192 -0.038 0.030
N131 131 0.000 8.023 126.940 0.000 0.000
N131 131 1.000 8.022 126.956 -0.001 0.016
N131 131 2.000 8.016 126.975 -0.007 0.035
N131 131 3.000 8.015 126.986 -0.008 0.046
N131 131 4.000 8.011 126.994 -0.012 0.054
N131 131 5.000 8.011 127.007 -0.012 0.067
N131 131 6.000 8.011 127.007 -0.012 0.067
N131 131 8.000 8.008 127.010 -0.015 0.070
