# Supplementary material for: Competitive binding of actin and SH3 domains at proline-rich regions of Las17/WASP regulates actin polymerisation
Source: Commun Biol. 2025 May 15;8:759. doi: 10.1038/s42003-025-08188-4 (PMC12081870; doi:10.1038/s42003-025-08188-4)
Supplement: Supplementary file 8 — Supplementary Data 1-6 [file 42003_2025_8188_MOESM8_ESM.zip › Supplementary Data 5_Data for Fig 4,6,7,8,9.xlsx]

## Sheet: Fig4A
Time (min)	Actin only	Actin + Las17 300-633	Actin + GST-Las17 342-392	Actin + GST
0.00083333	-0.143694	-0.0933692	0.115119	0.51492
0.205	0.0681944	-0.234996	-0.142214	-0.323727
0.409208	0.0754995	0.328366	0.0270955	-0.191192
0.613313	0.28147	0.564911	0.869744	0.174031
0.817479	-0.0295277	-0.0675103	0.602176	0.300145
1.01956	-0.307775	0.159802	0.548111	0.438749
1.22271	-0.190662	0.0431703	-0.0899852	1.10338
1.42687	-0.199061	0.424029	0.175729	0.596747
1.63106	0.225035	0.423339	0.416456	0.448903
1.83521	0.174095	0.398724	-0.251276	0.774388
2.03938	-0.258273	0.382089	0.0157916	0.573812
2.2414	-0.133444	-0.0940692	0.585168	0.303789
2.44658	0.203239	0.249605	0.106006	0.4551
2.65075	0.336697	0.684097	0.632612	0.586318
2.85492	-0.355967	0.784209	0.0560748	0.487655
3.05908	0.15786	0.273888	0.076143	0.651533
3.26121	-0.0396223	0.682989	-0.070453	-0.0607268
3.46429	-0.0672322	0.504585	-0.0421174	0.372711
3.66637	-0.0703221	0.874988	0.345601	0.553424
3.86954	-0.154877	0.331615	-0.220759	-0.279319
4.07371	-0.191708	0.51128	0.190117	0.565466
4.27787	-0.478209	0.831163	0.133237	0.747235
4.48198	-0.168531	0.743951	0.214575	0.38062
4.68615	-0.0294771	1.20314	-0.383658	-0.150206
4.89031	-0.385147	1.39371	0.101171	0.0068458
5.0924	0.0964451	0.819805	0.513449	0.191832
5.29556	0.200558	1.21116	0.0941684	0.297763
5.49973	0.504046	1.32117	0.0504481	0.389034
5.70388	-0.270823	1.31521	-0.213584	0.253648
5.90696	-0.0400086	1.5783	0.00521527	0.583774
6.10906	0.24624	1.77078	0.634406	0.387862
6.31108	0.326371	1.69414	0.0709817	0.294852
6.51631	0.356721	1.62221	0.453071	0.183167
6.72048	-0.36803	1.98186	0.0262801	0.0697425
6.92465	-0.0949803	2.73881	0.842254	0.35771
7.12879	-0.0015001	2.19917	0.942681	0.482988
7.33087	-0.0347338	2.82743	0.698184	0.704343
7.53296	0.382865	2.85577	0.272482	0.0206426
7.73821	0.420065	2.5302	0.266332	0.464392
7.94238	-0.239363	2.93728	0.375126	0.671517
8.14648	0.508893	2.8622	0.310698	0.597473
8.35065	0.195134	2.90098	0.67984	0.841225
8.55273	0.2425	2.92239	0.617271	0.830078
8.75587	0.436051	2.87287	0.732824	0.616834
8.96004	0.322916	3.83586	0.562661	1.35611
9.16423	0.754572	3.98655	1.21605	0.974912
9.3684	0.513801	3.26844	0.340904	0.76281
9.57254	0.723679	3.68698	0.774176	1.05596
9.77456	0.544435	3.88635	0.884954	1.31602
9.97975	0.471107	4.52222	1.02849	0.943638
10.1839	0.649822	4.48528	1.36273	1.17559
10.3881	-0.066597	3.9001	1.32384	1.40485
10.5922	1.15358	4.56299	1.66537	1.29902
10.7944	0.849173	5.85878	1.41604	1.31758
10.9975	1.1676	5.29736	1.35167	1.85391
11.1995	0.926008	4.95208	1.24237	1.55657
11.4016	0.895136	5.25547	1.07593	0.966504
11.6069	0.914454	5.41876	1.37146	1.2012
11.811	1.05271	5.38752	1.79005	1.23895
12.0151	0.870257	6.35212	1.80966	1.64261
12.2193	1.06279	5.98009	1.40954	0.970853
12.4235	1.502	5.67661	1.79018	1.61345
12.6255	1.2487	6.92975	1.33019	1.77321
12.8287	1.58233	5.98204	1.88306	1.89277
13.0329	1.54242	6.05969	1.53944	1.8508
13.2371	1.50579	6.29014	1.29466	1.46349
13.4391	1.50482	6.65159	1.90365	1.77583
13.6422	1.1307	7.35346	1.77757	1.54284
13.8443	2.04983	6.90722	2.3041	2.118
14.0474	1.64164	7.27629	2.53595	2.02536
14.2495	2.04345	7.44679	2.39033	2.06543
14.4516	1.93302	7.77904	1.90476	2.45459
14.6567	1.96733	8.08478	1.88696	2.69535
14.8609	1.98911	7.94908	2.35972	1.67854
15.063	1.09735	8.061	2.35292	2.02507
15.2651	1.74516	8.68633	2.62171	2.71752
15.4703	1.90922	8.66598	2.51029	3.67926
15.6724	2.49987	9.33234	2.5781	3.0293
15.8744	1.56421	9.35116	2.52418	2.73081
16.0776	2.38976	9.96462	3.43022	2.8535
16.2796	2.42695	8.62694	2.92182	3.10519
16.4817	2.72044	9.69161	3.09821	3.11241
16.6849	2.83975	9.56983	3.18674	3.15343
16.8891	3.24381	9.75833	2.91199	3.54226
17.0932	2.55058	9.82319	3.49177	3.48245
17.2952	2.94628	9.88848	2.8283	3.37626
17.4984	2.80142	10.3863	3.56907	3.70752
17.7004	2.59192	10.4653	3.31413	4.072
17.9056	3.18926	10.5452	3.97076	3.65642
18.1098	3.49774	10.9859	3.98207	3.92896
18.3119	3.0135	10.6592	3.81096	3.82565
18.5151	3.25699	11.5665	3.59166	4.13938
18.7192	2.7802	11.8514	4.84389	4.24162
18.9234	3.07682	11.479	4.01002	4.57811
19.1275	2.76647	11.9444	4.19995	3.89619
19.3316	2.83013	11.7254	3.70818	4.62107
19.5337	3.30256	11.775	4.80671	4.54794
19.7369	3.50214	12.5812	4.49117	4.73016
19.941	3.80213	12.8259	4.47206	4.17525
20.1452	3.24889	13.2117	4.78085	4.749
20.3494	3.57971	12.65	5.55768	4.80033
20.5535	4.29936	13.2476	4.69426	4.75536
20.7556	4.81445	14.2096	5.24648	5.40537
20.9608	4.41072	14.1803	5.31182	5.17384
21.1649	4.53614	13.7566	5.49725	5.11917
21.3691	4.49696	14.1605	5.31783	5.30367
21.5732	4.51655	14.659	5.11644	5.19074
21.7754	4.64859	14.6559	5.28518	6.14587
21.9785	4.28306	14.9993	5.16596	6.02945
22.1805	4.01184	15.3495	5.78913	5.63316
22.3826	5.21881	15.4244	6.15822	5.71037
22.5879	4.4089	15.9254	5.9533	6.56234
22.792	4.89156	16.1055	5.78627	6.61184
22.9962	5.80879	16.8886	6.86272	5.91129
23.1982	4.85704	16.7959	6.65818	6.14479
23.4014	5.02429	16.03	6.9271	6.003
23.6055	5.53764	17.3397	7.14626	6.5084
23.8097	5.67662	16.7485	6.4574	6.21808
24.0139	4.99685	17.5393	6.49591	6.47149
24.218	5.66186	18.0589	6.58076	7.10908
24.4211	5.94051	17.7899	7.91284	7.05641
24.6253	6.13701	18.1014	6.91083	7.34935
24.8294	6.25588	19.2905	7.66209	6.2727
25.0315	5.62576	17.9908	7.3536	7.38456
25.2336	6.27698	18.8193	7.76478	7.40122
25.4388	5.70567	19.7285	7.20677	8.16232
25.643	6.71115	19.1862	7.07427	7.90821
25.8451	5.71594	21.2339	8.06049	7.93186
26.0482	6.48855	20.4442	7.49743	8.33951
26.2524	6.38644	20.6021	8.00815	7.27806
26.4565	6.53551	20.2385	8.57719	7.66549
26.6607	6.83536	21.5251	8.37638	7.79028
26.8648	6.6511	21.8132	8.36977	8.58504
27.0669	6.67005	21.2023	7.79333	8.2235
27.27	6.97666	21.9761	8.75795	8.43935
27.4721	6.79144	22.1318	8.63614	9.0012
27.6752	7.40157	21.7912	8.16759	8.58613
27.8773	7.57395	23.407	9.2276	9.34458
28.0794	7.49755	22.9248	9.46928	8.84057
28.2825	7.16265	23.1444	8.27522	8.90195
28.4867	7.88452	22.9994	9.61674	9.19596
28.6908	7.02182	24.2312	9.28825	9.65818
28.895	7.59805	24.5036	10.0314	9.10307
29.0971	7.87505	24.9027	9.58917	9.99837
29.3022	7.8126	23.6041	9.84867	10.1209
29.5064	8.3316	24.0256	9.50775	9.49107
29.7085	8.79057	24.9624	9.7383	9.82433
29.9116	8.09443	24.6015	10.4674	10.1368
30.1158	8.34563	23.7271	9.42207	10.0999
30.3199	8.14542	24.3869	9.63714	10.6764
30.522	8.83522	24.8031	9.86904	10.5691
30.7241	8.9975	25.2157	10.7233	10.3384
30.9293	9.29478	25.4536	11.0791	10.2928
31.1335	8.69135	24.1797	10.6351	10.9956
31.3355	8.11632	25.7895	10.4312	10.446
31.5376	8.46065	25.5466	10.7794	10.3245
31.7429	8.49041	24.3908	10.954	11.0845
31.947	9.42021	25.5555	10.2854	11.0983
32.1512	9.64798	26.8582	11.3074	11.169
32.3553	9.12923	24.618	10.6618	11.4997
32.5574	9.66111	24.5149	10.7905	11.8199
32.7605	9.6212	24.6785	12.0518	11.7513
32.9647	10.1803	26.538	11.1549	11.9264
33.1689	9.73236	26.6069	11.1801	11.5079
33.373	9.11533	26.0984	12.246	11.8498
33.5751	10.4703	25.1742	12.1657	11.9445
33.7803	10.3994	26.3669	12.263	12.8198
33.9844	10.7103	26.5855	11.8585	12.6272
34.1886	10.0111	25.8565	11.8851	11.9862
34.3927	9.97202	24.9924	12.4046	12.5581
34.5969	9.9629	24.9996	11.9551	12.9077
34.7991	10.9959	26.8465	12.3836	12.6809
35.0021	10.0873	26.8891	12.8797	12.3204
35.2042	11.0512	24.9491	13.1845	12.7609
35.4063	11.022	25.7188	13.1789	14.4622
35.6116	10.4076	26.8974	12.8573	12.6061
35.8157	11.3424	25.1753	13.4621	12.6494
36.0199	10.9024	25.7084	13.0873	13.9727
36.2219	10.7816	26.4145	12.946	13.0458
36.4251	11.0122	26.5411	13.3564	13.8348
36.6292	11.4286	25.3607	13.2131	13.9836
36.8334	11.5997	26.2787	13.4778	12.9072
37.0375	11.9807	25.9982	13.6256	12.8907
37.2417	11.0988	24.3434	14.199	14.0784
37.4448	11.3697	25.0194	13.5563	13.8096
37.649	12.1695	26.9861	13.8456	13.3978
37.851	12.3444	24.8779	13.6986	13.8421
38.0531	11.9458	24.3841	14.0285	13.6529
38.2562	11.7604	24.608	14.9006	14.5281
38.4583	12.5796	25.5772	14.5947	13.6934
38.6604	12.6057	24.4965	14.319	14.1129
38.8635	11.9538	25.0021	14.0982	14.5972
39.0677	11.7452	25.6348	13.438	14.5356
39.2719	11.83	25.5829	14.1154	15.613
39.476	12.5356	26.2883	15.4357	14.4362
39.6802	13.5891	25.2109	15.3974	15.3879
39.8843	13.121	24.9173	14.9931	15.5405
40.0885	12.678	24.7677	15.2633	15.4074
40.2906	12.6881	25.5985	14.8352	15.4305
40.4937	12.2236	25.6167	15.7156	16.5978
40.6979	13.0081	26.0016	15.7432	15.5126
40.902	13.1572	24.5818	16.4773	16.9056
41.1062	13.0546	25.004	15.3482	16.8583
41.3104	13.503	25.189	15.5318	16.3645
41.5124	13.685	25.0407	15.8623	15.3804
41.7176	13.7209	25.8913	16.3452	15.6452
41.9197	14.1246	26.8405	16.2069	15.9849
42.1217	13.8574	25.4537	16.6207	16.4914
42.3249	14.8523	25.4832	16.7207	16.6132
42.527	14.4116	25.7557	16.2571	17.1957
42.729	13.7512	25.4697	16.8143	16.8927
42.9322	14.0737	25.1373	16.3791	16.2658
43.1364	13.6032	24.6952	16.653	17.1573
43.3405	14.162	24.7868	17.2373	15.7774
43.5446	14.938	24.6966	17.1236	16.3134
43.7488	14.8862	25.13	16.3585	16.3312
43.953	14.2943	25.5001	15.7445	17.682
44.1571	15.0929	25.0437	16.6199	17.4281
44.3592	14.4629	26.3439	17.1072	17.5004
44.5624	14.2283	25.792	17.0818	17.9885
44.7665	15.3717	26.3168	17.2008	17.3968
44.9707	14.8947	25.0278	17.981	17.7084
45.1749	15.0927	25.5167	18.6273	17.4943
45.3769	15.0264	24.9787	17.3542	16.9182
45.58	15.0209	26.7554	16.768	17.9376
45.7842	15.6526	24.4974	17.3467	17.7503
45.9884	14.5815	25.1396	17.6386	18.1832
46.1926	15.1475	24.5235	17.7546	18.0959
46.3967	15.887	25.6368	18.0297	17.8617
46.5998	14.9886	25.4108	18.3149	18.8284
46.804	15.3943	25.5008	17.9996	18.323
47.0081	15.7442	25.0333	18.9497	18.5562
47.2102	16.6805	25.2778	17.8984	18.25
47.4123	14.767	25.7611	18.6689	19.3444
47.6175	16.7832	26.0579	18.4757	18.9096
47.8216	15.2112	25.4003	18.4068	19.1274
48.0237	16.6132	24.7244	18.5238	19.1875
48.2258	15.8137	26.0675	18.1848	18.864
48.431	14.8183	25.567	18.0557	17.991
48.6352	16.4198	25.2745	18.2819	19.6008
48.8394	16.8028	25.5792	18.6799	19.2476
49.0435	15.8795	24.8754	18.6549	19.4044
49.2456	16.2051	26.133	19.6568	19.7722
49.4487	16.0049	25.4264	19.2425	19.4363
49.6529	16.5193	25.9477	19.4727	19.1407
49.8549	16.3334	25.0981	20.3659	19.7609
50.058	16.9714	24.9686	18.951	19.7389
50.2601	17.0877	25.8109	18.1362	19.2529
50.4622	16.6956	25.5975	19.4677	19.8326
50.6654	17.2357	24.5853	19.3564	20.304
50.8695	16.4484	24.5443	19.062	19.0883
51.0736	16.9671	25.0065	19.9836	19.6094
51.2757	17.1165	24.9185	19.6287	20.6504
51.4809	17.6172	24.4906	19.2136	20.1733
51.6851	16.3102	24.4964	20.1299	19.7138
51.8872	17.4033	24.3286	19.96	20.5818
52.0903	17.6146	25.5002	20.8012	21.2471
52.2924	16.6509	25.7265	19.5886	21.0565
52.4945	16.6834	25.024	19.5037	20.7876
52.6997	17.7724	25.2844	19.7262	20.2354
52.9038	17.0962	25.3512	20.2565	21.7748
53.108	17.7894	25.4408	20.0504	20.2482
53.3121	18.1785	25.1666	20.979	21.3533
53.5142	17.6048	25.8056	19.9243	20.4477
53.7163	18.0725	25.0574	20.8282	20.1679
53.9215	18.5457	25.2654	20.937	20.627
54.1257	18.2428	25.0554	21.6446	21.3965
54.3299	17.648	25.0625	20.5541	20.9
54.534	18.4401	25.4394	20.5733	20.8825
54.7361	17.6453	25.3808	20.361	21.3612
54.9392	18.8042	25.8373	21.3539	21.5316
55.1434	18.3443	24.6052	21.068	21.0622
55.3454	18.7494	25.1884	21.8888	21.861
55.5485	18.4762	24.6082	21.1684	21.0693
55.7506	17.8895	25.3255	20.7975	21.9404
55.9527	17.9802	25.1799	21.187	20.9512
56.1559	17.9214	24.8837	21.8329	21.1757
56.36	18.5755	24.8068	20.6176	21.9715
56.5641	18.9979	24.8089	21.3966	21.0117
56.7683	18.2095	24.8201	21.7834	22.3121
56.9725	19.0568	24.7553	20.7751	21.4059
57.1766	18.3765	23.4796	21.7887	22.6432
57.3808	19.0626	25.0279	22.6671	21.4456
57.5829	18.1983	25.8266	21.8654	22.1208
57.785	18.8588	25.8094	21.4646	22.5596
57.9902	19.1604	24.2822	22.0478	22.194
58.1944	18.9257	24.9348	20.8154	21.7242
58.3985	19.5455	25.3689	21.7082	22.7517
58.6026	19.2373	24.9877	21.5452	21.5209
58.8068	18.9457	25.7383	21.7485	21.761
59.0089	18.7948	24.3216	21.6256	22.6689
59.2121	19.8993	24.567	22.3778	21.7485
59.4162	19.2742	23.9484	21.1638	21.5018
59.6204	19.0293	25.2249	22.827	23.246
59.8235	20.0225	24.448	21.9732	23.0582
60.0276	19.5971	25.2166	22.4727	22.6401
60.2318	19.3958	24.8723	22.8357	23.0331
60.4339	20.2418	24.1222	22.0556	22.9848
60.6359	19.2122	24.8756	22.1233	22.8503
60.8411	19.9701	25.0554	23.5543	23.285
61.0453	20.9839	24.6241	22.485	22.0118
61.2474	19.9018	24.3285	23.2093	23.3413
61.4495	20.794	24.9156	23.1785	22.7838
61.6547	19.7836	24.5396	22.3188	23.6421
61.8589	20.0945	24.5261	22.0055	22.8631
62.063	19.6035	25.7659	22.304	22.8127
62.2671	19.7429	24.7458	23.1434	22.7373
62.4692	20.2328	24.9795	21.7972	22.3519
62.6724	19.8864	24.4139	23.474	22.7153
62.8765	20.0938	25.2866	22.6904	23.9923
63.0817	19.7581	24.1004	23.0235	23.6833
63.2859	19.9756	24.2159	22.8226	23.3106
63.488	20.4866	25.4815	21.9899	24.1589
63.69	20.1354	24.7154	23.325	22.8626
63.8932	20.1274	25.2109	23.5189	23.4227
64.0952	20.4927	24.5536	23.1122	23.1604
64.3004	20.9442	24.7074	22.0942	23.8541
64.5046	20.0319	24.5321	23.0137	23.1837
64.7087	20.8696	23.9131	23.8884	23.7682
64.9129	19.4796	23.7337	23.1781	23.4791
65.1151	20.0932	23.9417	23.6685	23.761
65.3181	20.6236	24.856	23.2339	24.0668
65.5222	21.3157	24.6406	22.9241	23.6479
65.7244	20.6356	25.5293	23.409	24.1013
65.9264	21.6241	24.7105	23.2202	24.2527
66.1316	21.4419	24.5101	24.0351	24.258
66.3358	19.7771	24.8859	23.6058	24.9132
66.5379	20.1265	24.5391	23.7478	24.0034
66.74	20.9244	24.9769	23.8873	22.7821
66.9452	21.2761	25.2642	24.5979	23.7609
67.1494	21.9694	23.7383	24.0623	23.9475
67.3535	21.6001	24.5823	24.401	24.7213
67.5577	20.6249	23.3665	23.5941	25.0592
67.7597	20.9437	24.1787	23.5899	25.7647
67.9629	20.2672	24.487	24.3336	23.8809
68.1671	21.1915	25.65	23.5576	24.7862
68.3712	20.4612	25.3835	24.4831	24.546
68.5754	20.548	24.1748	22.7111	24.0299
68.7774	21.4083	24.9024	24.7008	24.3156
68.9826	21.3317	24.3775	23.8044	24.1865
69.1847	21.8725	24.3405	24.08	25.0744
69.3867	21.0619	24.6545	24.4199	23.5286
69.592	21.1162	24.8124	24.671	24.8125
69.7961	20.9232	24.1785	23.9092	24.0891
70.0003	21.3686	24.4174	24.7873	24.6794
70.2045	21.7413	25.0816	24.7605	25.001
70.4065	21.9109	24.8539	24.6254	24.717
70.6097	22.3523	24.5981	24.0827	24.6311
70.8139	20.7936	24.3144	23.3979	25.7601
71.018	22.2446	23.9856	24.122	25.631
71.2222	22.2321	24.8322	24.2706	25.4409
71.4242	22.0205	24.0208	23.6443	24.855
71.6274	21.7581	24.5308	24.4546	25.209
71.8315	21.5995	24.9092	25.1313	24.3794
72.0357	21.5993	25.0711	24.1914	25.7063
72.2399	21.213	24.1607	24.5676	24.8157
72.4441	21.3211	24.3361	24.6288	25.2794
72.6471	21.2523	23.6841	24.3763	24.9867
72.8513	21.7649	24.4961	24.9147	24.4675
73.0554	22.4431	25.3916	24.5831	24.3273
73.2576	22.2004	24.1664	24.9305	25.294
73.4596	22.7693	24.7164	24.5345	24.7723
73.6648	21.6341	24.7708	24.6454	25.2212
73.869	22.2027	23.641	24.4149	24.7544
74.071	21.587	23.6754	24.2238	25.6633
74.2731	21.4667	24.0014	25.0304	24.8044
74.4784	22.1042	23.2573	23.8025	24.9944
74.6825	21.9198	23.974	24.7702	25.4405
74.8867	22.3125	25.198	24.783	25.7084
75.0908	23.2261	24.8401	24.9855	25.3556
75.2929	22.2591	24.4524	23.9722	25.235
75.496	22.0494	23.7557	25.3639	25.8485
75.7002	23.0159	23.8491	24.2224	25.1465
75.9044	21.6097	24.4399	24.8866	24.388
76.1085	22.8283	24.9995	24.7889	25.1554
76.3127	21.2182	23.9683	24.5226	25.3352
76.5147	20.4649	24.5074	25.0233	26.284
76.7199	21.1397	24.4798	25.2615	25.8378
76.9241	23.1751	23.7319	24.6225	27.0336
77.1283	22.3103	24.1363	24.4963	26.1231
77.3324	22.5106	24.1025	24.6506	25.34
77.5346	21.9258	24.8185	25.3371	25.9761
77.7376	21.9629	24.4208	25.5919	26.1634
77.9397	22.3013	25.201	25.3587	25.2865
78.1418	21.7634	23.5505	24.1932	25.2266
78.347	22.0276	24.6701	25.1582	25.425
78.5512	23.6723	24.4564	25.59	26.412
78.7553	22.2484	24.55	24.8792	26.1135
78.9595	22.9259	24.4358	24.3129	26.6647
79.1637	23.1175	24.1993	25.3419	24.6078
79.3657	22.5806	23.1749	25.1405	25.2903
79.5689	22.8982	23.8561	25.8209	24.8757
79.773	22.2727	22.3161	25.3542	26.2957
79.9772	22.4279	24.0169	25.2535	26.8616
80.1803	22.0274	23.8001	24.3538	26.3974
80.3844	22.2938	24.671	24.9216	26.5944
80.5886	22.2132	25.6254	26.1051	26.5032
80.7907	22.3548	24.0651	25.2146	26.0621
80.9928	22.5397	24.3191	25.2619	26.4758
81.198	22.4114	23.9986	26.1793	26.763
81.4021	21.6617	24.1036	24.3449	25.5242
81.6042	22.8716	23.5483	25.6676	26.0613
81.8063	22.5523	24.7569	24.171	25.8508
82.0115	23.0386	23.7452	25.4759	25.6595
82.2157	22.8879	24.4798	25.4821	26.0418
82.4198	22.9126	24.0106	24.8918	26.3593
82.624	22.9376	24.2268	24.0672	26.0955
82.8261	22.7507	25.6071	25.896	27.0019
83.0292	22.8128	24.2703	25.4854	26.5837
83.2334	21.6042	24.05	25.8072	26.1765
83.4354	22.1177	23.5746	25.9645	26.3799
83.6385	22.5581	24.6067	24.9511	26.0168
83.8427	23.7501	23.4916	25.583	25.702
84.0448	22.0968	23.8579	25.1965	26.1071
84.2469	22.5378	23.8864	24.8103	26.2514
84.45	22.2609	23.2876	25.6896	28.0391
84.6521	22.6281	25.4377	26.1162	27.0186
84.8573	22.5004	24.0904	24.9518	27.1169
85.0614	22.2383	24.1934	25.8634	25.7553
85.2656	23.2901	23.7957	25.9309	25.5087
85.4697	23.0505	24.4533	25.7938	25.6334
85.6719	22.4704	24.5347	26.0607	26.7446
85.8749	23.3676	23.8128	25.6693	25.9341
86.0791	22.2386	23.7847	25.3591	27.569
86.2812	21.6167	24.2435	25.677	26.3374
86.4833	22.0097	24.5785	25.9565	25.9371
86.6885	22.71	24.7226	25.23	26.7901
86.8926	22.592	23.7052	25.2697	25.6306
87.0947	23.9224	23.3743	25.6025	26.7224
87.2968	22.8128	23.5099	25.2393	27.735
87.502	22.9983	24.2727	25.8255	26.2258
87.7062	22.6105	23.9021	25.3858	26.7686
87.9104	22.7052	23.6432	25.7618	26.2918
88.1145	23.2368	24.2054	26.154	26.9173
88.3166	23.8167	23.6512	25.8892	25.1234
88.5197	23.3786	23.7676	25.2692	26.4974
88.7239	22.7738	24.4823	25.4956	26.2626
88.928	22.0166	25.506	25.1811	24.3222
89.1322	23.2248	23.4441	25.1707	26.2561
89.3364	23.6625	25.0553	25.0585	25.6232
89.5384	23.1911	22.6416	25.399	26.4926
89.7436	23.1709	25.0535	26.5346	26.9496
89.9478	22.241	24.5223	26.2283	27.5458
90.1519	22.8826	24.192	25.6112	25.1587
90.3561	21.9087	24.0607	27.1385	26.1583
90.5582	22.3907	23.7434	25.576	26.6738
90.7613	23.1322	23.887	25.2409	25.8107
90.9634	23.7912	22.9808	25.7741	26.235
91.1655	22.3845	23.7208	26.3821	26.8164
91.3707	22.4869	23.8787	25.8467	26.9772
91.5749	23.3339	23.6354	25.8377	26.1655
91.779	22.3358	24.3727	25.8374	27.4912
91.9831	22.9051	23.8981	25.3964	26.2803
92.1873	22.6332	24.4865	25.2076	25.7126
92.3894	22.8594	23.5195	25.5222	26.2918
92.5925	21.9775	24.5783	25.7027	26.615
92.7967	23.1879	24.6206	26.519	26.4114
93.0009	22.0016	23.3678	25.6145	26.5032
93.204	23.0286	23.5893	26.8455	26.494
93.4081	23.7775	23.7841	26.5612	25.4817
93.6123	23.3556	22.7106	26.1126	26.8528
93.8164	23.1606	23.5553	24.9629	26.9393
94.0206	22.6028	24.3178	25.4881	26.843
94.2227	22.6196	23.7187	24.5644	27.5683
94.4258	23.7063	23.6767	25.2048	27.0561
94.6279	23.9071	23.2958	26.3503	26.7411
94.83	22.6701	23.0031	25.2823	27.3188
95.0352	22.7036	23.8873	26.2932	26.1558
95.2394	23.9755	23.9343	24.7508	26.8431
95.4435	23.183	23.7233	25.8777	26.8855
95.6477	22.9946	23.8603	25.7831	27.0362
95.8497	23.1472	22.7022	26.1071	26.8842
96.0529	22.5107	23.5111	24.8574	27.863
96.257	21.6713	24.3112	25.573	26.4468
96.4612	22.348	24.7946	24.8965	26.4447
96.6654	22.5473	23.2113	25.816	27.1232
96.8695	23.4624	24.2434	25.6417	26.4257
97.0716	23.7986	24.3523	25.2247	26.8506
97.2767	23.3603	24.928	26.0173	27.5471
97.4809	23.3476	23.7958	26.5171	26.1123
97.6851	23.3768	23.2154	25.4977	26.5179
97.8892	23.718	24.0523	25.4495	27.1911
98.0914	23.007	23.6665	26.1957	27.0042
98.2945	21.7868	23.9612	25.2186	27.5503
98.4965	23.36	24.246	26.8317	26.5874
98.6997	23.6155	23.4484	26.2281	26.4443
98.9039	23.8554	24.009	24.8743	27.0837
99.108	23.3082	23.5961	24.9557	25.9913
99.3121	23.2865	24.2262	24.9572	26.1335
99.5163	23.5118	24.2824	25.9398	27.1493
99.7205	24.0112	23.083	25.289	26.8177
99.9225	22.854	23.7854	25.3322	26.36
100.126	23.6854	23.9999	26.0128	26.6415
100.33	22.7458	23.7181	25.8564	25.0032
100.534	23.0438	22.9013	25.3796	26.7411
100.736	23.7217	23.652	25.8049	27.2399
100.939	23.4516	23.531	25.7258	26.2032
101.143	23.8396	25.6215	25.4232	26.3816
101.348	24.2782	23.7593	25.1534	27.0453
101.552	23.0078	23.1324	25.6949	26.4059
101.756	23.0771	24.2397	26.7858	26.5919
101.959	23.0797	23.1183	26.0362	26.4715
102.163	22.9945	23.8711	26.0136	26.3431
102.367	23.518	24.8066	25.0269	26.3696
102.569	23.2154	22.7922	25.6306	27.673
102.771	23.4847	23.246	25.6986	27.0555
102.977	23.7977	23.504	24.9862	26.9011
103.181	23.021	24.0658	24.2359	26.3613
103.383	22.4099	23.4945	24.8877	26.7892
103.585	23.2713	24.6948	25.6028	26.4555
103.79	23.6462	23.8492	25.9132	25.7743
103.994	23.1463	24.1189	25.4589	25.8233
104.199	23.5321	23.9658	25.7814	26.6464
104.403	23.7828	24.2574	25.4048	27.0573
104.605	23.4901	23.3768	25.5645	26.3284
104.81	22.7567	24.1523	25.8751	26.922
105.014	23.6121	23.4899	25.2574	26.2114
105.218	22.9909	22.5048	25.3382	26.1855
105.422	23.3598	23.3676	26.1027	27.3093
105.625	23.4028	23.3572	26.2575	26.4775
105.828	23.6329	23.9136	25.7027	26.646
106.03	23.6633	22.4787	25.9393	26.4658
106.232	23.8767	23.7201	26.3023	25.7538
106.437	22.8983	23.9334	26.1594	25.9155
106.641	23.325	23.2429	25.8862	26.8228
106.845	23.1309	23.6721	26.7932	26.7478
107.049	23.7975	22.5642	26.6346	26.9851
107.252	24.438	23.8337	25.8974	26.9725
107.455	23.2417	23.2778	25.6811	26.3378
107.659	22.9944	22.7949	26.2834	26.3458
107.863	23.4678	23.3594	25.7968	26.3262
108.067	21.7571	23.3738	25.4966	27.5332
108.269	22.865	23.9701	26.3573	27.3639
108.474	23.6253	24.1697	25.9915	26.2089
108.679	22.5765	23.3536	25.9135	27.7678
108.883	23.5683	23.5281	25.4598	25.9382
109.087	23.7672	24.188	25.3559	26.0355
109.289	23.3898	23.5219	25.4744	27.1006
109.492	23.2097	23.5294	24.8621	26.8903
109.696	23.2885	21.9455	25.4221	26.7934
109.9	22.5772	23.1613	25.6713	26.2855
110.103	23.2736	23.7824	26.513	26.9655
110.305	23.4637	23.5713	24.7977	27.14
110.51	22.0169	23.2661	25.125	26.5586
110.714	22.3787	24.0244	26.4751	26.5267
110.918	23.3561	22.3704	24.9194	26.0298
111.12	22.7553	22.9982	24.9059	26.6232
111.323	22.0584	23.1969	25.1145	25.5063
111.528	23.9038	22.9141	25.2147	25.9122
111.732	22.9625	24.1363	24.662	26.5816
111.936	23.3655	23.4987	24.6003	26.1268
112.138	23.2256	24.0567	25.54	26.8623
112.341	22.4095	23.7789	25.5377	26.3769
112.545	22.6203	23.9826	24.7107	25.5491
112.749	22.6316	23.2678	25.2629	25.1604
112.954	22.8382	23.6057	25.5228	26.6309
113.158	22.4429	23.7764	25.9543	25.7916
113.36	23.8259	23.4545	26.3378	25.9574
113.565	22.8926	24.6813	25.2369	26.1808
113.769	23.7614	22.6264	25.5636	26.1059
113.973	22.7345	22.3814	24.622	26.3935
114.177	22.2445	24.2228	25.7671	26.7657
114.38	23.5472	23.3559	25.2059	26.6345
114.583	23.0279	23.9613	25.4654	27.2265
114.785	23.3051	23.4609	25.1355	26.826
114.987	23.6013	23.1848	25.6321	26.3108
115.192	23.9752	23.1565	26.5793	26.595
115.396	23.2951	23.419	25.9281	26.4288
115.6	23.3341	23.3829	25.8659	26.8283
115.804	22.9675	22.9481	24.4125	26.6677
116.009	23.3224	23.6376	25.4948	26.0096
116.211	22.0614	24.0109	26.0055	26.5262
116.414	23.0119	23.0889	24.7011	26.6604
116.618	23.4589	23.3366	26.3636	26.0405
116.822	22.5112	23.0291	25.0674	26.046
117.025	23.5224	22.8426	25.8608	26.0811
117.229	23.5362	24.4825	25.528	27.6547
117.432	23.2859	22.7858	25.8972	26.4932
117.634	22.2549	23.4817	26.1193	26.6616
117.837	23.2224	24.0343	26.4497	26.0636
118.039	22.9997	24.3068	25.2822	27.4821
118.241	22.706	23.3763	25.716	25.7821
118.444	22.9751	22.7061	26.1997	26.6061
118.648	23.4923	23.548	25.4291	26.3887
118.852	22.5342	23.0537	25.6942	27.7072
119.057	23.2316	22.8131	24.852	25.6526
119.261	22.8351	22.9189	24.5829	27.7479
119.465	23.2522	22.69	25.6543	26.3846
119.669	22.8725	23.695	26.2924	25.6075
119.871	22.5248	23.4806	25.3761	25.7244
120.073	23.4845	23.3399	25.9487	25.9973
120.278	22.8607	23.4642	25.759	24.9725
120.483	23.0826	23.6825	25.1462	26.2259
120.687	22.5011	23.5996	25.8225	24.7799
120.891	22.5274	24.7099	25.4802	26.739
121.093	22.7914	22.338	26.0019	26.184
121.296	23.116	23.0402	26.1311	25.8698
121.5	23.1258	22.9986	25.1399	26.0449
121.702	22.8426	23.126	25.8737	26.8026
121.905	22.7961	23.5768	24.6142	26.0573
122.107	24.4847	24.2611	25.3959	26.1852
122.31	22.722	23.2452	25.5097	26.6557
122.513	23.3045	24.5467	25.6686	25.8693
122.717	22.9152	23.8243	25.9001	26.4833
122.921	22.5376	23.4697	24.6363	26.3182
123.125	22.1982	23.6926	25.5716	27.1893
123.329	23.5355	22.2285	25.9967	26.1636
123.533	22.7379	24.4458	25.2765	26.1342
123.738	22.7773	23.4219	25.6557	24.9394
123.94	22.9488	23.9065	25.5309	26.3021
124.142	22.4822	22.4627	25.6798	26.7553
124.347	23.4206	22.8274	26.3084	26.1002
124.551	23.2025	24.1266	24.3671	26.3115
124.755	23.1243	23.3999	25.8058	26.8194
124.959	22.6932	22.5369	25.7061	26.5038
125.164	21.3592	22.815	25.8591	26.259
125.366	23.2487	23.7731	24.4356	25.0595
125.569	22.3575	22.3097	24.6309	26.471
125.773	22.5065	23.7731	25.6905	25.6536
125.977	22.3162	23.2454	25.3301	25.4388
126.18	22.3357	23.1749	25.5713	27.4918
126.384	22.8147	23.4178	25.7005	26.1669
126.589	22.7939	22.3397	25.6978	27.2277
126.791	23.5327	23.4169	26.0907	26.2651
126.993	23.4444	22.8046	24.7612	27.4259
127.198	23.7598	23.744	24.6586	25.9993
127.402	22.5194	22.6763	25.9443	27.0882
127.604	22.4212	23.4033	25.3324	26.2032
127.806	20.7859	23.1671	24.6435	26.175
128.012	22.353	23.688	25.7275	26.0546
128.216	22.8905	23.8192	25.6722	26.8821
128.42	23.141	23.6021	24.327	27.1534
128.624	24.0634	22.7549	24.8479	25.3086
128.826	22.7986	22.7338	25.5424	25.9337
129.029	22.4585	22.9318	25.3645	26.0662
129.233	22.4562	23.0865	25.8054	27.2178
129.435	22.9413	23.8207	25.246	25.4944
129.639	22.3322	23.7369	25.9806	26.3649
129.843	22.9333	22.2319	25.7447	26.4335
130.045	22.5375	24.0717	25.2625	26.1013
130.247	22.2228	22.9826	24.6921	25.5001
130.45	21.6717	21.9537	25.7066	25.0915
130.652	22.5994	23.3702	24.7531	24.8766
130.857	23.4557	24.644	24.9473	26.1805
131.061	22.3525	24.1477	25.2988	26.0914
131.266	21.2073	24.1674	25.0093	26.6986
131.47	23.0268	22.7195	25.3931	26.5738
131.672	21.9613	23.1777	26.4592	26.6169
131.874	22.3705	23.6585	25.6706	26.6085
132.077	22.476	23.9333	24.8443	26.0619
132.281	22.9661	23.5233	24.382	26.217
132.485	23.1931	22.6729	24.6781	25.8201
132.69	21.7044	22.9751	25.2831	26.7639
132.893	22.6227	23.5236	25.0592	26.936
133.095	22.4985	23.4929	24.6499	26.0458
133.298	21.9962	22.8439	25.9496	24.631
133.502	22.5379	23.2206	25.4871	26.199
133.706	22.7915	22.7859	24.5753	26.0097
133.91	23.3106	22.8107	25.0759	26.0017
134.114	22.2955	23.4606	25.878	25.7856
134.317	21.964	23.7031	25.0198	26.0758
134.52	22.4065	23.3345	26.0507	26.3668
134.724	22.466	23.0898	24.7938	26.6913
134.928	22.7782	23.4623	24.8573	25.6689
135.132	22.7382	23.3044	24.9126	25.556
135.336	23.3113	23.9655	25.9893	26.1855
135.538	22.1303	24.1746	25.7925	25.4917
135.744	22.4623	23.5483	25.0643	25.9262
135.948	22.1184	22.9515	26.0495	25.4483
136.15	22.6095	22.8955	24.3639	26.1077
136.352	22.6585	22.5783	25.0218	26.4276
136.555	22.3068	23.0883	24.0081	26.5055
136.757	23.4033	22.6114	24.941	25.8622
136.959	21.3288	24.2162	25.2145	26.1416
137.162	21.9449	23.0294	25.7082	25.5559
137.365	21.9091	22.3808	25.8915	26.4218
137.57	22.3467	22.3088	24.6043	26.5061
137.772	22.1075	23.9149	24.8197	25.7599
137.974	22.9766	23.1022	26.0958	25.9613
138.179	22.4686	23.6994	25.0873	26.5862
138.383	22.7329	23.2469	26.9961	26.3722
138.585	22.5393	22.996	25.428	26.2477
138.787	22.659	23.9888	24.7007	26.6287
138.993	22.4589	23.2605	25.0155	25.7513
139.197	21.7439	22.0443	24.7432	26.4135
139.401	21.8121	22.6737	24.927	25.7306
139.605	22.0096	23.6619	25.8008	25.4277
139.807	23.1109	23.2226	25.1667	26.3178
140.01	22.7127	23.687	24.8915	26.2323
140.214	22.7416	23.1463	23.9225	26.7428
140.419	22.1343	22.4524	25.1681	25.4854
140.623	21.5532	23.3952	25.9626	26.8042
140.827	23.4422	22.8377	24.1545	26.6916
141.029	22.2214	23.599	24.7036	25.6627
141.234	23.2874	22.9233	23.7847	25.9475
141.438	21.7817	22.6606	24.9851	25.8917
141.642	22.6371	23.6828	25.0903	25.7646
141.847	22.9505	22.8476	24.9256	26.2576
142.049	22.9233	22.6783	24.607	27.241
142.252	22.0473	23.4537	24.7689	26.0754
142.454	22.2094	23.8459	25.7771	25.8891
142.656	21.9621	23.0123	26.2328	25.8616
142.861	22.4539	23.7784	25.9677	26.6627
143.065	22.349	22.8843	24.3817	25.8682
143.269	22.604	22.4794	25.2061	25.8431
143.474	22.2323	22.1738	25.1672	25.9301
143.678	22.2612	23.0773	24.4569	26.3472
143.88	22.265	23.8162	24.8034	25.7492
144.083	23.4766	21.8908	24.4776	25.7642
144.285	21.389	24.3116	24.1914	25.9535
144.488	21.4488	23.9775	24.7269	26.5639
144.692	22.765	23.5256	25.3922	26.7494
144.894	22.0989	23.2275	25.6686	26.9378
145.097	22.4616	23.1761	25.709	26.8627
145.302	22.6365	22.7601	24.8587	26.0743
145.504	22.5434	23.3197	25.1707	26.0236
145.706	22.1673	22.6358	25.3257	25.185
145.911	22.4434	22.65	24.1617	26.6431
146.115	22.3494	22.7195	24.7105	26.1918
146.317	22.1652	21.881	23.6985	26.0437
146.519	22.852	22.8169	25.146	25.9928
146.725	22.0134	21.6222	24.602	25.8841
146.929	22.8628	22.3842	25.8784	25.178
147.133	22.7675	23.2104	25.596	26.3473
147.337	21.9824	23.2109	24.4839	25.2955
147.539	22.5123	22.2394	25.1461	25.1004
147.742	21.5963	24.0797	25.8721	24.7376
147.944	22.0352	23.4721	24.9572	27.0322
148.146	21.8439	23.0753	25.5327	26.3988
148.352	21.7629	23.1314	24.8846	26.8532
148.556	21.7776	23.3471	25.3632	26.4249
148.76	21.0298	23.4049	24.8361	25.5258
148.964	21.913	24.0062	24.8271	26.6346
149.168	22.038	23.019	24.4556	26.5036
149.37	21.1377	23.178	24.8218	25.7723
149.574	22.2802	22.9936	25.8385	25.8542
149.778	21.3535	23.3037	25.9661	26.1069
149.982	22.5425	22.4493	24.9907	26.6963
150.184	21.6524	22.7072	24.3073	26.0644
150.387	22.2635	22.9898	23.7992	25.7229
150.589	21.9849	22.3092	24.4576	26.3316
150.791	22.0324	23.1734	24.4204	26.2704
150.994	21.3698	23.0158	24.1375	26.7986
151.196	22.0209	23.1446	24.2581	25.2996
151.402	22.8758	23.3232	24.9365	26.2223
151.606	22.4179	23.2493	24.9656	25.5082
151.808	21.6997	22.2062	22.8968	26.3377
152.01	21.8614	22.9065	24.9275	25.392
152.215	22.3902	23.1966	24.7728	25.2911
152.419	22.6716	22.9322	24.8915	25.6264
152.623	22.3512	23.3652	25.3834	25.4855
152.828	20.862	23.628	24.967	26.1002
153.03	22.4357	21.8503	24.1091	26.5722
153.233	21.3703	23.0671	24.3757	24.3386
153.435	22.1204	22.4706	24.887	26.2916
153.637	21.1633	23.3214	24.2308	25.8096
153.842	22.5719	22.9853	24.9933	26.375
154.046	22.5191	23.2655	23.2739	26.461
154.25	22.2999	23.8295	25.9452	25.8764
154.455	21.7647	22.9425	24.7631	25.1931
154.659	22.4844	24.7869	24.6174	26.1793
154.861	21.137	22.9028	25.0521	25.1065
155.064	21.6179	24.1017	24.1339	25.7618
155.268	22.5872	23.416	24.5121	25.706
155.472	22.9822	22.1003	25.3713	25.6277
155.674	22.2201	23.6373	24.6987	24.3942
155.878	21.8787	24.3522	25.3046	26.2385
156.082	22.1142	22.9279	25.2881	25.7846
156.286	21.4719	23.1583	24.4629	25.6764
156.49	21.4679	21.9108	26.0405	26.1837
156.694	21.9203	23.1464	24.721	25.7045
156.897	21.4672	23.3806	25.1766	25.2992
157.101	21.1426	22.7958	24.2926	26.6125
157.306	22.1373	23.3038	25.1066	25.5552
157.508	21.2962	23.8294	24.497	26.1
157.71	21.1643	21.9792	25.3914	25.7973
157.913	22.6152	22.9146	24.8876	26.1669
158.117	22.4025	23.6232	23.7258	24.7427
158.321	21.7173	22.448	24.3607	25.5126
158.525	22.1011	22.5679	25.1502	25.9471
158.73	22.6526	22.4934	24.5618	24.7942
158.934	21.7909	22.2698	25.4542	26.0757
159.138	21.9126	23.4838	25.1169	24.9561
159.342	22.5528	22.1831	23.4921	26.5449
159.544	21.9051	23.6166	24.3242	25.4422
159.747	20.8796	22.614	24.1725	25.1699
159.949	22.189	22.6315	25.4961	24.7165
160.151	21.728	22.6687	24.4651	25.6064
160.357	22.0049	23.8633	24.7501	26.6737
160.561	21.6078	23.8502	25.6404	25.1736
160.763	22.4972	22.1581	25.0879	25.2813
160.965	21.6022	23.0785	24.9216	25.46
161.17	21.7317	23.3038	25.4899	25.5198
161.374	22.1473	22.2377	24.0109	24.1001
161.578	22.1829	22.2674	24.1416	26.3101
161.783	21.5555	22.6295	25.1444	25.9341
161.985	21.6194	22.2573	24.8047	26.6647
162.188	21.3535	22.7697	23.6109	25.1669
162.39	21.2881	22.84	25.2579	25.6237
162.592	22.4485	22.775	25.0629	25.6829
162.797	21.0638	23.2206	24.9462	25.4947
163.001	21.241	23.2291	24.3193	25.1711
163.205	23.1841	23.0782	24.2476	24.9146
163.408	21.82	22.3041	24.2863	24.8542
163.611	21.1819	23.2985	25.2548	26.1286
163.815	22.14	23.0427	24.4254	25.1043
164.019	21.0192	22.7346	24.5333	25.4636
164.223	20.7266	23.6224	24.9046	25.1552
164.427	21.8079	23.333	25.0793	25.634
164.63	21.6729	22.3802	24.9787	24.8412
164.835	22.3187	23.9257	24.4844	24.7065
165.039	21.2091	23.6629	23.7061	25.8747
165.241	21.9556	23.376	24.1817	24.7528
165.443	22.5332	22.883	24.5355	25.3247
165.648	21.85	23.7227	24.3474	25.6475
165.852	22.096	23.5261	24.9875	24.7719
166.054	21.6023	23.095	23.9719	26.705
166.256	21.4477	23.3485	25.24	24.2316
166.462	21.9241	22.3143	23.9834	26.0555
166.666	22.4217	23.3061	24.351	25.535
166.87	20.5705	23.6187	24.5003	25.19
167.074	21.4199	22.7768	25.5085	24.9659
167.276	20.9241	22.5958	23.7116	25.0693
167.479	22.2533	23.0523	23.7316	25.534
167.684	21.9047	22.7313	24.9607	25.4199
167.888	21.6661	22.8296	24.7529	23.6672
168.092	21.8258	22.8552	24.4375	26.2399
168.296	21.2848	22.1613	25.351	25.2705
168.498	22.0108	23.5225	25.3425	26.4267
168.703	22.0123	23.9201	23.9555	25.3925
168.907	22.0694	21.9069	24.4932	25.9215
169.112	22.1852	21.5125	24.5769	25.761
169.316	21.22	22.5976	23.7637	24.387
169.518	22.1949	22.3372	24.3491	24.9704
169.721	21.6992	23.1827	23.8203	25.5862
169.923	21.3863	22.8138	23.8699	25.5733
170.125	21.3858	22.4425	25.0297	25.1184
170.33	21.8632	22.7412	25.6635	25.2361
170.534	20.831	22.3813	24.6587	26.3637
170.739	21.0174	23.0885	23.9087	25.185
170.943	20.684	23.0404	24.3789	25.3632
171.147	21.6042	22.5375	24.2834	24.8465
171.349	21.864	23.4143	23.9811	24.3041
171.552	22.2099	22.0745	24.4995	24.3183
171.756	21.3501	23.3739	23.7817	24.5868
171.958	20.9209	23.0044	24.2904	25.1907
172.162	22.0821	21.438	25.3222	24.6593
172.364	20.6899	22.8845	23.0199	25.9059
172.566	21.8999	24.1114	24.6014	25.5368
172.771	22.1416	22.6223	25.1794	24.9729
172.973	20.6705	21.5576	24.4118	25.9356
173.175	20.0098	22.9726	24.6719	25.5669
173.38	20.9663	22.4037	24.8117	26.2782
173.584	21.0995	23.0758	24.9677	24.7396
173.787	21.6273	22.9024	24.4298	25.5254
173.989	21.4605	22.698	25.0227	25.2124
174.194	21.3094	22.619	24.4244	25.5039
174.398	21.709	22.5296	24.7634	25.3917
174.6	21.1346	22.5453	24.3237	25.345
174.802	21.6801	22.2238	24.7635	24.2157
175.005	20.8877	21.8138	24.565	25.7286
175.207	21.592	22.6161	23.6212	24.5154
175.409	21.8007	22.5077	24.2063	25.3978
175.613	21.5736	23.1178	24.0037	25.3072
175.815	21.2674	23.0586	24.6038	25.4484
176.02	20.8656	22.9454	25.0144	25.7672
176.222	21.737	23.261	25.0822	25.0607
176.424	22.1236	22.6482	25.0835	26.7565
176.629	22.1951	22.5491	24.4869	25.0704
176.833	21.8834	22.8183	25.2353	25.1445
177.035	21.2459	22.8052	23.8215	25.3421
177.237	21.1996	22.4086	25.0775	25.2977
177.443	20.589	21.9481	24.3509	25.3489
177.647	21.3571	22.6229	24.7694	25.1834
177.851	21.5602	22.5989	24.3649	25.3508
178.055	21.365	24.3194	24.249	25.0625
178.257	21.1147	22.479	23.2945	25.1179
178.46	21.3303	22.6263	24.8175	26.1147
178.665	21.9002	23.4021	23.52	26.5892
178.869	21.4948	22.428	24.4283	25.8862
179.073	21.8501	22.2213	23.2434	26.2131
179.277	21.9568	22.8843	23.6941	24.921
179.479	21.8112	22.7409	24.7235	24.1395
179.684	20.4196	22.4793	25.3757	24.7301
179.888	20.8859	23.1116	23.8339	25.9136
180.093	21.5029	23.5428	24.4128	25.2227
180.297	20.7658	21.6882	24.4012	24.1229
180.499	21.9621	22.5863	24.1027	25.3034
180.702	21.6486	22.6784	23.9748	26.4547
180.904	21.3769	23.0806	24.2975	26.6587
181.106	21.8709	22.4612	24.5637	25.186
181.311	20.7568	22.8755	25.2967	25.7021
181.516	21.6598	22.8338	24.5994	25.147
181.72	20.1582	22.3025	24.4135	24.9678
181.924	21.4134	22.401	24.1467	26.2517
182.128	21.3882	22.8956	24.3202	24.4617
182.33	21.1546	22.9973	24.7872	25.0564
182.533	21.6061	23.8585	24.1679	26.2925
182.737	21.3332	22.9165	24.6237	24.9445
182.942	21.1465	22.8422	23.848	25.8732
183.144	21.639	23.2177	24.5211	25.6307
183.347	21.1375	22.0331	23.7756	25.5162
183.549	21.2458	22.1616	24.5735	26.5123
183.752	21.8544	22.6454	23.2424	24.9053
183.954	21.3941	22.6859	24.1812	25.7812
184.156	21.6596	22.8204	24.2949	25.3186
184.361	22.0084	22.3297	24.5972	25.2605
184.565	21.8067	22.1333	23.9424	24.1826
184.768	20.9581	23.4799	24.3168	25.0821
184.97	20.3713	23.4123	24.9905	25.892
185.175	20.504	22.2922	24.1579	25.0262
185.379	20.2832	23.6507	24.7872	24.9195
185.583	20.8924	21.5093	23.8614	24.1261
185.787	21.1893	23.2804	23.8007	25.4051
185.989	20.0731	22.0643	24.2895	26.2715
186.192	21.0795	22.7524	24.9512	25.3855
186.395	21.6346	22.8456	23.91	25.8667
186.597	20.8717	23.2229	24.82	25.5013
186.802	20.6884	22.9676	24.0405	25.1189
187.006	20.4542	22.2727	23.9313	25.2789
187.21	21.7274	21.4802	24.2524	24.74
187.414	20.8352	22.7749	23.8064	25.2774
187.618	19.821	22.6353	23.9581	24.403
187.821	21.2619	22.9546	23.5	23.7349
188.024	21.2346	21.9684	24.125	25.3701
188.228	20.5661	22.2841	24.4774	24.8013
188.432	20.7231	22.0328	24.3858	25.0137
188.634	21.3256	22.7579	24.3779	24.0506
188.837	20.7444	21.9263	23.6598	25.8024
189.039	20.2235	23.1562	24.5689	24.5767
189.242	20.7558	22.752	24.1012	23.7679
189.444	20.451	22.3757	23.8832	25.5876
189.647	20.5449	22.0929	24.8531	25.3959
189.852	20.7627	23.675	24.0959	25.5674
190.056	21.3716	22.3374	24.4799	25.2042
190.258	21.4815	21.9921	24.5837	25.6002
190.461	21.1834	22.8279	23.7898	25.2832
190.665	20.941	22.3258	24.674	24.1854
190.867	20.6585	23.6757	24.8175	25.271
191.073	21.3402	22.9018	23.5357	24.7374
191.275	20.9224	22.1225	23.4689	26.093
191.477	22.1218	22.331	24.4891	24.9653
191.68	20.6271	23.2178	25.4023	25.0198
191.884	20.5203	22.4117	24.6707	25.8111
192.088	20.0836	21.7868	24.1415	25.1114
192.292	21.0184	22.3509	23.519	24.9979
192.495	21.135	22.9601	25.2223	23.6386
192.7	21.5013	22.4574	22.769	24.2338
192.904	21.15	22.3874	24.6202	24.5559
193.108	21.4112	23.214	22.6272	25.3931
193.31	21.5875	22.2725	24.2281	24.9016
193.515	21.902	21.9394	24.162	24.17
193.719	21.2873	22.1329	23.8902	24.6212
193.924	21.6167	22.7206	24.956	24.5048
194.126	20.7111	23.3415	25.1109	23.617
194.329	21.1169	21.4784	23.4058	23.8542
194.533	20.6487	22.2185	24.1924	25.3815
194.735	21.1916	22.9646	24.729	25.1504
194.937	20.5806	22.4015	23.7223	24.5809
195.142	21.4938	21.516	23.3321	24.6749
195.346	21.005	22.9577	23.7663	23.9988
195.549	21.4105	22.9558	23.7715	24.9293
195.751	21.4691	23.8678	24.5886	24.7049
195.954	20.5176	22.7904	23.8622	23.4526
196.156	20.4089	23.7227	24.4882	24.6658
196.361	20.0983	23.5771	23.7949	24.1276
196.565	20.2812	21.9973	23.6632	25.9224
196.769	20.9489	23.0337	24.4202	25.343
196.973	21.3227	22.3755	24.8102	25.57
197.176	21.704	22.4501	25.165	24.6209
197.378	21.2229	22.2285	24.1884	25.5611
197.583	21.134	22.4283	24.2317	25.4606
197.787	20.65	22.5801	23.9442	25.6846
197.991	20.9024	22.4266	24.1696	25.2389
198.193	20.5445	22.1759	23.3713	24.896
198.396	20.3676	22.2735	24.6864	24.9378
198.601	19.9349	22.1948	24.2102	24.885
198.805	20.2718	22.4747	24.2433	25.4243
199.009	19.8189	22.5455	23.6	24.8382
199.213	21.2595	22.7841	23.8481	25.6866
199.416	20.6776	22.6195	25.3496	24.6968
199.62	21.2621	22.4586	23.6645	23.9838
199.822	20.5834	21.9422	23.8551	24.2671
200.024	20.6034	22.6779	24.5859	24.2484
200.23	21.4426	22.6323	23.3087	25.8446
200.434	19.7128	23.0181	22.8409	24.6197
200.638	21.4655	21.9816	23.6904	23.8366
200.84	21.016	21.1484	24.511	24.7579
201.042	19.9618	22.7464	24.5364	25.0722
201.247	20.771	22.7434	24.0057	24.9261
201.452	21.0113	22.4766	24.3032	24.9789
201.656	20.436	23.3631	23.5673	24.9296
201.86	20.7312	22.471	24.3897	24.4638
202.062	20.5272	23.2749	23.9525	25.4012
202.265	21.1237	22.5409	22.7789	25.052
202.469	21.7283	21.8133	23.6223	25.154
202.673	20.3448	22.4933	24.6252	24.1135
202.878	19.9951	22.3578	24.3451	24.7438
203.082	20.9837	21.4599	23.2742	23.8286
203.284	20.7766	22.5771	24.3425	24.9004
203.489	21.2664	22.4295	24.6662	25.5298
203.693	20.7449	21.339	23.5653	25.3411
203.897	20.2893	22.8075	24.2344	25.0042
204.101	20.6272	22.1504	24.0168	24.8873
204.304	20.8053	22.364	24.0778	25.235
204.507	21.6323	23.5228	24.6819	24.3619
204.709	20.9362	21.9826	22.3363	24.4326
204.911	21.1894	22.9558	23.5182	26.2134
205.116	20.7397	22.6674	24.7356	25.7899
205.32	21.7842	21.7699	23.3224	24.6697
205.524	20.3053	22.3516	24.3071	24.6037
205.728	20.4472	22.4266	23.9536	24.7434
205.933	21.9385	22.9987	23.6899	24.3158
206.135	20.0075	22.9569	23.9092	25.2828
206.338	21.7351	22.999	25.1162	25.2401
206.542	20.9311	23.5547	24.0461	24.7341
206.746	20.3958	22.4665	23.6021	25.4211
206.949	20.2927	21.9294	24.6087	24.951
207.153	20.5561	22.721	24.6409	24.3313
207.358	20.6255	21.8006	23.8561	24.7522
207.562	19.8977	22.8815	24.2562	23.7584
207.766	20.2036	22.2123	23.3984	23.8976
207.97	20.3504	22.1227	23.9219	25.1632
208.172	20.8513	22.4175	23.0754	24.2042
208.375	20.6842	22.6969	24.1746	25.0042
208.579	21.1562	22.0029	23.4722	25.1769
208.782	19.2892	23.1265	24.8099	25.0096
208.984	20.1103	22.5203	23.843	25.4231
209.189	19.9177	21.2459	23.4171	25.3837
209.393	20.6964	21.5218	23.7182	25.6369
209.595	21.3647	21.4323	24.0717	25.599
209.798	19.8393	22.8991	23.5445	24.9491
210.002	20.2433	22.1781	23.7775	24.1675
210.207	20.3771	22.7247	24.467	24.6128
210.411	20.4671	21.8461	23.6495	23.5611
210.613	20.4765	22.5206	23.8736	23.86
210.818	20.1398	22.3515	22.7241	25.0066
211.022	20.8947	22.0782	22.933	24.8099
211.226	20.1354	22.0471	22.8744	25.1432
211.43	20.3095	22.5417	24.359	24.9706
211.635	20.9474	21.8396	23.6637	24.39
211.837	21.508	21.4564	22.5827	25.0414
212.04	20.7227	22.4378	23.5926	24.7091
212.242	20.653	22.6833	23.8849	24.6409
212.444	20.4891	21.188	23.946	24.8557
212.649	20.0805	22.6227	23.355	25.0189
212.853	19.4271	22.1498	23.7647	24.9022
213.057	20.4492	22.0543	23.6172	24.6401
213.262	20.9887	21.9712	24.3129	24.8948
213.464	19.4374	22.9085	24.1564	24.5455
213.667	20.2594	21.8519	24.1396	23.7972
213.871	20.5239	22.7958	24.0781	24.7278
214.075	20.6575	22.8312	23.2894	25.0372
214.279	20.5691	22.3874	23.0877	25.2671
214.481	20.801	22.753	23.0904	24.6636
214.685	20.6589	22.7262	24.2894	24.7351
214.889	20.5914	22.8683	24.0717	23.7738
215.093	19.4437	22.1083	24.4498	24.2626
215.297	21.0412	24.0456	23.5039	24.8211
215.501	20.4516	22.7564	23.4787	24.5211
215.704	20.4962	22.3676	24.0121	24.2018
215.908	21.0562	21.6193	24.3068	24.8158
216.113	20.1662	23.341	24.0623	25.3027
216.315	20.4981	23.1567	23.352	25.4677
216.517	20.0358	22.6967	23.9767	24.03
216.722	19.9737	22.4581	23.8478	24.9704
216.926	21.1944	22.167	23.4644	25.7635
217.128	20.9771	22.6993	23.7418	24.6877
217.33	20.5339	22.233	24.5457	24.3784
217.536	20.6013	22.8851	23.3247	24.3504
217.74	20.0477	22.8112	23.9872	24.4227
217.944	20.1253	21.9849	23.4243	25.5627
218.148	21.7312	22.56	23.9425	24.6333
218.35	20.7945	22.2516	24.5325	23.9607
218.553	20.4165	21.8104	23.3348	24.5757
218.757	20.6105	22.4948	24.05	25.3683
218.962	20.8852	22.0074	24.1256	24.9182
219.166	22.0865	22.422	22.3844	24.5251
219.37	19.9189	21.3145	23.686	23.6977
219.572	20.3956	21.8581	23.5902	24.4518
219.777	20.1918	21.7908	23.3072	24.8622
219.981	20.321	22.4924	23.4206	24.9634
220.185	20.6011	21.755	23.1821	24.6863
220.39	20.4597	22.752	22.8195	25.8727
220.592	20.5578	21.2609	24.2072	24.9864
220.795	19.9249	22.8619	23.4844	25.0256
220.997	20.2365	21.8855	24.5746	24.6864
221.199	19.1831	21.8454	23.5683	24.7738
221.404	19.9692	22.1604	23.4698	24.1239
221.608	20.4805	22.8729	23.6728	24.4622
221.812	18.9217	22.5378	23.6335	25.3255
222.017	19.88	21.5048	24.2344	24.586
222.221	19.5403	22.9291	24.1003	25.3244
222.423	20.2599	22.8057	23.3441	24.8605
222.628	19.7447	22.0209	23.9172	24.8246
222.832	20.1908	22.1086	24.5965	25.0163
223.036	20.5314	22.6161	23.4754	23.9999
223.239	19.9075	22.4439	23.5353	23.6972
223.441	20.2682	22.5316	23.9477	24.2032
223.646	20.0498	22.0872	23.2012	24.2297
223.85	20.5789	22.713	23.9289	24.825
224.054	19.3012	22.1304	24.7288	25.0643
224.258	20.3618	21.7205	24.3478	25.195
224.46	19.8871	22.4457	23.6685	24.3214
224.666	20.6515	23.2657	23.3991	24.5887
224.87	20.1729	22.7284	23.7546	23.927
225.074	20.7168	22.1418	23.8015	25.4405
225.278	20.0021	23.9747	23.309	25.2477
225.48	20.6707	21.7037	23.7499	24.9342
225.682	19.9891	22.1744	23.8759	24.3306
225.887	20.5368	23.086	22.9036	25.7056
226.092	20.3763	23.5109	23.693	25.1312
226.296	19.9034	21.7999	24.0995	25.2
226.5	20.9907	21.8199	23.5577	25.5267
226.702	20.7923	22.4489	23.1737	24.2305
226.907	19.9951	22.6628	24.2705	25.862
227.111	20.7865	22.8005	23.4423	24.6376
227.315	20.56	22.9134	22.788	25.3151
227.52	20.4492	21.872	23.8548	25.7101
227.724	20.1414	21.7834	24.282	24.6568
227.928	19.5597	22.5834	23.8324	24.4623
228.13	21.2174	22.4405	22.9871	24.6983
228.333	19.9859	22.403	22.9551	23.7381
228.537	19.4361	22.4507	23.9255	23.8836
228.742	19.2754	22.6841	22.6473	23.6142
228.946	20.105	21.8736	23.3361	23.7729
229.148	19.7613	21.1874	22.9503	24.5403
229.351	19.8432	22.1388	23.6929	25.207
229.555	20.6084	21.9668	23.6337	24.062
229.759	20.3684	21.9816	23.8581	24.2396
229.963	21.0049	21.6499	24.2114	25.1968
230.168	20.5141	22.4951	23.5296	24.463
230.37	20.3381	22.4244	23.2263	25.5427
230.573	20.8822	22.9497	23.6432	24.773
230.775	20.4049	22.6776	23.5037	24.4068
230.98	20.7593	22.9848	23.1693	23.9588
231.184	20.3866	21.2206	23.7237	23.4353
231.388	19.288	22.2848	24.1333	24.786
231.592	20.8287	22.3636	23.7738	24.757
231.795	19.705	22.2103	24.1232	24.3804
231.998	19.6686	22.9462	23.9322	25.0469
232.202	20.1256	22.5093	24.6232	23.8534
232.406	19.6448	22.1505	23.1322	24.3842
232.61	20.0366	22.7224	22.0445	24.2367
232.812	19.8785	22.4374	23.7979	24.394
233.015	20.1082	22.8245	23.7894	24.7009
233.22	19.7721	22.3828	23.9778	24.563
233.424	19.4507	21.963	23.0103	24.9078
233.628	20.5848	22.2686	23.4351	25.2025
233.832	18.9508	21.9581	23.0792	24.2269
234.035	19.7062	21.6442	23.6064	23.6112
234.237	20.5136	22.1138	23.9117	23.9321
234.439	20.1849	22.705	22.8169	24.2466
234.642	20.1311	21.6635	23.2051	24.578
234.844	19.9928	21.9883	22.7208	24.1135
235.047	19.9765	21.5603	22.4823	24.0153
235.252	19.1184	22.2349	22.716	23.7009
235.456	20.1359	22.3617	23.6626	24.4608
235.658	19.5081	22.7409	22.892	24.5583
235.861	20.0017	22.1704	23.8777	24.6762
236.065	19.979	22.2241	23.9293	25.0185
236.267	20.0064	21.0061	23.9647	25.2224
236.469	19.8718	22.5817	23.5692	23.901
236.673	19.6357	21.5748	24.0338	24.7261
236.877	20.0628	22.6503	23.3087	24.7366
237.079	19.6975	22.4683	23.0402	25.5468
237.281	20.4149	22.4066	23.1859	23.127
237.484	19.539	21.6558	23.2338	24.5354
237.687	19.4649	21.4503	23.3915	24.8142
237.891	19.7443	20.9196	23.5262	23.5536
238.093	19.3717	21.9812	23.3247	23.9076
238.295	19.7105	22.8855	23.8863	23.7238
238.501	20.885	21.5052	23.6415	24.1989
238.705	20.9021	22.0335	22.832	23.9325
238.907	19.8961	23.1689	23.3575	24.2682
239.11	19.2848	22.9582	23.0149	24.3891
239.314	19.5414	21.9527	23.784	24.4956
239.518	19.1369	21.963	23.4764	24.2534
239.723	20.2438	22.5208	22.5515	25.1403
239.927	19.3877	22.1842	23.3978	25.106
240.129	20.241	21.1438	23.3989	24.7113
240.332	20.3341	22.1921	23.4531	23.2495
240.536	20.3647	23.4168	23.4107	25.4648
240.74	19.593	21.9237	24.2376	25.2447
240.944	19.1725	22.5235	22.7373	23.2477
241.149	20.3107	23.2078	23.2422	24.2784
241.351	19.5431	21.6188	23.4016	24.8622
241.556	19.7509	22.7829	23.8297	23.7518
241.76	20.1088	21.611	23.1361	24.6399
241.964	20.2286	21.616	22.7142	25.3084
242.168	19.5571	22.224	23.9554	24.2246
242.37	18.756	22.2942	22.7599	24.2967
242.573	20.3966	21.9841	23.3062	24.5007
242.776	20.0849	22.8039	23.6124	24.4131
242.979	19.5447	22.975	22.3103	24.2033
243.183	19.3121	22.5602	22.3333	23.224
243.387	19.9209	22.841	23.3021	24.195
243.591	19.905	22.3181	23.3509	25.7254
243.793	20.4853	21.7321	23.5625	24.0289
243.996	19.4761	22.0073	23.5865	24.242
244.201	19.9782	22.2027	24.3182	24.5051
244.405	20.8707	20.7269	22.8841	24.0341
244.609	20.0429	22.2711	23.2534	24.2007
244.813	20.13	22.3029	23.6967	24.1679
245.016	19.3755	23.4142	23.655	22.2533
245.22	19.3713	21.9317	22.5681	24.1627
245.424	19.8642	22.3102	22.7568	24.1999
245.627	19.6827	22.8023	24.2869	24.5906
245.83	18.5925	22.4253	23.4992	23.4223
246.034	18.3615	22.7215	23.3397	25.0461
246.238	19.4938	22.7779	23.1106	24.1793
246.44	20.5277	21.9862	22.4447	23.8309
246.642	19.6083	21.7981	23.4661	23.8852
246.847	19.3754	21.6347	23.5185	25.1544
247.052	19.1154	21.3592	23.666	24.6882
247.256	20.1891	23.1086	22.4548	24.4037
247.46	19.8195	21.7257	22.9668	23.4116
247.662	20.0968	21.8111	22.9825	23.5681
247.865	19.352	22.0342	23.1464	23.2521
248.069	20.0152	21.4961	22.8214	23.8272
248.273	19.7831	22.5812	24.2049	24.5318
248.478	19.7221	22.0215	23.1046	24.3752
248.682	18.6907	22.4687	23.4621	24.1283
248.884	19.5738	22.5076	23.7013	23.2846
249.089	20.025	21.1754	22.1056	24.2794
249.291	19.4319	22.7644	22.7809	24.2331
249.493	19.8944	22.0512	22.4014	24.0518
249.696	19.3534	21.4434	23.5981	24.2229
249.898	19.9239	22.2889	23.5608	23.4225
250.1	19.8398	23.6539	23.5265	24.2273
250.304	19.1888	22.3534	23.7716	24.0269
250.508	19.5117	22.4403	23.4954	24.7374
250.712	19.5852	22.1966	23.2449	24.4199
250.914	18.7966	21.0168	23.7243	24.0005
251.117	20.0545	22.5791	22.9446	23.7711
251.319	19.5039	22.1416	22.9162	25.5726
251.524	20.0304	23.0445	22.5982	24.6457
251.728	19.5608	22.2111	22.559	24.6447
251.931	19.3095	22.6471	22.9289	24.5179
252.133	19.4632	21.8969	24.0039	23.4698
252.338	18.4202	21.6645	23.3778	23.5771
252.542	18.8906	22.2923	23.0559	23.4446
252.746	19.6834	22.2674	23.0443	23.6395
252.95	18.8827	21.621	22.8422	23.5661
253.152	20.3959	22.3541	23.3537	24.2199
253.356	19.8707	21.716	23.4547	23.9506
253.56	19.5882	22.0082	23.9176	24.0279
253.764	19.4351	21.6977	23.8877	24.5432
253.968	19.8637	21.6944	22.629	24.84
254.172	20.1689	22.6445	21.9842	24.1967
254.374	19.8666	22.085	23.5652	23.9216
254.579	19.6413	22.5884	23.666	24.4781
254.784	20.5731	22.4384	22.8915	24.2022
254.988	19.7735	21.7918	21.849	24.3214
255.192	20.1998	23.1509	22.7488	24.4305
255.394	19.7105	22.4862	23.4836	23.503
255.597	19.0868	23.128	22.1559	24.4714
255.799	19.312	21.7843	22.788	23.946
256.001	19.5474	21.7522	23.7768	23.9372
256.207	20.0453	22.0024	23.6759	24.5083
256.411	19.0864	22.4304	23.0986	24.0632
256.615	18.8904	21.3668	22.0251	25.4091
256.819	20.1886	21.0553	22.6976	24.3421
257.021	18.9059	22.4834	22.89	23.6135
257.224	19.4048	22.9466	23.6746	24.9086
257.428	19.8051	22.2391	22.803	23.1775
257.633	20.1568	22.0776	23.1366	23.9147
257.837	18.1093	22.6797	23.1765	23.1882
258.039	18.6624	22.5119	22.5376	24.4522
258.242	18.3334	20.8411	22.1675	24.0721
258.444	19.4654	21.6345	23.4722	24.4547
258.646	20.0201	21.8382	23.4413	24.0319
258.851	19.8185	22.8858	22.1107	24.0778
259.055	19.3906	22.1423	22.9555	24.1031
259.26	19.5702	21.1679	22.4025	24.6116
259.462	19.8432	22.1046	23.1188	24.0237
259.667	20.1211	22.6411	22.9234	24.3329
259.871	18.9577	21.9484	23.3266	24.0754
260.075	19.844	21.9391	23.8387	23.4438
260.279	18.9483	21.939	23.2265	23.7419
260.483	19.4156	21.8451	23.2359	23.8503
260.686	19.5325	22.0584	22.685	24.1973
260.888	19.5588	22.4796	22.9	23.4095
261.093	19.3806	21.2615	23.4882	24.7463
261.297	19.3704	22.1235	23.1463	24.7681
261.501	19.2732	22.2355	23.0231	25.0173
261.705	19.91	22.8043	22.8581	24.3498
261.907	18.8346	22.8828	22.9272	24.5013
262.111	18.7426	22.3955	22.3361	23.3063
262.315	19.276	20.9136	23.0756	24.045
262.519	19.6619	22.5878	23.8206	23.3441
262.723	19.7853	21.6278	22.6379	24.1761
262.925	20.114	22.6851	22.4022	23.6244
263.13	19.3537	22.3157	23.5937	23.8557
263.332	19.9001	22.8191	22.6058	24.1468
263.534	18.8684	21.4035	22.6804	23.0512
263.74	19.547	21.9458	23.729	23.5462
263.944	19.0413	22.8254	23.2549	24.3599
264.148	19.4466	22.2092	23.0371	24.1059
264.352	18.5142	22.1274	22.8049	23.5163
264.554	19.2433	21.8834	23.2829	24.8439
264.757	20.4852	22.1059	23.5397	23.3686
264.962	19.9551	22.0155	23.4541	23.8922
265.166	19.45	21.6617	22.2167	23.4221
265.37	19.7694	22.1918	22.9637	24.1173
265.572	18.5758	22.0851	22.9165	22.909
265.775	19.0597	22.7823	23.8372	24.5938
265.979	19.0655	22.6055	23.0136	24.0307
266.183	19.6145	22.507	22.5536	22.9753
266.388	19.6229	21.9358	23.4904	24.0776
266.592	19.6478	21.4162	22.4325	23.7072
266.795	18.9665	21.587	22.5394	24.3864
266.999	19.5559	22.0987	23.0835	23.5147
267.201	19.9716	22.1671	21.6797	22.9219
267.403	19.5364	21.7354	23.5257	24.2074
267.606	19.1418	21.6225	22.8202	24.044
267.808	20.2192	22.4904	22.9294	22.7121
268.01	19.0791	21.3846	22.1078	24.4409
268.214	18.3003	22.3223	22.5586	22.7637
268.418	19.2005	22.0935	23.4641	23.6179
268.622	18.4657	20.9359	23.9156	23.424
268.826	19.3914	21.4925	22.7914	23.8392
269.03	19.8009	21.7079	22.788	24.1504
269.234	19.355	21.6484	24.1893	22.389
269.438	18.9524	21.9692	22.233	23.4592
269.641	19.4623	22.1502	23.2256	23.5794
269.844	19.5274	22.8332	23.2094	23.853
270.048	19.2987	22.5859	21.652	24.2931
270.252	19.2166	21.9136	22.9595	23.9626
270.456	19.8904	21.965	22.4337	23.5978
270.66	19.5248	23.1179	23.311	23.343
270.862	19.2223	21.4479	21.9533	23.6018
271.068	19.2963	22.709	23.2732	23.8657
271.272	19.1311	21.4562	23.0744	23.3909
271.476	19.4519	21.8177	22.1485	23.6138
271.68	19.2491	21.9221	23.7029	24.0859
271.882	19.0065	22.1722	23.2939	24.2456
272.085	19.3392	21.4555	23.4399	25.3874
272.287	19.41	21.9048	22.1284	23.8163
272.489	19.573	22.5319	21.971	24.4972
272.695	18.4162	20.9318	23.1297	23.4717
272.899	18.7743	22.253	22.9201	24.1677
273.103	18.8096	21.9759	24.2123	23.9444
273.307	19.3089	22.1847	22.5202	23.4404
273.511	19.6891	21.3885	22.6478	24.0628
273.713	18.8011	22.2046	23.1534	24.5163
273.917	19.2116	21.593	22.6534	23.7314
274.121	19.9856	21.8027	23.0394	23.8188
274.325	19.1884	21.6366	22.8631	23.6132
274.527	19.1424	21.6221	23.0313	24.0204
274.73	19.6458	22.4164	22.9647	22.5645
274.932	19.2942	22.4783	22.8614	23.4463
275.134	18.7601	21.0905	23.0077	23.7935
275.339	19.2187	22.1188	23.3695	24.1684
275.544	19.4507	22.626	22.5936	23.5121
275.746	19.6225	21.8514	22.2227	24.3333
275.948	20.2573	21.0346	23.2894	24.0566
276.151	19.0715	21.5579	23.1891	24.0938
276.353	18.858	21.6063	22.7142	23.1785
276.558	19.0859	21.5999	22.6865	23.5383
276.762	19.1671	22.7242	22.4741	23.5423
276.966	20.2665	22.5745	23.1038	22.9688
277.171	18.8465	21.4007	23.1537	24.2317
277.373	19.4058	21.5231	23.7341	23.7587
277.576	18.9089	22.1445	23.0109	23.6775
277.778	18.965	21.3049	22.5967	24.4879
277.98	19.7604	21.5538	22.6057	23.903
278.185	18.9852	22.057	22.9027	23.5687
278.389	19.623	22.6375	22.2899	23.7513
278.593	19.8749	22.92	22.3808	24.3309
278.798	19.0302	21.3073	23.0683	23.988
279	19.0813	21.0257	22.4194	24.9258
279.203	19.3467	22.7526	22.6542	23.7136
279.407	18.7085	22.3324	22.3144	24.5072
279.611	19.4288	22.4687	22.9026	23.966
279.815	18.4703	21.7598	22.8902	23.5915
280.017	18.793	22.3166	23.0948	23.8229
280.221	19.1194	22.1867	22.8764	23.7529
280.423	19.634	22.0518	23.2488	24.1283
280.625	18.431	22.4274	21.888	23.3175
280.83	19.4387	22.1331	22.0581	24.2004
281.034	19.4198	22.6007	22.3141	23.372
281.238	19.5266	22.1821	22.9109	24.3772
281.44	18.7897	23.2465	22.5544	23.9254
281.643	18.4509	22.2988	22.4425	24.0474
281.845	19.6681	22.755	22.6694	23.6343
282.048	18.9841	22.0822	22.7026	23.2867
282.251	18.9471	22.1525	22.9908	23.7676
282.453	18.9656	21.0763	22.3775	24.1333
282.656	19.2169	22.1994	22.4086	23.462
282.86	18.5916	22.3509	23.1912	22.7092
283.062	18.3087	21.3087	21.8668	23.492
283.264	19.15	22.8392	22.4632	23.6233
283.467	19.6284	21.0725	22.8618	24.5447
283.669	18.932	21.6373	23.1175	24.3838
283.875	18.8055	22.2638	22.667	22.5404
284.079	19.7379	21.3891	23.4472	23.1776
284.283	19.4911	21.0354	22.0855	24.3044
284.487	19.6948	23.0105	21.5331	24.8643
284.689	18.2507	20.8932	23.0684	23.3072
284.892	18.536	22.7046	21.4935	23.4354
285.096	19.2267	21.9386	23.0348	24.5839
285.299	18.7448	20.9219	23.7907	24.5304
285.501	19.0581	21.1098	22.7513	23.8305
285.706	18.6073	22.8256	21.8994	23.3496
285.91	18.7231	22.3197	22.5061	23.4448
286.114	18.8903	22.0094	22.0215	22.6439
286.318	18.9229	22.2803	22.1345	23.3075
286.52	19.6707	23.1443	22.171	23.7731
286.724	19.4807	22.675	22.7309	23.5829
286.928	18.7053	20.9015	22.6032	23.5813
287.132	19.9883	21.6629	23.6032	24.4462
287.334	18.8126	21.5419	21.8419	23.9192
287.537	19.4057	22.0078	22.9431	23.288
287.741	18.5849	21.229	23.8832	23.1425
287.943	18.2486	21.7152	23.4562	23.2941
288.146	19.3922	22.055	22.8124	23.5351
288.348	19.3255	21.9248	21.5764	24.6045
288.551	18.3538	21.7169	22.6093	23.2722
288.754	18.4165	21.123	23.2178	23.1211
288.958	19.5966	22.4534	22.1623	23.3701
289.162	18.5467	21.2577	22.5592	24.0621
289.366	18.5489	21.9684	21.8347	23.5813
289.57	17.812	20.8948	21.1736	23.2993
289.774	18.3779	21.8088	22.6374	23.9084
289.979	19.2735	22.4456	22.764	23.7797
290.181	18.9801	20.6011	22.9438	24.1767
290.383	18.8334	21.8373	21.9161	23.5073
290.588	18.6175	22.0681	22.3952	23.886
290.792	17.981	21.8697	21.7466	24.3732
290.996	19.0881	21.7631	22.5761	23.4419
291.201	18.8929	21.4436	21.6306	23.1776
291.405	18.5007	22.034	22.7395	23.9282
291.607	19.5551	20.9342	22.0505	23.5032
291.81	18.8435	21.2822	22.5584	24.0579
292.014	19.0081	22.0807	23.8199	24.0572
292.218	18.1498	21.2864	22.6174	23.487
292.421	19.784	21.7002	22.6643	23.2106
292.625	18.4597	21.8561	22.2472	23.0962
292.83	18.8502	20.9162	23.6247	23.6203
293.034	19.2874	21.7329	23.0835	24.107
293.238	18.9883	21.0814	22.7185	24.1265
293.442	19.0957	21.9437	22.4105	23.181
293.644	18.7387	22.0447	22.6811	23.5463
293.847	19.3027	21.891	22.802	23.5318
294.051	18.8258	22.4278	22.2704	23.0779
294.254	19.0834	22.595	22.4358	22.89
294.456	19.2723	21.9062	22.0034	22.7568
294.661	18.8748	22.322	21.9141	23.1329
294.865	18.5907	21.1189	23.6025	23.7377
295.067	18.8399	20.4448	22.4298	24.1377
295.27	19.5596	21.5586	23.2495	23.7463
295.474	19.1114	21.5971	22.9018	23.606
295.679	19.193	21.3016	23.3082	23.7632
295.883	18.2478	21.6251	22.1677	24.4336
296.087	19.3453	22.302	23.0369	24.1736
296.291	18.8461	20.9024	22.9783	23.7434
296.494	18.7172	21.3372	22.313	23.7464
296.698	18.6087	21.9674	23.4178	24.7279
296.902	18.788	21.6213	21.8834	24.1312
297.107	18.7451	20.7558	22.6495	23.6989
297.309	18.8045	21.915	22.6536	22.8291
297.512	18.8289	20.8518	22.0843	23.6232
297.714	17.9081	22.032	22.2158	23.8265
297.916	19.4036	22.0834	22.2346	23.5508
298.121	19.4434	21.9689	21.9685	23.7296
298.325	17.9331	22.5334	23.6829	23.9406
298.529	19.5024	23.3659	22.649	23.3553
298.734	20.2833	22.1379	22.0991	23.3959
298.936	18.6415	21.6624	21.1636	23.6741
299.139	18.899	21.4933	21.5073	23.4442
299.343	18.8073	22.9717	21.6605	23.0312
299.547	18.255	22.0526	21.6814	23.5257
299.751	18.7151	22.0413	22.2726	24.3093
299.953	18.4054	21.6936	22.8015	22.8971
300.157	19.0663	21.5285	22.5008

## Sheet: Fig4B
	Las17 300-422 wt				ΔABS2				ΔABS3				ΔABS1 ΔABS3				ΔABS1 ΔABS2 ΔABS3
1.83105e-10	0.0608806	0.0177687	3	4.88281e-10	0.0613877	0.00921069	3	2.59399e-10	0.0254998	0.0716061	3	5.64575e-10	0.0233617	0.0865385	3	6.56128e-10	-0.018279	0.0319943	3
3.66211e-10	0.0243615	0.0381285	3	9.76562e-10	0.00871981	0.0332772	3	5.18799e-10	0.0435059	0.0368136	3	1.12915e-09	0.0170942	0.0622271	3	1.31226e-09	-0.0169184	0.0650998	3
7.32422e-10	0.0562646	0.0514585	3	1.95312e-09	0.0759482	0.0257593	3	1.0376e-09	0.0480766	0.0394137	3	2.2583e-09	0.0273147	0.036555	3	2.62451e-09	0.013971	0.00149226	3
1.46484e-09	0.0252269	0.0810256	3	3.90625e-09	0.0483338	0.0142471	3	2.0752e-09	0.0526355	0.0158826	3	4.5166e-09	0.0451215	0.0219591	3	5.24902e-09	-0.0218605	0.0345799	3
2.92969e-09	0.0258483	0.0129272	3	7.8125e-09	0.0518813	0.0651403	3	4.15039e-09	0.062691	0.0269929	3	9.0332e-09	-0.0263504	0.0275022	3	1.0498e-08	-0.0145883	0.0412854	3
5.85938e-09	0.0278513	0.035101	3	1.5625e-08	0.0454992	0.0398153	3	8.30078e-09	0.0333847	0.0516185	3	1.80664e-08	0.0337325	0.0331521	3	2.09961e-08	0.0305499	0.0524011	3
1.17188e-08	0.0519268	0.0171286	3	3.125e-08	0.0711615	0.0347013	3	1.66016e-08	0.0786898	0.0200402	3	3.61328e-08	0.0341208	0.0255977	3	4.19922e-08	0.0300317	0.0615805	3
2.34375e-08	0.122638	0.0682463	3	6.25e-08	0.0941068	0.00274791	3	3.32031e-08	0.038803	0.0563099	3	7.22656e-08	0.104578	0.0556164	3	8.39844e-08	0.0176585	0.0670588	3
4.6875e-08	0.106324	0.0789687	3	1.25e-07	0.194741	0.0733292	3	6.64062e-08	0.131764	0.177941	3	1.44531e-07	0.127577	0.0313711	3	1.67969e-07	0.0244605	0.0302203	3
9.375e-08	0.465165	0.089	3	2.5e-07	0.691607	0.130719	3	1.32812e-07	0.582827	0.039606	3	2.89062e-07	0.218977	0.0682656	3	3.35938e-07	0.040617	0.0721538	3
1.875e-07	0.787165	0.100544	3	5e-07	0.88022	0.131822	3	2.65625e-07	0.803154	0.0776228	3	5.78125e-07	0.540472	0.0118191	3	6.71875e-07	0.104079	0.0374656	3
3.75e-07	0.841814	0.0193772	3	1e-06	0.892921	0.022756	3	5.3125e-07	0.835086	0.0752067	3	1.15625e-06	0.698702	0.0546343	3	1.34375e-06	0.125929	0.0100014	3
7.5e-07	0.922777	0.0623138	3	2e-06	0.902563	0.0248636	3	1.0625e-06	0.896187	0.0500091	3	2.3125e-06	0.819747	0.0178555	3	2.6875e-06	0.268617	0.0302352	3
1.5e-06	0.915367	0.0624847	3	4e-06	0.891425	0.044157	3	2.125e-06	0.945156	0.0575896	3	4.625e-06	0.846038	0.0359221	3	5.375e-06	0.421936	0.00991339	3
3e-06	0.831739	0.0571849	3	8e-06	0.959757	0.0379959	3	4.25e-06	0.954517	0.0286288	3	9.25e-06	0.887036	0.0661356	3	1.075e-05	0.593214	0.0349329	3
6e-06	1.07116	0.283952	3	1.6e-05	0.962881	0.0498888	3	8.5e-06	0.949299	0.0694391	3	1.85e-05	0.998693	0.0524396	3	2.15e-05	0.740613	0.0174795	3

## Sheet: Fig6B
Actin only	Actin and Las17	Actin, Las17 and Arp2/3
0.01861	0.02807	0.03892
0.01919	0.02763	0.03387
0.02009	0.02595	0.03827
0.01806	0.0268	0.03675
0.01904	0.02684	0.03389
0.02072	0.02928	0.03884
0.01731	0.02381	0.03156
0.02063		0.037
0.01793		0.02852
0.02035		0.03833
0.01933	0.03335	0.02946
0.02034	0.03904	0.02595
0.02032	0.03337	0.02614
0.02165	0.02719	0.02825
0.02062	0.03512	0.01812
0.01487	0.02848	0.02476
0.02108	0.03179	0.01974
0.01931	0.03629	0.01973
0.01845	0.03468	0.02309
	0.03269
	0.038
	0.03599
0.01112	0.0267	0.02568
0.01088	0.03196	0.02986
0.01028	0.0253	0.02813
0.01201	0.02981	0.02603
0.01204	0.02819	0.03152
0.01006	0.02899	0.03256
	0.0261	0.03038
	0.02222	0.02582
	0.03393	0.02382
0.02013	0.03838	0.03012
0.01912	0.03144	0.02893
0.01477	0.03479	0.0334
0.01764	0.03277	0.02672
0.02047	0.03604	0.03062
0.0191	0.03682
0.01777	0.04023
0.02107	0.03617
0.01758	0.02915
0.01985

## Sheet: Fig7A
Dose	Las17 300-422 + actin			Las17 300-422 + actin + SH3			Las17 300-422 + actin normalised			Las17 300-422 + actin + SH3 normaised
1e-05	914.392	0.20846	3	927.888	7.36927	3	0.942209	0.014636	3	1	0.250347	3
5e-06	913.461	1.74524	3	927.697	1.24696	3	0.876812	0.122537	3	0.993516	0.042361	3
2.5e-06	913.419	0.27496	3	920.619	8.76957	3	0.87392	0.019305	3	0.753067	0.297917	3
1.25e-06	913.662	1.78196	3	912.857	4.30073	3	0.890932	0.125115	3	0.489393	0.146103	3
6.25e-07	914.653	0.80131	3	906.031	2.23595	3	0.960511	0.056261	3	0.257495	0.075959	3
3.13e-07	915.215	2.02766	3	901.451	0.70792	3	1	0.142366	3	0.101917	0.024049	3
1.56e-07	912.927	0.47975	3	898.457	2.05147	3	0.839327	0.033684	3	0.000182	0.069692	3
7.81e-08	910.278	0.6498	3	900.923	1.13156	3	0.65338	0.045624	3	0.083963	0.038441	3
3.91e-08	908.484	0.58797	3	900.395	1.23825	3	0.527377	0.041282	3	0.066017	0.042065	3
1.95e-08	904.65	0.67601	3	901.085	1.65143	3	0.258214	0.047464	3	0.089457	0.056102	3
9.77e-09	903.469	1.54626	3	898.451	3.55219	3	0.175282	0.108566	3	0	0.120674	3
4.88e-09	902.093	0.69521	3	901.217	1.46789	3	0.078648	0.048812	3	0.093967	0.049867	3
2.44e-09	900.973	0.67437	3	900.324	0.98359	3	0	0.047349	3	0.063608	0.033414	3
1.22e-09	902.403	0.56315	3	900.089	0.93472	3	0.100437	0.03954	3	0.055646	0.031754	3
6.1e-10	902.687	2.05705	3	901	1.01558	3	0.12034	0.144429	3	0.086566	0.034501	3
3.05e-10	901.921	0.27436	3	900.752	1.83361	3	0.066576	0.019263	3	0.078162	0.062291	3

## Sheet: Fig7C
	GST-Sla1						GST
+ lipid	42.2222	23.4234	22.7273	33.6	38	36	9.52381	12.1739	7.40741	9.6	14	9
- lipid	0	11.5044	0	2.9	3	5	0	3.47826	4.20168	1	9	1

## Sheet: Fig7D
Time	Actin only	Las17 (300nM)	Las17 SH3 1+2+3 (300nM)	Las17 SH3 1+2+3 Sec4 activated
0.000833333	9.73287	9.6003	9.55711	10.0808
0.177896	9.3319	9.94526	9.81186	9.9954
0.352917	9.75576	9.5986	9.77131	10.3675
0.530062	9.43613	9.33661	9.56826	10.2243
0.705042	9.22701	9.63883	9.52734	10.3553
0.882083	9.41658	10.0984	9.95048	10.7695
1.05708	9.7018	9.88457	9.373	10.7747
1.23206	8.93434	10.1794	9.66657	10.4846
1.40706	9.55421	10.2781	9.29158	10.5523
1.58423	9.71275	9.99766	8.99212	10.458
1.75921	9.14291	9.61873	9.66353	10.165
1.93421	9.4518	10.3564	10.0459	10.1079
2.11123	9.35609	10.0616	9.36895	10.0688
2.28838	9.3245	10.3996	9.66082	10.5358
2.46331	9.66439	10.0016	9.65546	11.0003
2.63831	9.4486	10.3507	9.44059	10.9938
2.81331	9.41326	10.1677	9.40211	10.5638
2.99038	9.62522	9.78057	9.34914	10.5913
3.16537	9.26512	10.4318	9.31042	10.4657
3.34037	9.42584	10.5835	9.63732	10.5069
3.5154	9.93278	9.97041	9.68602	10.8057
3.6904	9.52381	10.3184	9.47547	10.1784
3.86742	9.49958	10.0374	9.81451	10.5053
4.04454	9.78891	10.2819	9.23091	10.653
4.21954	9.70196	10.2749	9.6607	10.7704
4.39658	9.59434	10.5357	9.4779	11.0078
4.57371	9.57282	10.0519	9.49736	11.2778
4.74873	9.38836	10.048	10.1889	10.7112
4.92573	9.91117	10.2861	9.67727	11.1437
5.1029	9.5665	10.7399	9.56971	11.0774
5.27787	9.763	10.258	9.84579	11.0728
5.45287	9.86796	10.18	8.95807	10.935
5.62787	9.4151	10.4713	9.80176	11.2661
5.8049	9.1076	10.4761	9.77229	11.3601
5.9799	9.59925	10.2778	9.82004	10.556
6.1549	9.33057	10.1721	9.73868	10.9356
6.33198	9.72727	10.2114	9.77955	11.2823
6.50906	9.28316	10.8476	9.54126	11.2672
6.68406	9.68751	10.6253	9.17323	11.7334
6.85906	9.82341	10.4222	9.74849	11.5344
7.03406	9.59996	10.1857	9.37993	11.4868
7.20906	9.41712	10.794	10.2902	11.1248
7.38608	9.53132	10.9455	9.79264	11.8835
7.56321	9.56151	10.9776	9.46358	11.57
7.73821	9.42083	10.505	9.70241	11.5933
7.91525	9.61073	10.3387	9.68495	10.9783
8.09025	9.70536	10.6734	9.83712	11.6178
8.26523	9.54095	10.5187	9.69252	11.1947
8.4424	9.2352	10.3898	9.51787	11.5379
8.61737	9.49492	10.7293	9.85395	11.478
8.7924	9.76721	10.8044	9.89805	11.9373
8.96737	9.55996	11.2627	9.41565	12.0108
9.1444	9.86796	10.7319	9.36178	11.4005
9.32148	9.48208	11.1591	9.34206	11.6266
9.49648	10.1064	11.4492	9.9493	11.5638
9.67148	9.90719	10.6906	9.32998	11.6155
9.84856	9.94031	11.3929	10.595	11.3604
10.0236	9.39203	11.2149	9.86974	11.8527
10.1986	9.41945	11.1653	9.91505	11.9
10.3736	9.75226	11.5142	10.0977	11.6649
10.5486	9.72364	11.365	9.65412	11.1607
10.7236	10.2232	11.6378	9.88092	12.1214
10.8985	10.0582	11.5026	9.5351	11.8261
11.0756	9.80974	11.3299	9.51307	12.2087
11.2506	9.96647	11.233	9.696	11.9491
11.4256	9.4914	11.1192	10.1158	11.9992
11.6006	9.73128	11.3395	9.95433	11.8893
11.7756	9.92416	11.5754	9.5435	12.2854
11.9506	9.71126	11.8751	9.96379	12.8613
12.1287	9.55326	11.102	9.91682	12.3857
12.3037	9.63018	11.6638	10.0827	11.8075
12.4787	9.94156	11.8504	9.33748	12.5383
12.6537	10.0199	11.9391	9.40629	12.6828
12.8287	10.0464	12.194	10.1756	12.8988
13.0057	9.63772	11.2329	10.2824	12.6931
13.1829	9.8367	12.145	9.44133	12.4229
13.3579	10.1243	12.3265	10.6778	12.3918
13.5349	9.70225	11.4797	10.1972	12.6881
13.7121	9.70584	12.3785	10.5367	12.3907
13.887	10.5869	12.2914	10.3825	12.5931
14.062	9.67764	12.5887	10.4416	12.5706
14.237	10.2128	11.9081	10.4104	12.8816
14.412	10.3152	12.118	10.1187	12.6399
14.5891	9.84138	12.0077	10.4322	12.9431
14.7661	10.0442	12.119	10.3268	12.896
14.9411	10.1511	12.2122	10.0948	13.4344
15.1182	10.0096	11.9519	10.5477	13.457
15.2953	9.9388	12.5361	10.2596	12.9861
15.4724	10.2034	12.2363	10.4401	12.7715
15.6474	9.76225	12.2691	10.1208	13.1506
15.8224	9.75598	12.6317	10.0674	13.3487
15.9995	9.92198	12.626	10.5871	13.124
16.1744	10.402	12.5596	10.3274	13.1989
16.3494	10.1144	12.7646	10.2856	13.7347
16.5244	10.4327	12.9172	10.2435	13.9458
16.6994	10.0739	13.1092	9.84402	13.6562
16.8744	10.2109	12.7743	10.54	13.5533
17.0516	10.2074	12.401	10.2473	13.6593
17.2265	9.4616	12.9234	10.3647	13.3052
17.4015	10.3664	13.22	10.0735	13.4887
17.5766	10.3204	13.053	10.3007	13.9683
17.7536	9.60101	13.2289	9.99183	14.1357
17.9307	9.93133	12.8998	10.4834	13.8173
18.1077	9.89776	12.6436	10.616	13.4751
18.2848	10.0174	12.875	10.0062	14.0595
18.4619	10.0074	12.3894	10.2626	13.6701
18.6369	10.2174	12.6977	10.5392	13.7979
18.8119	10.2699	13.2175	10.579	14.033
18.9869	10.081	13.2009	10.1924	13.9055
19.1619	10.1567	13.0457	10.2564	14.0606
19.3369	9.60579	13.1514	10.1982	13.6705
19.5119	10.2572	13.3595	10.3014	14.2207
19.6869	10.5788	13.5809	10.2286	14.2303
19.8619	10.0992	14.0021	10.5884	13.9046
20.0369	10.0204	13.2871	10.926	14.0342
20.2139	9.60034	13.7926	10.5195	14.6251
20.3889	9.6003	13.4737	10.2022	14.8404
20.5639	10.2031	12.9535	10.2997	14.8657
20.7389	10.2093	13.7925	10.4752	14.5495
20.9139	10.132	13.4584	10.8235	15.1568
21.0889	9.98931	13.7701	10.4406	14.3111
21.2671	10.1111	14.0145	10.1511	14.4834
21.4421	10.7128	14.0839	10.2502	14.3356
21.6191	10.7222	13.6345	10.4208	14.8559
21.7941	10.527	13.9027	10.6314	14.7956
21.9691	10.4282	13.9613	10.7299	14.9492
22.1441	9.64518	14.336	10.6135	14.6411
22.3191	10.3567	14.2122	10.8471	14.2527
22.4941	10.1578	13.6527	10.5566	15.1841
22.6722	10.6967	14.2788	10.9249	15.2663
22.8472	10.83	14.2609	10.2062	15.0488
23.0222	10.3146	14.11	10.5234	15.0927
23.1972	10.5657	14.2174	10.8093	15.6174
23.3722	10.7234	14.5138	10.2861	15.3316
23.5492	10.3765	14.6511	11.1398	14.8619
23.7264	10.7872	14.0269	10.5133	15.7362
23.9014	10.625	14.6747	10.6269	15.3342
24.0784	10.4484	14.8018	10.6062	15.5125
24.2555	10.5703	15.0508	10.7614	15.3052
24.4305	11.116	14.3241	11.6613	15.3498
24.6076	10.3366	14.4737	10.797	15.7552
24.7847	10.4855	13.8992	11.1191	15.7597
24.9597	11.0472	14.387	11.1369	15.5159
25.1347	10.5616	14.8431	10.8964	15.683
25.3096	10.3433	14.6406	11.0354	15.6617
25.4846	10.5569	14.5766	11.7115	15.6595
25.6617	10.9238	14.8747	11.291	15.8235
25.8388	10.1884	15.265	11.3712	15.167
26.0159	10.6398	14.9655	11.0392	15.1601
26.193	11.1917	15.141	11.2331	16.5755
26.37	10.8293	15.8442	10.6328	16.3425
26.5451	10.3818	14.9386	11.4409	16.8783
26.7221	10.3591	15.1427	11.0718	15.8771
26.8992	10.5023	14.8707	11.33	16.4048
27.0742	10.8048	15.8235	11.3644	16.4979
27.2512	11.0192	15.5973	11.7631	16.4368
27.4262	10.6851	15.6254	10.9396	16.5254
27.6012	10.6901	16.2394	11.0896	16.5052
27.7784	10.6131	15.8153	11.0048	16.1582
27.9534	10.314	15.3835	10.8557	16.4655
28.1284	10.4542	15.8174	11.3889	16.5119
28.3034	10.0171	15.804	11.1432	17.1244
28.4804	11.0398	15.3615	11.5898	17.0416
28.6575	10.3321	16.4117	11.527	16.8836
28.8325	10.9875	16.3677	11.2852	16.9984
29.0075	10.9091	15.7539	11.1725	16.8343
29.1846	10.7105	16.1916	11.4783	17.0066
29.3596	10.9082	15.9032	11.6641	16.9573
29.5345	10.8127	16.0131	11.3955	16.5539
29.7096	10.8578	16.3721	11.5905	16.9084
29.8866	11.0553	16.4735	11.3007	16.9523
30.0637	10.6434	16.7708	11.2437	17.411
30.2387	10.2933	16.4175	11.456	17.2686
30.4137	10.8236	16.4809	11.7683	17.1498
30.5907	11.2322	16.5132	11.6859	17.3264
30.7679	10.4576	17.0571	11.7384	17.9788
30.9429	10.7715	16.8834	11.5328	17.4433
31.1199	11.3123	17.0115	11.8677	18.0839
31.297	11.0829	16.6962	11.3726	17.4687
31.472	10.6443	16.581	12.0777	17.53
31.647	10.9726	17.6115	11.5435	17.8148
31.8221	11.1147	16.3807	12.0138	17.8576
31.997	10.5907	16.7746	11.4806	18.0767
32.1741	11.2585	16.6266	11.9636	18.4264
32.3511	11.1853	17.2731	11.917	18.1059
32.5261	10.493	17.0472	11.7251	18.3014
32.7032	10.9003	17.6188	12.1384	17.8287
32.8803	10.3543	17.3018	11.8109	18.5404
33.0574	10.6721	17.6191	11.5274	18.2907
33.2324	11.1625	17.0625	11.7243	18.3853
33.4074	11.354	16.401	12.0404	18.683
33.5824	10.6672	17.6205	11.8432	18.2118
33.7574	10.8987	17.9241	11.9104	17.4899
33.9324	11.08	17.712	12.0059	18.7987
34.1094	10.9783	17.8584	12.4298	18.6165
34.2866	11.0292	17.7543	11.8737	18.7157
34.4636	10.7854	18.1591	12.1128	18.6261
34.6407	11.0614	17.7117	12.0728	18.8197
34.8177	11.392	18.1645	11.7453	18.6777
34.9949	11.2221	17.5679	11.9141	19.0786
35.1699	11.2164	18.5919	12.6062	19.0764
35.3449	10.6724	18.1793	12.4904	19.0472
35.5219	10.8863	18.7991	12.1851	18.3917
35.699	11.2545	17.7523	11.9679	18.4042
35.874	11.0565	18.0187	12.1642	18.4248
36.049	11.2481	18.482	11.8457	19.1881
36.2261	11.5699	18.7917	12.1433	19.3999
36.401	10.935	18.2494	12.4904	19.0389
36.576	11.3107	18.3278	12.0761	18.7212
36.751	10.9226	18.5108	12.3468	19.5632
36.926	11.5618	18.7537	12.625	19.1075
37.1011	11.5238	18.6431	12.6573	19.8414
37.276	10.9295	18.7592	12.223	19.7079
37.4531	10.9513	18.0893	12.3539	19.0091
37.6281	11.2607	18.7676	12.4123	19.8688
37.8041	11.2473	19.3398	12.591	18.9551
37.9812	11.1441	19.2108	13.1536	19.4334
38.1562	11.2774	19.3842	12.6028	20.0019
38.3312	11.343	19.0523	12.4191	19.7309
38.5062	11.6684	19.3659	12.5017	20.0191
38.6812	11.0343	19.2623	12.4737	20.21
38.8562	11.5974	19.0559	12.4367	19.9427
39.0344	10.9098	19.7855	12.2932	20.5006
39.2094	11.6726	19.3463	12.8696	20.5553
39.3864	11.7696	19.4777	12.3235	20.2288
39.5614	11.2291	19.3219	12.444	20.1966
39.7364	11.283	19.1783	13.1845	20.6928
39.9114	11.3964	19.2768	12.0866	20.7542
40.0864	11.1879	19.5884	12.4145	21.158
40.2614	11.2021	19.7149	12.5996	20.6976
40.4395	11.7743	19.5635	13.1031	20.7436
40.6145	11.7511	20.2006	13.1042	21.2633
40.7895	11.2989	19.6452	12.5588	21.0394
40.9645	11.753	20.3319	12.7545	21.3951
41.1395	11.1569	19.9358	12.398	20.7337
41.3166	11.9521	19.9367	12.7091	21.5315
41.4916	11.3438	20.4953	13.1092	21.1564
41.6665	10.6929	20.3266	12.6632	20.943
41.8416	11.674	20.1265	12.4983	21.0654
42.0186	11.6481	19.7146	12.9297	21.407
42.1957	11.8495	20.5528	13.6516	21.0581
42.3707	11.2655	20.5776	12.9678	21.4695
42.5457	11.7258	20.6536	12.6634	21.8706
42.7228	11.7795	21.3896	12.9593	20.7878
42.8999	11.527	20.7407	13.1075	21.4685
43.0749	11.2529	20.4182	13.1619	21.4539
43.2519	11.3956	20.6303	13.5429	21.0905
43.429	11.784	20.1751	13.396	21.3277
43.604	12.228	21.4703	12.9995	21.0995
43.779	11.7369	20.727	13.7117	21.7209
43.954	11.231	21.5555	13.7804	22.435
44.129	11.2481	20.6564	12.7528	22.2036
44.3061	11.2904	20.8594	13.5726	22.1353
44.4831	10.8706	21.8725	12.8626	21.7788
44.6581	11.6004	21.7274	13.5274	21.9839
44.8352	11.6504	21.3741	13.4029	21.3685
45.0123	11.4649	21.6521	13.3445	21.859
45.1894	11.1408	21.1008	12.7092	22.2537
45.3644	11.8476	22.1814	12.8124	21.419
45.5394	11.6936	20.7401	13.2605	21.9845
45.7144	11.4762	21.5792	13.3407	22.1397
45.8894	11.8282	22.0624	13.8737	22.4608
46.0644	11.9746	22.2836	13.3442	22.7627
46.2414	11.8987	21.7309	13.62	22.4754
46.4186	11.6201	21.4794	13.7805	22.7182
46.5956	11.8301	21.7174	13.4234	23.0417
46.7706	11.5296	21.5986	13.9524	22.1452
46.9456	11.4276	21.4225	13.7414	22.701
47.1206	11.3344	22.1757	13.499	23.0585
47.2956	11.2313	21.5541	13.885	23.2058
47.4706	11.5533	21.5486	13.6848	23.5166
47.6466	11.611	23.093	13.7059	23.1293
47.8216	12.4048	22.4722	12.8859	23.5261
47.9987	11.9617	22.546	14.1525	22.8527
48.1757	11.4383	22.3806	13.6928	23.4043
48.3507	11.7669	21.456	13.7546	23.3057
48.5257	11.7989	21.5145	13.6539	23.0534
48.7029	12.0214	22.7135	13.7973	23.4091
48.8779	12.279	22.4755	13.7444	23.6758
49.0529	11.445	23.3477	13.8247	23.6527
49.2279	11.8277	22.8388	13.6182	23.9968
49.4049	11.9922	22.8418	14.1129	24.1958
49.582	12.076	21.6487	13.246	23.9181
49.757	11.5868	22.3089	13.6314	23.9849
49.932	11.6793	22.3531	14.1516	23.3786
50.1091	11.8351	22.7622	14.2056	24.2165
50.284	11.6389	23.4493	14.1382	24.2857
50.4591	11.895	22.9799	13.7725	24.4945
50.6341	11.8028	22.8779	13.9332	25.025
50.8091	11.9478	23.4193	14.5288	24.3244
50.9841	12.1434	23.5541	14.4048	23.8541
51.1591	11.3192	23.086	14.2423	24.4927
51.3361	12.0354	23.4371	14.2659	24.318
51.5111	11.8547	23.8917	14.2296	24.3595
51.6861	11.7343	23.9899	14.3241	24.6666
51.8611	12.1198	23.8784	13.7211	24.0992
52.0361	12.7137	24.6418	13.7984	25.2414
52.2111	11.8118	24.334	14.6615	24.9519
52.3892	12.1934	23.9524	14.3431	23.8342
52.5642	12.1198	24.2524	14.282	25.0292
52.7392	12.1815	24.1844	13.8484	24.8367
52.9142	11.9102	24.9244	14.0011	24.7113
53.0892	12.1999	24.6591	14.4681	25.1869
53.2663	11.7356	24.2495	13.9508	24.9084
53.4434	11.933	25.4002	14.4979	25.36
53.6184	12.1669	24.8879	14.6071	25.0478
53.7954	12.1222	25.3822	14.335	25.0545
53.9725	12.4259	25.0573	14.3808	25.8524
54.1476	12.1318	25.2385	13.9942	24.9753
54.3226	12.0821	24.789	14.5861	25.2228
54.4975	12.0618	25.1992	14.4877	25.9656
54.6725	12.2766	25.1479	14.2895	26.2835
54.8496	12.3151	25.4298	14.4826	26.0467
55.0246	11.8929	24.9419	13.7725	26.1341
55.2016	12.4341	25.0406	14.679	26.2441
55.3787	12.4181	26.1594	14.9821	26.842
55.5558	12.4303	25.0918	15.3519	25.3682
55.7329	12.1195	26.7022	14.121	26.4859
55.9079	11.9838	26.4921	14.8853	26.2514
56.0829	12.1127	26.1956	15.2852	26.6651
56.2579	12.7699	26.9098	14.7038	26.9199
56.4329	12.2115	26.4654	15.193	27.017
56.6079	11.853	25.4418	14.7781	27.0527
56.7849	11.8062	26.9373	14.827	26.7573
56.9621	12.1425	26.8528	14.795	27.6729
57.1371	13.0514	26.9042	14.8454	27.3928
57.3121	12.0644	26.8623	14.7278	27.7653
57.4871	12.2504	27.8496	15.2738	27.1261
57.6621	12.2528	26.8963	14.836	27.3227
57.8371	12.5518	27.0434	15.4086	27.1219
58.0141	12.61	26.6642	14.5426	27.8162
58.1912	12.3878	27.4501	14.2218	28.1238
58.3682	12.1723	27.4955	15.0268	26.9934
58.5453	12.7501	28.0515	15.2351	27.8862
58.7224	12.5177	27.4663	14.6041	28.4738
58.8974	11.923	27.9924	14.7851	28.3424
59.0734	12.1649	28.031	15.5748	28.4465
59.2505	12.5052	28.2454	14.925	28.2045
59.4276	12.4994	28.6353	14.8898	28.3256
59.6047	11.7541	28.6455	15.2326	28.7326
59.7797	11.8161	27.0283	15.8506	28.3132
59.9547	12.3249	28.305	14.9157	28.7262
60.1296	12.2856	28.3209	15.9144	29.5447
60.3046	11.8669	28.7425	15.6068	29.1255
60.4796	12.8232	28.7121	15.8708	28.6281
60.6567	11.925	28.1166	15.7023	29.3325
60.8317	12.0423	29.2785	15.4276	28.8383
61.0067	12.3313	29.2998	15.394	29.7719
61.1817	12.1457	29.2589	15.2852	29.0298
61.3567	12.7101	29.1768	15.8308	29.7172
61.5317	12.7134	29.9868	15.7503	29.8827
61.7099	12.8947	29.028	15.2144	29.5299
61.8849	11.9941	29.5111	16.0954	30.8136
62.0619	12.3791	29.0155	15.4919	29.5294
62.2369	12.9493	29.9066	15.7302	29.236
62.4119	12.1842	29.8818	15.5437	30.1363
62.5869	12.9546	30.821	15.2033	30.5207
62.7619	12.2797	30.519	15.6451	30.3274
62.9369	12.317	28.9934	16.0841	29.8369
63.115	12.667	30.6665	15.4971	30.7915
63.29	11.999	29.7866	15.6592	31.039
63.4671	12.8267	29.8803	15.9407	31.6546
63.6442	12.729	29.9794	15.9224	30.6139
63.8191	12.2679	29.7167	15.776	31.0022
63.9962	12.5504	29.9306	16.231	31.0083
64.1712	12.6305	30.3376	15.4639	31.4515
64.3462	13.2339	30.0273	16.4163	31.3155
64.5244	12.5477	30.2144	15.7944	30.9164
64.7014	12.8824	30.2171	15.598	31.0421
64.8786	12.8074	28.7843	16.2714	31.5155
65.0535	12.3973	29.9006	15.6397	31.9208
65.2306	12.6977	29.5347	16.3742	31.8382
65.4076	12.4942	30.0766	16.5208	31.6376
65.5826	12.7505	30.1376	16.2448	31.9573
65.7576	12.5413	29.5168	16.1114	32.6025
65.9326	12.8541	30.5702	15.865	32.2412
66.1097	12.9548	29.6145	16.0333	32.2852
66.2847	12.6165	30.0848	15.9819	32.6882
66.4597	12.7446	30.2533	16.4189	32.1192
66.6347	12.3935	29.3367	16.1975	32.3789
66.8097	12.9606	30.6219	15.8772	32.0598
66.9867	12.566	29.9244	15.9932	31.7903
67.1618	12.7793	29.7117	15.8109	32.5238
67.3368	12.4013	30.4589	16.1806	32.2302
67.5117	12.877	29.9579	16.4917	32.2373
67.6868	12.9361	29.8923	16.4314	31.0706
67.8617	12.7959	29.8659	15.9011	32.397
68.0389	12.9127	30.6561	16.0312	32.6637
68.2139	12.2617	29.8587	15.5488	32.2914
68.3889	12.9945	29.8698	16.1948	31.9834
68.5639	12.5654	30.3404	16.2463	32.7731
68.7389	13.2241	30.2498	16.1382	32.3679
68.9159	12.7727	30.4402	15.8859	33.3845
69.093	13.0404	30.0396	16.7156	32.9347
69.268	12.6334	30.1606	17.0031	32.2902
69.4451	12.5613	30.5693	16.5534	33.166
69.6221	12.542	30.6688	17.0469	32.843
69.7992	13.0891	30.6307	17.0459	33.4892
69.9742	12.8755	30.4	16.7551	32.7196
70.1492	12.7763	29.4899	16.2378	33.2448
70.3242	13.117	30.3995	16.0125	33.3302
70.4992	13.1859	29.6368	17.0313	32.8737
70.6742	12.7501	29.9923	16.4191	33.1087
70.8512	13.061	30.5939	16.784	33.2535
71.0284	12.9286	30.1533	16.7391	32.777
71.2034	13.1163	29.5488	16.9161	32.8728
71.3784	12.6251	29.9789	16.9042	32.441
71.5534	12.8048	31.0371	16.6878	32.2189
71.7284	12.8495	29.7086	17.093	32.8198
71.9034	12.7726	29.5615	17.0779	32.8133
72.0804	13.1328	30.6339	16.8024	33.2309
72.2575	13.3242	30.7457	17.2358	32.9199
72.4325	13.4183	29.8852	16.4974	32.8218
72.6075	13.589	30.2349	16.6327	32.6395
72.7846	12.9684	30.3774	16.7339	33.0083
72.9596	12.8536	29.3793	16.8325	33.2728
73.1345	13.3389	30.4665	16.3711	33.0111
73.3096	13.2806	30.4931	16.2967	32.6516
73.4866	13.5638	29.638	17.2618	32.7144
73.6637	13.1918	29.9598	16.1787	32.0528
73.8408	12.8478	29.5379	16.4699	32.9563
74.0179	13.0319	29.1335	16.5736	33.0135
74.1949	12.9354	29.8985	16.7207	33.2057
74.3699	13.0955	29.7652	17.1625	33.0988
74.5449	14.0325	29.6903	16.669	33.2442
74.7199	13.417	30.0173	16.9891	32.7027
74.8949	13.3931	29.8609	17.0792	32.2296
75.071	12.978	30.4066	17.5168	32.4515
75.248	13.5531	29.605	17.3654	33.6892
75.423	13.044	30.6697	17.3937	33.1058
75.6001	12.9928	30.0694	17.2418	32.1511
75.7772	13.4278	30.1857	16.8018	32.9913
75.9542	13.2016	29.905	17.229	33.1692
76.1314	13.9354	29.9891	17.1083	33.4275
76.3084	12.5476	29.871	17.316	32.5698
76.4855	12.9366	29.4062	17.1977	33.2271
76.6605	12.8794	30.5472	16.7982	33.3218
76.8376	13.3127	29.4465	16.0554	33.2926
77.0147	13.371	29.8986	17.4784	32.3703
77.1897	13.0299	29.8167	17.335	32.5252
77.3647	13.1112	30.0462	17.013	32.8943
77.5397	13.45	29.6709	17.4358	32.6814
77.7146	13.0767	29.7095	17.6902	32.869
77.8917	12.8101	29.901	18.0651	32.7582
78.0688	13.3782	30.6283	17.3933	32.9811
78.2438	13.3976	30.3323	17.7132	32.7502
78.4209	13.3734	30.0314	18.021	32.66
78.5959	13.5947	28.8585	17.7442	32.2225
78.7709	13.076	30.1103	17.3866	32.5421
78.9459	13.0976	29.7372	17.8218	33.0479
79.1209	13.6669	30.481	18.0112	32.5843
79.2979	13.0337	28.9052	17.2645	32.6367
79.475	13.7925	29.4879	17.4961	32.7388
79.6501	14.2139	29.7495	17.3398	32.7575
79.8271	13.0613	29.9329	17.7887	32.8228
80.0021	13.4751	29.1998	17.6244	32.4028
80.1771	13.1232	30.3946	17.7293	32.2264
80.3542	13.0958	30.5628	17.4017	33.1353
80.5292	13.4493	30.6082	17.5397	32.9665
80.7042	13.3913	29.7539	17.7837	32.1733
80.8792	13.2543	29.975	17.5418	32.1395
81.0542	13.1102	29.9456	17.55	32.8582
81.2291	13.389	29.7583	18.5172	33.0732
81.4041	13.2103	29.8559	17.42	32.0888
81.5812	13.6143	29.9327	18.1447	32.2029
81.7562	13.6551	29.8581	18.4168	32.233
81.9312	13.118	29.765	18.3666	32.204
82.1062	14.1121	29.0565	17.4222	33.2051
82.2812	13.3437	29.2834	17.6054	32.6034
82.4562	13.6916	29.7157	17.5409	33.0227
82.6344	13.7266	30.0089	17.5149	31.7433
82.8094	13.4606	28.5292	18.2856	31.9371
82.9843	13.7614	30.2625	17.8617	32.536
83.1614	13.7381	29.2668	17.1109	33.158
83.3385	13.737	30.1227	18.0661	32.9637
83.5156	13.5189	29.1711	18.276	32.4847
83.6906	13.676	30.4758	18.2406	33.4579
83.8656	13.4418	29.8886	17.7985	33.2789
84.0416	13.8217	29.4665	17.8888	33.1285
84.2166	13.6223	30.0801	18.376	32.1219
84.3916	13.3321	29.9398	18.3352	33.0237
84.5687	13.7306	29.5122	18.1759	33.4235
84.7436	13.6884	29.6052	18.1366	32.887
84.9207	14.4437	29.1693	18.3303	31.56
85.0957	13.7837	29.8504	17.7428	32.1254
85.2707	13.4015	30.4106	18.1165	32.1783
85.4457	13.6947	29.3255	18.2672	33.4982
85.6207	14.0852	29.5035	17.9896	31.6151
85.7957	13.8178	30.1661	18.1865	32.7424
85.9739	14.003	29.8462	17.9797	32.3285
86.1489	13.3646	29.4526	17.719	32.9647
86.3259	13.8057	30.2702	18.136	33.2053
86.5009	13.878	29.0952	18.0115	32.7243
86.678	14.3609	29.3401	18.282	32.1739
86.855	13.5521	29.8708	17.7596	32.5854
87.03	13.104	30.1657	18.8364	33.4721
87.205	13.51	29.5448	18.296	31.9396
87.38	14.3555	29.9892	18.4903	33.6208
87.555	13.7992	29.4926	18.3349	31.9889
87.73	13.8473	29.4768	18.6074	32.3772
87.9082	13.8215	29.7318	18.4043	32.5601
88.0831	13.6461	29.3305	18.1827	31.5236
88.2581	13.919	28.7423	17.9929	31.9041
88.4352	14.369	29.3319	19.1113	32.544
88.6123	14.1648	28.75	18.794	31.3722
88.7894	13.8565	28.2816	17.7994	33.0766
88.9644	13.8576	29.5774	18.612	32.4133
89.1394	13.4491	29.0164	18.5891	32.2048
89.3144	13.8328	29.247	18.0659	31.9396
89.4894	14.1486	29.5182	18.1848	32.4857
89.6644	13.9025	28.7676	18.6112	31.8073
89.8425	14.2101	29.8127	18.9127	31.9522
90.0175	13.9412	29.0714	18.594	32.1216
90.1946	13.9413	29.6726	18.4036	32.1092
90.3696	13.9423	29.3239	18.6018	32.9247
90.5445	13.8424	29.0908	18.6944	32.1948
90.7195	14.1501	29.2304	18.9411	32.612
90.8945	14.0448	29.1052	18.5746	33.0881
91.0695	13.9049	29.245	18.8154	31.8248
91.2477	13.7719	29.681	18.8525	32.0788
91.4227	14.1213	29.3761	19.5379	30.5211
91.5976	14.1623	28.8329	18.6722	31.8237
91.7727	14.7314	28.5633	18.5618	32.151
91.9476	13.7037	29.1956	19.4236	32.2769
92.1247	14.5578	28.8471	18.8501	32.2762
92.2997	14.3022	28.2351	18.5503	31.5434
92.4747	14.5737	29.0928	18.3508	32.5813
92.6497	14.3221	29.5077	18.5077	32.2775
92.8247	14.7702	28.6545	18.3615	32.384
92.9997	13.9607	29.4234	18.8626	32.4457
93.1747	14.1329	29.108	18.2973	32.6194
93.3518	14.1179	29.3336	18.6454	32.8066
93.5267	14.3862	29.388	18.6677	32.6784
93.7018	14.8353	28.7377	19.1217	31.9017
93.8767	14.1945	29.2381	18.3981	32.5042
94.0517	14.2854	29.119	19.098	32.1958
94.2278	14.4094	29.2381	19.317	32.7369
94.4049	14.1946	28.4317	18.8442	31.961
94.5799	14.6859	28.5748	18.6864	32.0869
94.7549	14.7694	28.8046	18.5559	32.4207
94.9299	14.1642	28.6145	18.8688	32.7877
95.1049	14.5543	29.5998	18.7277	31.1023
95.2819	14.1741	29.3082	18.5102	32.483
95.4591	14.4466	29.6723	18.5942	32.1123
95.6341	14.2727	29.8704	19.496	32.1966
95.8111	14.1605	28.4451	18.9054	32.9203
95.9882	14.287	29.1635	19.2108	31.8092
96.1632	14.1894	28.2613	19.115	32.3957
96.3382	14.3141	30.0685	19.2407	32.6759
96.5132	14.4662	28.978	18.8929	32.5988
96.6882	14.4833	29.9453	19.1751	31.7991
96.8652	14.4398	29.1519	19.1897	32.419
97.0423	14.6232	28.888	19.3109	31.3661
97.2194	13.822	28.5688	18.8225	32.7823
97.3944	14.3202	28.4927	19.3506	32.8628
97.5694	14.6493	28.8381	19.1782	32.7079
97.7444	14.5874	28.5534	19.0815	33.1605
97.9194	14.3632	29.2037	18.8006	32.1053
98.0944	14.4537	29.1465	19.2308	31.9312
98.2715	13.9405	28.8587	19.4395	32.6911
98.4486	14.4958	29.7167	18.9899	30.8133
98.6235	13.8819	29.1025	19.4362	31.0428
98.8006	14.4025	29.4509	18.9168	31.6565
98.9756	14.1954	28.6381	19.3503	31.0047
99.1506	14.3272	28.9085	19.1365	30.826
99.3277	14.0556	28.8633	18.9838	31.229
99.5027	14.9752	28.1087	19.4313	31.6178
99.6777	14.6737	29.201	19.4948	32.3307
99.8527	14.7489	29.2253	19.4523	31.809
100.03	14.4775	29.6122	19.4597	31.8858
100.207	14.9461	28.9179	19.4836	32.6158
100.382	14.0968	29.3284	19.5205	32.1687
100.557	14.9457	29.7393	19.0793	31.3221
100.732	14.6896	28.6495	19.2231	31.4171
100.907	14.4689	29.6007	19.6557	31.4364
101.084	14.3092	27.724	20.0213	31.6369
101.259	15.2845	29.0855	19.0731	31.7497
101.434	14.7335	29.0295	19.8948	31.7119
101.609	15.0085	28.4307	19.6443	31.7635
101.784	14.6956	29.7241	19.1844	31.5964
101.959	14.7915	28.4862	19.8495	32.1035
102.137	14.239	29.5056	19.3753	31.6943
102.312	14.5478	29.0025	19.4534	32.5659
102.489	14.2608	28.9132	19.8655	31.857
102.664	14.9173	29.7611	19.3831	31.9581
102.839	14.3436	29.083	19.8672	31.8731
103.014	14.7553	28.454	20.1611	31.2702
103.189	15.1887	28.6994	20.3085	32.0611
103.364	14.8086	28.2895	19.3495	32.1637
103.542	14.3868	28.999	19.8672	31.6782
103.717	14.2714	28.3732	19.4725	31.9874
103.892	15.0514	29.0132	19.288	31.0389
104.067	15.0882	28.352	19.5964	31.3493
104.242	14.3796	29.2359	19.4785	31.6414
104.419	14.9729	29.0251	18.8415	32.0153
104.594	14.6843	28.7274	19.5334	31.4595
104.769	15.0219	28.3345	19.7799	31.2028
104.944	14.4976	28.5574	19.4236	32.2216
105.119	14.8458	29.0808	19.7483	31.3258
105.296	14.8441	28.9804	20.124	31.4189
105.471	15.4062	28.8578	19.6216	32.3183
105.646	14.9515	29.3912	20.0518	31.3586
105.821	14.7727	28.3999	19.9187	31.7988
105.996	15.3079	29.1251	20.4044	31.3599
106.171	15.1745	29.299	19.4683	31.6501
106.348	15.413	28.1173	19.7456	31.4508
106.523	15.0276	28.9051	19.6278	31.9156
106.698	14.6581	27.9122	19.7337	31.0585
106.873	15.0781	28.9307	20.0604	31.6043
107.048	15.1758	28.7615	20.3389	31.7276
107.225	15.4212	28.633	19.7546	31.7782
107.402	15.0856	28.1746	19.8496	32.1041
107.577	15.138	28.0109	19.7124	31.4431
107.755	15.4204	28.6565	19.3734	31.3176
107.932	15.2484	28.1014	19.7431	31.546
108.109	14.784	29.2615	19.9723	31.6129
108.286	15.2376	28.652	20.203	32.5427
108.463	14.7183	27.9845	19.9485	31.5913
108.638	15.086	27.9268	20.3685	31.002
108.815	15.1399	28.5303	19.595	31.8788
108.992	15.2404	28.8968	19.929	32.2724
109.167	14.8527	27.9084	20.2438	32.0308
109.344	15.0519	28.4054	19.4909	31.3647
109.519	14.5319	28.4131	20.0681	31.6162
109.694	15.0605	28.6006	20.5578	31.829
109.871	14.8839	28.2727	20.4087	31.0685
110.046	14.9167	28.4542	20.3195	31.3598
110.221	15.2854	27.9546	20.037	31.9473
110.396	15.011	28.4884	20.1629	30.6097
110.573	15.3275	28.8812	19.7868	31.4381
110.75	15.5813	28.741	20.1168	31.6812
110.925	15.0569	28.9213	19.8273	30.8298
111.1	14.9372	29.3503	19.6534	31.8721
111.277	14.8247	27.738	20.6154	31.6188
111.452	15.7729	29.3724	19.9781	30.9557
111.627	15.4591	28.4846	19.2928	31.9281
111.802	15.3782	28.5012	19.2514	31.5308
111.977	15.032	27.8231	20.6514	31.8183
112.154	14.5958	28.3194	20.307	31.5312
112.332	14.6781	28.3788	20.1749	30.8739
112.507	14.9897	28.4142	20.0204	30.8371
112.684	14.9655	29.155	19.6408	31.5637
112.861	15.192	28.3337	20.3369	31.9736
113.036	15.3921	28.5054	20.0629	31.9695
113.213	15.3627	28.5748	20.7223	31.405
113.39	14.59	28.9859	20.2975	31.2727
113.565	14.764	28.2535	20.627	31.1601
113.74	15.4322	29.1596	19.5503	30.7138
113.915	14.883	28.6943	20.2886	31.6772
114.09	15.1055	29.0953	20.2046	31.2729
114.267	15.0378	27.9658	19.6029	31.1551
114.444	15.74	28.4053	21.2736	31.8966
114.619	14.9866	28.8044	21.1862	31.9089
114.796	15.2031	28.3072	20.3014	30.6332
114.971	14.4491	28.4629	20.748	31.6039
115.146	16.0517	27.3722	20.1414	30.9298
115.321	15.1986	28.5087	20.3641	31.005
115.496	15.0369	28.3396	19.8169	30.9406
115.673	14.7331	28.2882	20.6173	30.6367
115.85	14.8682	27.7376	20.5452	30.5893
116.025	14.9657	28.0662	19.7663	30.9071
116.202	15.9501	28.6696	19.6656	31.6887
116.377	15.4856	29.1206	20.8116	30.895
116.552	15.0668	28.2995	19.9953	31.6929
116.729	14.9233	27.6449	21.119	31.7735
116.904	15.4909	28.3529	20.6826	30.7757
117.079	15.3189	28.678	19.6166	31.2059
117.254	15.1316	28.8527	20.6799	31.2603
117.431	15.2519	28.0299	19.9788	31.8071
117.609	15.3772	27.8469	20.6545	31.1262
117.783	15.6919	28.237	20.7207	31.0795
117.958	15.1541	28.396	19.6374	30.7497
118.133	15.0311	28.5588	20.1973	31.4829
118.308	15.6813	27.8426	20.6516	31.5433
118.486	15.7133	28.3023	20.5859	30.3002
118.661	15.5412	28.1216	20.996	31.0791
118.836	15.2447	28.4731	20.7072	32.1842
119.011	15.5077	28.8336	20.693	31.0371
119.186	15.2291	28.6489	20.8483	31.1408
119.361	15.7183	28.1851	20.3599	30.8491
119.539	15.4944	28.2235	20.7895	31.1378
119.714	15.2112	27.5358	21.0693	30.5651
119.891	15.4373	28.501	21.1802	31.207
120.066	16.0916	27.0803	20.8096	30.9339
120.241	15.2892	28.0541	21.1156	30.5815
120.416	15.5828	28.4714	20.9392	30.6518
120.591	15.7555	27.8118	20.382	30.995
120.766	15.2928	29.3025	20.8602	31.6977
120.944	15.5134	27.7991	20.8722	31.7449
121.119	15.3192	28.3152	20.3104	30.8233
121.294	15.7575	28.6613	20.9334	30.4072
121.471	16.1702	27.3285	20.5264	30.3521
121.646	15.6334	27.8613	20.3895	30.4557
121.821	15.5078	27.9081	20.4537	30.9991
121.996	15.5709	28.4847	20.8387	31.4763
122.171	15.3434	27.5819	20.7959	30.8134
122.346	15.6932	29.0104	20.7258	31.3443
122.523	15.6627	27.6953	20.3945	31.3121
122.7	15.3792	28.2729	21.3394	30.5951
122.875	15.8748	28.4064	20.5491	31.8398
123.05	15.5112	28.357	21.2295	32.1419
123.227	15.7105	28.3563	20.8421	30.8348
123.404	15.317	28.2198	21.0664	30.6255
123.579	15.9054	28.0248	20.4162	31.1171
123.756	15.5558	27.8904	20.2008	30.3718
123.933	15.575	27.4872	20.4541	31.0237
124.108	15.9547	28.7646	20.354	30.275
124.283	15.7049	28.161	21.1313	31.4044
124.458	15.8095	27.808	20.1505	30.6239
124.633	16.6694	27.3918	20.7645	31.2405
124.81	15.6228	27.8631	20.998	30.1737
124.987	15.2791	27.8658	21.2474	30.3934
125.162	16.2192	27.8279	20.7272	30.7922
125.34	15.6409	27.6897	20.5277	31.4045
125.515	15.5534	27.7176	20.994	31.1901
125.69	15.4477	27.5123	21.2304	30.7498
125.865	16.3591	28.6176	20.8757	30.2681
126.04	16.2174	26.8471	21.4211	30.5394
126.217	15.803	26.8165	20.7684	30.9465
126.394	16.0941	27.7296	21.3734	30.6802
126.569	15.4914	26.9943	20.9612	30.6272
126.746	15.562	27.4857	21.1644	30.5812
126.921	15.9835	27.6782	21.663	30.2795
127.096	15.4769	28.2422	21.3813	29.5826
127.273	15.6272	28.368	21.2977	31.1642
127.448	15.7917	27.7473	21.1892	30.5513
127.623	15.9057	27.0342	20.8959	30.846
127.798	16.0503	27.8316	20.8494	30.8467
127.975	16.535	27.1315	21.5627	30.9843
128.152	16.7394	27.2531	20.9106	30.7278
128.327	15.7922	28.5642	20.7298	30.968
128.502	15.523	28.558	21.408	30.4905
128.679	16.1525	28.0174	21.3601	30.3086
128.854	15.6829	27.8479	21.0361	30.4164
129.029	15.8413	28.382	21.1472	30.6399
129.204	15.7195	27.5563	21.3812	30.5532
129.379	16.3306	27.4883	21.727	29.6339
129.554	15.7237	28.3628	21.3204	31.0371
129.729	16.3504	27.6821	21.7208	30.8457
129.906	15.723	27.3383	21.1304	30.0864
130.081	16.2423	27.8871	22.1449	30.1548
130.256	16.3185	27.4927	20.9915	30.2053
130.431	16.4578	27.7675	20.798	30.481
130.606	16.0807	27.3272	21.7608	31.0144
130.781	15.5701	28.154	22.1698	31.234
130.959	16.3893	26.9035	21.0209	30.8772
131.134	16.1906	27.2742	20.9585	30.2279
131.309	16.2395	27.8475	20.7136	30.8307
131.484	15.9635	28.2277	21.0993	30.1733
131.659	16.3778	27.1769	20.6766	30.7863
131.836	15.7301	27.3447	21.572	30.0588
132.013	15.9289	27.1236	20.8589	31.2148
132.188	15.9504	27.3482	21.3999	29.8693
132.365	16.2438	27.2252	21.7077	29.6548
132.543	16.4156	28.1106	21.1332	30.2066
132.718	15.8185	27.3014	21.463	30.1869
132.893	16.4303	27.4214	21.7596	30.2106
133.068	16.2068	27.3808	21.1932	31.1051
133.243	16.1097	26.9892	20.9354	29.6703
133.42	16.1223	27.5178	21.1659	31.2191
133.595	15.9863	26.6971	22.08	29.7188
133.772	16.3358	27.8731	21.6788	31.5216
133.949	15.6851	27.64	21.2786	30.695
134.126	16.2644	26.7628	21.2766	30.6344
134.303	15.9878	27.67	21.5206	30.7987
134.478	16.2162	27.7662	21.3066	31.0234
134.653	16.3427	27.3425	21.1868	30.8023
134.828	16.6174	28.0894	21.6765	30.5761
135.003	15.7852	27.9167	21.0067	29.7416
135.178	16.6508	27.1311	21.1215	30.014
135.355	16.293	27.5503	21.519	30.8168
135.532	16.6694	27.1209	21.1866	30.8883
135.707	16.2504	26.4589	21.8201	30.0202
135.882	16.7569	27.81	20.7287	30.3805
136.057	16.1561	27.259	21.4005	29.3238
136.232	16.9919	27.0622	21.3758	30.5694
136.407	16.5424	27.1415	21.2128	30.9778
136.584	16.2846	27.664	21.734	30.3561
136.761	16.3523	28.1872	21.653	29.901
136.936	16.4936	26.866	22.1492	30.372
137.111	16.4657	28.0686	21.6627	30.2536
137.286	16.281	27.6401	21.8097	30.669
137.461	15.7948	27.3539	21.6567	30.9324
137.638	16.5915	27.7476	20.8146	30.0895
137.813	16.0382	26.968	21.604	30.0334
137.988	16.5842	28.0755	21.7144	30.4578
138.166	16.324	27.5877	21.3565	29.6219
138.343	16.8235	28.1331	22.1375	30.3766
138.521	16.4039	27.3614	22.17	30.3751
138.695	16.5095	28.0656	21.501	29.9841
138.87	16.2734	27.35	21.4474	29.9604
139.045	16.9256	27.011	20.9629	29.3681
139.223	16.6527	26.8548	22.0099	30.4009
139.398	16.2777	27.2539	21.9663	30.7178
139.573	16.4215	26.9711	21.9162	30.4131
139.748	16.2989	26.2439	22.1348	30.5391
139.923	16.4498	26.5418	21.4604	30.507
140.098	16.4877	27.041	22.199	29.8609
140.273	16.6534	27.3853	20.9156	30.501
140.45	16.6939	27.4835	21.4199	29.7351
140.625	16.3776	27.0968	21.9926	30.3472
140.8	16.5089	26.8502	21.8103	30.9435
140.978	16.7879	26.9999	22.287	30.4089
141.153	16.5882	27.3705	21.2681	29.9518
141.33	16.2078	27.1679	22.1049	30.149
141.507	16.5811	27.4909	21.2209	29.5249
141.684	16.7951	26.7539	22.0633	30.7203
141.861	16.6706	27.032	21.622	30.413
142.038	16.7088	27.8324	22.3592	29.8052
142.213	17.3158	27.2051	22.6179	29.3355
142.388	16.7357	26.8171	22.0893	29.7287
142.563	17.3088	27.1583	21.7855	31.3172
142.738	16.1783	27.632	21.7366	29.8417
142.913	16.5867	27.1988	21.7427	30.0508
143.091	16.6005	26.8222	21.6792	29.9827
143.266	17.2232	28.0541	22.5697	29.9732
143.441	17.1599	27.6455	20.8224	30.1146
143.616	16.7761	26.7708	21.3548	30.7912
143.791	16.2895	28.3542	22.3221	30.3793
143.966	16.4534	26.6088	22.0708	30.2549
144.141	16.4122	26.6223	22.2422	30.4819
144.318	16.8187	26.7398	21.6356	29.3427
144.493	16.9856	27.27	21.8118	28.8254
144.668	16.8542	27.1235	21.6054	30.4749
144.843	16.5436	26.6834	21.8846	30.1082
145.018	16.9002	27.7367	20.9485	29.2142
145.193	16.5503	27.037	21.2062	29.0108
145.371	17.1709	28.0774	22.1096	29.8973
145.546	16.7887	26.7774	21.8551	28.8083
145.723	17.1607	26.81	21.731	29.681
145.898	16.8025	27.3587	21.9525	29.8265
146.073	16.9661	26.8249	22.04	29.9179
146.248	17.5717	27.4712	22.116	30.1347
146.423	16.7536	27.0283	21.6274	30.0573
146.598	17.4542	27.1807	21.8482	29.6395
146.777	16.6655	27.0802	21.801	30.4199
146.952	17.2731	27.5742	22.4128	29.7189
147.127	16.6408	26.2358	21.6719	29.7714
147.302	16.7317	27.6807	21.4519	31.1098
147.477	17.7327	27.066	22.4724	29.1244
147.654	17.4928	27.4794	21.5941	29.6988
147.831	17.6973	26.2129	22.503	29.4055
148.006	16.6399	26.9911	22.2369	29.9539
148.183	16.7756	27.6397	22.1841	29.4814
148.36	17.6792	26.9057	21.8687	30.4601
148.535	16.7581	27.8472	22.352	29.9793
148.71	17.1113	27.7752	22.1599	30.637
148.885	17.1394	26.9173	22.2614	30.4729
149.06	17.3584	27.0578	20.989	29.7459
149.237	16.6905	27.1017	21.3673	29.9549
149.414	17.4493	27.4077	22.6522	30.2449
149.589	17.5256	26.5801	22.1748	30.3922
149.766	17.6498	26.4167	22.3794	30.4574
149.941	17.0474	26.1981	22.3835	30.7306
150.116	17.363	26.8749	21.6985	30.1254
150.291	17.0559	26.6996	21.7067	28.478
150.466	17.1749	27.0283	22.9376	29.7506
150.643	17.2824	26.876	21.7558	29.4779
150.82	17.7762	27.1227	22.0861	29.7923
150.995	16.9202	26.3202	22.3941	29.5204
151.172	17.3317	27.4757	22.1812	30.4841
151.347	17.4704	27.3813	22.7086	30.1134
151.522	17.2373	25.9507	22.7072	31.8526
151.699	17.668	27.0553	22.4224	29.9784
151.874	16.6738	27.1012	21.9739	30.2208
152.049	18.0879	26.612	22.5219	30.0453
152.224	17.9656	26.6054	22.5296	29.9465
152.399	17.6458	26.6509	22.012	30.701
152.574	18.013	26.6976	22.8997	30.1448
152.749	17.0452	26.6245	22.2647	29.978
152.926	17.2683	26.9589	22.0799	30.1754
153.101	16.9711	26.3233	22.4578	30.3846
153.276	17.4055	26.3844	22.4012	29.2845
153.451	17.6395	27.255	22.6603	30.3002
153.626	17.6874	27.237	22.2594	29.4278
153.801	17.5961	27.4665	22.2692	29.1264
153.98	17.5148	26.7784	23.0237	30.4278
154.155	17.1577	26.7532	21.6224	29.7315
154.332	17.8479	27.821	22.4143	29.7548
154.509	18.6463	26.2252	22.3888	30.228
154.684	17.6241	27.4034	22.8938	29.7809
154.861	17.4375	26.4273	22.4934	29.2335
155.036	18.1167	26.2481	22.1947	29.9578
155.211	17.5949	25.7275	23.2402	29.3086
155.386	17.8641	27.3617	22.4017	29.8435
155.561	17.6332	27.1953	22.0446	29.1971
155.736	17.671	26.7992	23.4191	28.6444
155.914	18.4637	26.3873	22.0648	29.3081
156.089	18.2176	27.0761	22.7554	30.0713
156.264	17.6392	26.7847	22.436	29.178
156.439	17.9003	26.843	22.3778	29.7542
156.614	18.2812	26.1856	22.8503	29.0972
156.789	17.5554	26.3705	22.4971	30.2613
156.966	18.3116	27.1363	22.6013	30.4872
157.141	18.4611	26.7696	22.8816	30.7725
157.316	18.2435	26.998	22.5459	29.7482
157.491	17.8542	27.2021	22.8126	29.2422
157.668	18.067	27.0473	22.4096	29.213
157.843	18.1839	26.4144	22.7583	30.2092
158.018	17.9088	27.157	22.9562	29.9499
158.193	18.4505	26.454	23.4139	28.7409
158.368	18.3847	27.49	23.6649	30.1246
158.543	18.0929	26.7291	22.2536	29.2348
158.72	18.403	25.9919	22.4305	28.2286
158.895	17.7287	26.6943	22.5421	29.1396
159.07	18.3983	26.3941	22.8594	29.9612
159.245	17.4402	26.6902	22.8002	29.4186
159.42	17.9798	26.9554	22.7326	29.8591
159.597	17.6293	25.6726	22.4651	28.9178
159.774	18.5763	26.404	22.4103	28.7945
159.949	18.855	26.8536	22.4183	29.5244
160.126	18.0505	26.4169	23.0055	29.99
160.303	18.1938	27.141	23.028	28.4336
160.48	18.057	26.3335	22.6888	29.8757
160.655	17.6032	26.4995	23.3094	30.3539
160.83	18.8617	26.7921	22.6361	30.0783
161.005	18.4881	25.8936	22.8623	29.3134
161.18	18.9497	27.3178	23.3085	28.7238
161.355	18.5288	27.3761	22.8107	28.3898
161.532	17.7735	26.9905	22.5589	29.914
161.71	18.8751	26.807	22.6523	29.7387
161.887	19.0092	26.264	22.9336	29.0275
162.064	18.207	26.4659	22.6005	29.9418
162.241	18.2368	26.8419	23.2027	30.2193
162.418	18.1566	25.58	23.2057	30.006
162.593	18.2948	26.1144	22.3874	29.0298
162.768	18.8747	26.5043	22.7406	29.3895
162.945	18.0396	26.1109	22.5538	28.9747
163.122	19.2575	26.5607	23.3954	30.339
163.297	18.4921	26.2193	23.166	29.1993
163.472	19.0275	27.7035	22.7203	29.6901
163.649	18.8903	26.4797	22.7389	29.2252
163.824	18.6875	26.1351	22.6071	29.3953
163.999	19.0834	27.6685	23.6163	29.2467
164.174	18.3518	27.3717	22.2713	29.2985
164.349	18.5869	26.7977	22.7432	28.7901
164.524	19.0714	26.62	22.2575	28.9464
164.699	19.2707	26.3638	23.4318	29.4934
164.876	18.7395	26.5574	23.2987	29.6202
165.051	19.0525	26.6711	22.1643	29.3965
165.226	19.4611	27.0031	22.9298	29.5381
165.401	19.1333	26.8986	23.0216	29.4433
165.576	19.2539	26.7308	23.1243	29.4983
165.751	19.5511	26.8048	22.0235	29.7198
165.929	19.7133	27.0632	23.0662	29.7973
166.104	19.2037	26.3667	22.9747	28.9551
166.279	18.9866	25.6296	23.1551	29.27
166.454	18.8338	26.7243	22.1981	29.3174
166.629	19.2645	26.4624	22.3563	28.7901
166.806	19.1852	26.4806	22.9207	29.1875
166.983	18.7873	26.3866	22.6175	29.1807
167.158	19.5051	26.2699	22.8829	29.3726
167.335	18.8022	26.0523	23.0147	30.286
167.513	19.4206	26.3722	23.1681	29.3731
167.688	19.6218	25.5765	23.938	29.3288
167.863	18.9655	27.2483	23.2007	29.631
168.038	20.0954	26.652	23.0026	29.8923
168.213	19.0685	26.9817	22.739	28.9506
168.39	19.6989	26.3976	23.342	29.7864
168.565	18.9588	26.5709	22.6101	29.345
168.742	19.8741	25.9196	23.0288	30.1426
168.919	19.3177	25.7754	23.3875	28.9589
169.096	19.1378	25.5776	22.9961	29.049
169.273	19.2094	26.9468	22.3809	29.0822
169.448	20.0698	27.2626	23.3657	30.3341
169.623	19.1957	26.5783	23.1977	29.569
169.798	19.6362	26.1463	23.4733	29.568
169.973	19.6854	26.4266	23.4133	29.4408
170.148	19.8299	26.1718	22.9848	29.3472
170.325	19.6489	26.6891	23.278	29.217
170.502	20.2848	26.0631	22.6786	29.2724
170.679	19.3038	25.5619	24.1044	29.1095
170.854	19.5778	26.2727	22.7787	29.9075
171.029	19.7188	27.0559	23.9291	28.4497
171.204	19.6755	26.1541	23.2499	29.2007
171.381	18.8036	25.859	22.9589	29.0303
171.556	19.2232	26.3014	23.539	29.0023
171.733	18.7201	26.1438	22.7743	29.2482
171.91	19.8638	26.0817	23.0341	28.8801
172.085	18.916	25.9629	22.9485	29.9967
172.262	19.8295	26.4739	23.2413	29.8245
172.437	19.7898	26.1985	23.2553	29.2221
172.612	19.6368	26.5156	23.3577	30.2615
172.787	19.6442	25.9153	23.3052	28.9236
172.962	20.2883	27.3043	23.6758	29.8323
173.137	19.5029	26.5984	22.9703	29.0714
173.316	20.0135	26.355	23.1823	29.539
173.491	20.0554	26.9191	22.1126	29.8269
173.668	19.606	26.6122	23.4307	28.6122
173.845	20.2758	26.0641	23.405	28.96
174.02	20.3473	26.5903	24.173	29.4362
174.197	20.6434	26.0896	24.2661	29.5074
174.372	20.1254	26.4111	23.4633	29.7181
174.549	19.6968	26.3513	22.7934	29.098
174.726	20.3453	26.0744	23.559	29.2312
174.903	20.3713	25.8922	23.5564	29.0865
175.08	20.1058	26.1846	23.5102	29.3459
175.255	20.5927	27.1541	23.4322	28.8089
175.43	20.7218	25.4806	23.507	29.3127
175.605	20.097	26.7748	23.8436	29.6578
175.782	20.1987	26.0725	23.868	29.7811
175.959	20.5394	26.4863	23.2826	29.3509
176.134	20.6527	26.2717	23.0727	29.1493
176.311	20.3152	26.4645	22.6183	29.0989
176.488	20.9913	26.4579	24.0324	29.2143
176.663	20.4626	25.5375	23.2391	28.8606
176.838	19.9829	25.5271	24.0549	28.6178
177.013	20.8998	25.6454	24.038	30.1567
177.188	19.9664	25.5435	23.8313	29.2905
177.365	20.5432	26.1137	23.7962	29.6682
177.542	20.7739	25.5206	23.3726	28.4708
177.717	21.0134	26.063	23.9175	28.828
177.895	19.6979	26.8237	23.7303	28.4123
178.07	21.1442	26.1769	23.2363	29.7991
178.245	20.6774	26.1091	23.0963	29.4578
178.42	20.7489	25.4698	23.6384	29.0683
178.597	21.3144	26.0878	23.6089	28.9441
178.772	20.5155	26.1257	23.9398	29.2781
178.947	20.5657	26.3639	23.1029	28.4452
179.124	20.7306	26.161	23.5886	29.2642
179.301	21.3874	26.5313	24.0709	27.844
179.476	20.7854	26.1419	24.0326	28.0374
179.651	20.7432	26.3812	23.1745	28.7694
179.828	21.0026	26.0659	23.585	29.5412
180.003	21.1168	25.9049	23.1338	28.2136
180.178	20.8387	25.4207	23.0856	29.1913
180.353	21.347	26.104	24.0282	28.6701
180.53	21.4252	26.1257	22.7703	28.564
180.707	21.0757	26.2324	23.1956	28.495
180.882	20.4124	25.6653	23.6444	29.3862
181.057	21.5211	26.2782	22.9444	28.6122
181.234	21.0367	25.692	23.8699	28.4912
181.409	20.9935	26.2308	22.9203	29.6305
181.586	21.0398	26.4634	23.6178	29.2164
181.763	21.3465	25.5008	23.3081	28.5468
181.938	20.8367	25.8538	23.725	29.4056
182.113	21.8698	26.4801	23.546	29.1317
182.288	21.3853	26.3671	22.7676	28.8569
182.463	22.1114	25.8649	23.1973	29.353
182.64	21.486	26.4314	23.9661	28.6166
182.817	21.3218	25.4241	23.3963	28.9926
182.992	21.5399	26.1868	23.4139	28.5735
183.169	21.6653	26.484	23.9315	29.8327
183.347	21.2407	25.6441	24.2831	28.7525
183.522	21.9048	26.1128	23.3253	28.9481
183.697	20.99	25.6422	24.1819	29.1109
183.872	22.0669	26.7731	23.3856	28.9717
184.047	21.2023	26.2635	23.7475	28.894
184.224	21.6678	25.277	23.4828	29.0813
184.401	21.5379	25.2261	24.4085	29.0026
184.578	21.4892	26.7541	23.1089	29.436
184.753	21.0674	25.4552	23.9257	29.6239
184.928	21.5439	26.081	23.2889	29.5311
185.103	22.0621	25.8282	24.3129	28.9448
185.278	21.5628	25.848	24.0867	29.1959
185.453	21.9785	26.03	24.0405	29.3245
185.63	22.1301	25.7816	23.5087	28.476
185.807	22.1253	26.1485	23.7297	28.835
185.982	21.9427	26.2494	23.4606	29.0776
186.159	21.8385	27.2497	23.7688	28.2045
186.334	21.7144	26.1531	23.452	27.5887
186.509	21.6526	25.1968	24.1786	29.2441
186.686	22.1948	25.325	23.8997	27.9805
186.861	22.0768	26.1786	24.1055	29.5953
187.038	21.9291	26.3617	23.9752	28.7096
187.215	23.0033	25.9	23.543	29.0585
187.39	22.2682	25.1384	23.9388	28.0573
187.565	21.5546	25.7793	24.2687	28.6865
187.74	22.3933	25.6088	24.2122	27.8278
187.915	22.0931	25.8192	23.5071	29.2267
188.092	21.9293	26.2537	24.1562	28.8814
188.267	22.1839	26.1829	24.029	28.6727
188.442	22.3099	25.2364	23.8379	28.9463
188.617	21.9877	26.0084	24.8457	28.5742
188.792	22.2707	25.8953	24.6588	28.7545
188.967	22.3929	25.1162	23.7747	29.3638
189.142	22.7691	25.7301	24.0784	27.8282
189.317	22.6145	25.629	24.2468	28.388
189.495	22.2429	26.2839	23.5121	27.9029
189.67	22.1246	25.3958	24.3557	28.2517
189.847	22.3505	25.0915	23.397	29.286
190.022	22.4563	26.4264	23.6006	28.0175
190.197	22.2108	26.3354	24.5544	29.3317
190.372	21.3564	25.6519	24.9789	28.4249
190.547	23.6246	26.4313	24.0909	28.9943
190.722	22.8844	25.5566	24.6231	28.9313
190.901	22.0272	26.2346	24.558	28.3873
191.076	22.2164	25.71	24.2802	28.17
191.25	22.4323	27.002	24.2587	29.4125
191.425	21.9869	25.4477	24.3868	29.0268
191.6	22.401	25.3114	23.6906	28.7613
191.778	22.3418	25.0831	24.1379	28.1003
191.953	22.4416	25.6057	24.7063	28.4534
192.128	22.747	25.2665	24.5644	28.6992
192.303	22.694	25.5905	24.2894	28.8185
192.478	22.2977	25.794	24.5794	27.7903
192.653	22.5913	25.146	23.8314	29.3165
192.828	23.1532	25.9749	24.23	29.4277
193.005	22.6427	25.7845	23.7847	28.66
193.18	22.6081	25.4539	24.3033	28.562
193.355	22.6077	26.1051	24.2262	28.5071
193.53	22.515	25.7815	24.341	29.0092
193.705	22.415	25.496	24.5506	28.5856
193.88	22.6529	25.8034	24.4507	28.4961
194.058	23.4103	25.1433	23.4547	28.1232
194.233	23.3314	26.1867	23.6248	27.8486
194.41	22.8592	25.8923	24.5963	28.3172
194.585	22.2525	26.0827	24.5003	28.7768
194.76	23.1879	25.0907	24.1355	29.5601
194.935	23.141	25.9376	24.381	28.7075
195.11	22.6323	25.4385	24.4274	28.1365
195.285	23.1729	25.9659	24.9134	28.3139
195.463	23.1783	25.2165	24.5742	28.7712
195.638	23.3089	25.1351	25.0304	29.2606
195.813	22.9898	25.021	24.2756	28.6688
195.988	23.6527	25.4575	24.5971	28.9253
196.163	23.7587	25.6868	24.2493	28.741
196.338	23.3653	25.382	23.5844	28.8466
196.513	23.1542	25.3359	24.3514	28.3279
196.69	23.0836	25.373	25.158	28.3388
196.865	22.7421	25.5471	24.3954	28.4538
197.04	22.1909	26.0363	23.9677	27.881
197.215	23.5502	25.0662	24.5713	28.7741
197.39	23.126	25.3062	23.6821	28.7955
197.566	23.0304	25.3409	24.7738	28.2037
197.743	23.1521	25.4794	24.8549	29.2677
197.918	23.6434	25.3235	24.2884	29.0579
198.095	23.1401	25.6375	25.01	27.7633
198.27	22.8218	25.7542	24.5796	28.3445
198.445	23.0441	25.6852	24.8863	28.621
198.62	23.7122	24.4634	24.7786	28.5943
198.795	22.7945	25.2014	24.1915	28.2599
198.97	22.7483	25.4523	24.6326	28.4127
199.148	23.3466	25.0753	24.0598	28.8968
199.323	23.1344	24.9655	24.6437	28.0568
199.5	23.5908	25.1367	24.4727	27.7144
199.677	23.29	25.6193	25.333	28.2127
199.852	23.0568	25.8946	24.137	27.9887
200.029	22.6177	25.5909	25.0433	28.6375
200.204	23.5239	26.0324	23.9708	28.5489
200.379	23.0505	25.8925	25.2195	28.7183
200.554	23.7869	25.9923	25.1269	28.1151
200.729	23.8957	25.6964	25.6198	27.8228
200.904	23.1525	26.0311	24.4563	28.4081
201.083	23.6176	25.5318	24.163	28.1375
201.258	23.3777	24.7327	24.61	28.2915
201.433	23.7936	26.0379	24.7339	27.9896
201.608	23.7977	25.156	24.9901	28.432
201.785	22.9114	25.0161	24.7522	28.4066
201.96	23.2896	26.3595	24.5432	28.879
202.137	23.6549	25.1223	25.0762	27.7225
202.312	23.3687	25.9017	25.4411	28.4336
202.489	24.0888	24.9133	24.8831	27.7006
202.666	24.0775	25.5503	24.431	27.9943
202.843	23.4212	25.5296	24.8043	28.0921
203.02	23.7389	24.6826	24.1727	28.7409
203.195	23.879	25.4848	24.771	27.6051
203.37	23.9784	26.0367	24.9363	29.178
203.545	24.1681	25.4358	24.832	28.8108
203.72	23.6055	25.3698	24.8411	28.4581
203.895	23.6362	25.5809	24.7143	28.2935
204.072	24.1604	25.8878	25.41	28.1961
204.249	23.27	25.9918	25.4043	28.1526
204.426	23.7458	25.4074	24.1371	28.4926
204.603	23.9033	25.2917	25.1273	28.071
204.78	24.0214	25.8466	24.4603	29.1117
204.955	24.0621	24.616	24.4103	29.1342
205.132	24.2281	25.4656	25.1127	28.3515
205.31	24.0117	25.9511	24.1399	28.2402
205.485	23.5014	25.6068	24.8134	28.8564
205.662	23.6764	24.7317	24.0496	28.8533
205.837	23.2896	25.3976	25.0862	28.4309
206.012	24.451	25.5316	25.2875	27.9939
206.189	24.2809	25.3893	24.2092	28.0991
206.364	24.0406	25.3422	24.3715	29.2193
206.539	24.0637	25.9062	25.205	28.4183
206.714	24.1753	24.5107	24.5545	28.3257
206.889	23.7618	25.994	24.411	28.0053
207.064	24.4298	25.4966	25.1692	29.0225
207.239	24.5729	25.4612	24.9355	28.6201
207.416	24.3414	25.3936	25.1663	28.1468
207.591	23.8305	25.2046	25.2733	27.9083
207.766	24.2427	25.4722	25.3288	28.7074
207.941	24.5234	25.0088	25.0637	28.0582
208.116	23.2667	26.3801	24.8974	28.8912
208.291	24.7836	24.9134	24.7196	27.9148
208.469	24.5727	24.8953	24.792	27.5813
208.644	24.1915	24.7455	24.9439	28.7957
208.819	23.2448	24.6214	24.7348	28.0052
208.994	24.6943	25.378	25.7172	28.0156
209.169	24.0331	25.4756	24.2345	29.0867
209.346	24.4532	25.1007	25.4667	27.917
209.521	24.0198	25.5313	25.0252	27.7784
209.696	23.7534	26.1097	24.785	28.1835
209.871	23.6134	24.9087	25.6548	28.4588
210.046	23.8438	25.3516	24.1101	28.5694
210.221	24.1598	25.586	25.4592	28.2658
210.396	24.3977	24.6434	25.0245	28.2142
210.573	24.8827	25.0126	25.2366	28.7406
210.748	23.5707	24.6248	24.6083	28.6987
210.923	24.0624	24.7994	25.4668	28.0438
211.098	24.5448	24.6969	25.2367	27.9917
211.273	24.6012	24.9458	24.6044	27.9135
211.448	24.5673	24.8531	24.8936	27.1201
211.626	24.222	25.3326	25.5934	27.0692
211.801	24.1453	25.6465	25.7555	26.3139
211.976	25.2081	24.8596	25.075	28.1248
212.151	24.3908	24.837	24.6928	28.9974
212.326	24.3686	25.3422	25.6404	28.2266
212.503	24.4117	25.5278	25.5007	27.9367
212.68	23.9644	24.8907	25.2659	27.2964
212.855	24.1117	25.0233	25.1123	27.7259
213.032	24.5175	25.5552	25.6404	28.5148
213.209	24.4458	25.2154	25.65	27.5352
213.384	24.7021	25.7796	24.7844	28.5554
213.559	24.4515	25.6671	25.2886	28.2797
213.734	25.184	25.51	25.6639	28.0402
213.909	24.5488	25.7452	24.878	27.9551
214.086	24.8718	25.9297	25.5214	28.0843
214.263	24.7695	25.3269	25.7698	28.0722
214.438	24.654	25.0254	25.2994	27.9434
214.616	23.9316	25.0519	24.7636	28.0836
214.791	24.4385	25.2951	25.1163	28.1984
214.966	24.5661	24.7298	24.8174	27.8565
215.141	24.73	24.3168	24.9224	28.382
215.316	24.1424	25.1876	26.1714	27.681
215.493	24.8508	25.5413	25.4323	28.5268
215.67	25.3768	25.1155	26.2473	27.7557
215.847	25.0876	24.6867	25.6597	27.266
216.022	24.5847	25.699	25.2755	28.324
216.197	24.7798	25.5049	25.7909	28.182
216.372	25.182	25.1781	25.011	27.8974
216.549	24.7677	25.2667	25.1686	28.7648
216.724	24.7959	24.6407	25.1034	28.2407
216.901	24.6081	24.9119	25.397	28.4399
217.078	24.7031	24.8485	25.4958	28.8182
217.253	24.4812	25.1275	25.888	29.396
217.428	25.2432	24.7983	25.618	28.3868
217.603	24.751	25.6714	25.2508	28.548
217.778	24.5756	25.5432	25.7612	28.1628
217.955	25.1532	24.5146	25.6177	28.3101
218.13	25.0888	25.4574	26.0773	28.2546
218.305	25.1861	24.5345	25.597	28.1531
218.48	24.6849	25.7335	25.7265	27.789
218.655	24.822	25.354	25.4026	28.867
218.83	25.0083	24.1855	25.3057	28.1436
219.005	25.3526	24.7806	26.0457	27.271
219.182	24.7182	24.945	25.3173	28.0473
219.357	24.798	25.3861	25.6571	28.4396
219.532	25.2073	24.9626	25.192	28.0539
219.707	25.0963	24.9014	24.9219	28.0447
219.882	24.5726	25.3584	24.5455	28.9522
220.057	24.7889	24.966	25.2314	27.948
220.235	24.944	24.6902	25.3727	28.8924
220.41	24.8383	24.3826	25.7123	28.0662
220.585	25.6544	25.406	26.0014	29.2653
220.76	24.8346	25.0534	25.0302	28.1295
220.935	25.0679	25.8477	26.617	28.6606
221.112	25.9422	24.7378	25.2154	27.9607
221.289	25.3417	24.5779	25.6632	27.9968
221.464	25.5217	25.0427	25.0917	27.8827
221.641	25.4054	24.6378	25.7873	27.5097
221.819	24.9215	25.2217	25.8578	28.4393
221.994	24.2991	25.1532	25.3933	27.8142
222.169	24.6191	24.6373	25.0146	27.8962
222.344	24.6873	25.5469	26.0606	27.5321
222.519	25.3799	25.4783	26.8078	28.1061
222.696	25.5734	24.7893	26.167	27.9117
222.873	24.6198	25.7569	25.5956	27.0672
223.05	24.7257	24.9751	25.1853	28.4874
223.225	23.6805	24.4102	25.7734	28.0926
223.4	24.2625	25.447	25.917	27.3283
223.575	25.1277	25.7109	26.036	28.7929
223.75	24.3155	25.1277	25.9616	28.0094
223.925	25.8807	25.7165	25.8794	27.9309
224.102	25.1612	24.2033	25.9324	28.4149
224.279	24.8525	25.8629	26.0904	28.5594
224.454	24.7712	24.5491	25.6194	27.4906
224.631	24.0958	24.3089	25.8095	28.5728
224.806	24.5678	25.1875	26.2477	28.0462
224.981	25.0945	25.4305	26.3855	27.9343
225.158	24.8975	25.603	25.6398	27.9009
225.333	24.6249	24.6914	26.0385	26.9319
225.51	25.2167	24.8065	26.2382	27.497
225.687	25.5466	25.3143	25.719	28.3839
225.862	24.655	24.8726	25.7655	27.9615
226.039	25.7777	24.9948	26.552	27.7398
226.216	24.9941	24.8413	25.4042	28.6224
226.391	25.7594	25.7315	26.0042	27.975
226.568	25.4823	24.7618	25.9627	27.5796
226.743	24.8895	25.1731	25.4842	27.9842
226.918	24.9088	24.1587	26.449	27.5259
227.093	24.7174	24.7269	26.379	28.3121
227.268	25.7325	24.6101	26.6917	27.9986
227.443	24.6659	25.2505	25.9083	28.1564
227.622	25.5996	25.8651	25.5567	28.0093
227.797	25.0053	24.423	25.3002	27.6483
227.971	25.6508	24.8346	25.7833	27.8427
228.146	24.3654	25.3138	25.1921	27.4786
228.321	25.7179	24.826	25.7325	27.7837
228.499	24.9859	25.1815	27.1079	28.5849
228.674	24.9577	24.7304	25.3885	28.041
228.851	25.225	25.2071	26.6342	28.0924
229.028	26.1791	24.8324	26.197	27.5851
229.203	25.4614	25.1287	25.7563	27.0238
229.378	25.6464	24.6769	25.4834	28.0748
229.553	25.3928	24.9875	26.9194	26.9902
229.728	25.2511	24.7401	26.2153	27.9811
229.905	24.7643	24.741	26.0156	27.6532
230.082	24.5192	25.0714	26.1238	27.6147
230.257	24.9504	24.6994	25.6018	27.3947
230.434	24.4965	24.4906	26.2385	27.6838
230.611	25.6566	24.1307	25.2386	27.1265
230.786	25.4885	24.7491	26.2928	27.6141
230.961	24.7743	24.5612	26.6974	27.0675
231.136	25.3439	25.1516	26.4413	27.1333
231.311	26.0753	25.248	26.2869	27.7253
231.488	25.4033	24.9147	26.8623	27.5985
231.665	25.6332	24.8397	26.7688	27.9875
231.84	25.7544	24.9403	25.9013	27.2397
232.017	25.5088	24.9149	27.0088	27.8242
232.194	25.5526	24.9485	26.1296	27.7302
232.371	25.1331	24.6438	27.0548	28.259
232.548	25.2675	24.5793	26.9085	27.6987
232.726	25.6081	24.6536	25.9338	27.6591
232.901	25.0263	24.7073	26.754	28.1396
233.078	25.9126	25.1953	26.5881	27.5555
233.255	25.9857	24.6508	26.4353	28.3246
233.43	25.7426	24.5861	26.2884	27.4918
233.607	25.4027	24.6683	26.2234	27.7877
233.782	25.7428	24.2688	26.6028	27.9202
233.957	25.186	25.5536	26.2314	28.7175
234.134	24.8197	24.9068	25.8625	27.7505
234.309	25.5119	24.8123	26.9622	27.9684
234.484	25.3233	24.5925	26.7663	27.8991
234.659	25.5967	24.8234	26.73	26.5682
234.834	25.7826	23.9947	26.6012	28.3378
235.009	25.7374	23.5027	26.1594	26.8831
235.184	25.3532	24.2316	26.4636	27.4557
235.361	24.5216	24.3691	26.6592	27.6123
235.536	25.5336	25.0882	26.3078	28.2732
235.711	25.6434	24.3123	26.2041	27.7277
235.886	25.2258	24.7853	26.6826	27.5464
236.061	25.7349	24.4371	25.8127	27.4745
236.236	25.6428	24.9241	26.7821	28.4449
236.414	25.7995	24.6743	26.9578	27.8527
236.589	25.6732	25.0602	26.5337	28.1413
236.764	25.3627	25.1858	26.4504	27.942
236.941	25.2243	24.5215	26.3078	28.3411
237.118	24.7213	24.5105	26.2537	27.8471
237.295	25.1691	24.9051	27.3164	27.5105
237.47	25.4301	24.215	27.5408	27.9992
237.647	25.0874	25.1032	26.6762	27.6725
237.824	25.0992	24.6672	26.4752	27.7569
238.001	25.2861	24.7718	26.3441	27.3697
238.179	24.833	24.3363	26.2278	28.2275
238.356	24.6825	24.91	26.5179	27.5459
238.531	25.4311	24.4738	27.1801	28.2125
238.706	25.4996	24.2034	25.9768	28.1677
238.881	25.2907	24.1922	27.1012	27.7159
239.056	25.6708	24.8176	27.6027	27.834
239.231	25.6202	25.0317	26.6087	27.6335
239.409	25.4847	24.3845	26.4645	27.7654
239.584	25.4776	26.1644	26.3698	28.023
239.759	25.5331	24.5584	26.7024	27.2184
239.934	25.223	24.4531	27.2403	27.8445
240.109	25.6434	25.3534	27.5145	27.5437
240.286	25.2289	24.5662	26.435	28.068
240.463	25.7745	24.1352	26.8504	28.0902
240.638	26.4513	24.2882	27.3279	27.7661
240.815	25.4652	25.3081	27.5152	28.0728
240.992	26.1029	24.7207	26.7022	28.1203
241.167	25.6312	25.3507	26.5063	27.8928
241.342	25.3854	24.4646	26.0734	27.875
241.517	25.3781	25.3351	27.1328	28.0354
241.692	25.275	24.4774	26.7134	27.9505
241.869	25.7894	25.1278	26.9567	27.4729
242.046	26.2611	24.3267	25.9037	27.8493
242.221	25.6788	25.1455	27.4078	28.876
242.398	25.1571	23.8313	26.8046	27.3779
242.575	25.0713	24.884	27.293	27.2324
242.752	25.0951	24.3751	27.359	27.9848
242.927	25.6565	23.8365	26.7859	28.8219
243.102	25.8455	24.4196	27.4908	28.5533
243.277	25.4188	24.5112	26.8222	28.3651
243.452	25.4825	24.4115	26.704	27.9545
243.627	25.0802	25.6058	27.3426	27.6942
243.804	25.1047	24.9388	27.1278	27.7501
243.982	25.4738	24.044	26.7299	26.9542
244.157	25.6021	24.2284	26.9776	28.4864
244.334	25.8991	24.1285	27.1489	28.8622
244.509	26.1421	24.2579	26.3164	27.6285
244.684	25.1293	25.1962	26.6528	28.3509
244.859	25.8092	24.7018	26.8885	27.8428
245.034	25.4473	24.6838	26.7085	28.0751
245.21	24.5954	24.1949	25.8653	28.366
245.385	25.4507	24.4141	27.7472	28.2133
245.562	25.1264	24.2767	26.901	28.171
245.739	25.5929	23.8824	27.6949	27.7693
245.914	26.05	24.9148	26.8184	28.1051
246.089	25.4122	24.469	26.5086	28.1101
246.266	25.7228	25.3669	26.9389	28.2465
246.441	25.3554	24.5399	26.8305	28.4968
246.616	25.6304	24.5274	28.0065	28.672
246.791	24.9123	24.4529	27.1993	28.5168
246.968	25.6453	23.7091	27.516	28.857
247.145	26.1203	24.2437	26.8584	27.6438
247.32	25.7301	24.7658	27.3152	28.7153
247.495	25.051	24.692	27.2087	28.2433
247.672	25.244	24.1697	26.9753	28.5728
247.847	25.2708	23.8191	27.8921	29.0732
248.022	24.5242	24.2546	27.4791	28.0875
248.199	25.7983	25.4549	27.6731	28.3523
248.374	25.6613	24.5491	28.0605	28.476
248.551	25.4121	24.4064	27.2696	28.2305
248.728	25.1823	24.8367	26.5948	28.2187
248.903	25.8999	23.9211	26.9041	27.9222
249.078	25.0462	24.5047	27.956	28.1368
249.255	24.8049	24.7383	27.3335	27.7195
249.43	25.2765	25.1082	27.4101	28.3301
249.607	24.8166	24.5175	26.97	27.9355
249.785	25.4073	24.3264	27.4819	28.3823
249.96	25.4178	24.076	27.8584	26.8946
250.135	24.7204	24.54	27.4643	28.1024
250.31	24.8913	24.3355	26.7049	28.4682
250.485	25.3713	24.947	27.7453	28.9828
250.662	25.1577	24.8086	28.4414	28.2408
250.837	25.3841	24.5138	27.6127	28.6209
251.014	25.7914	23.6282	26.435	28.6939
251.191	26.0419	24.4502	27.3516	29.1678
251.368	25.0704	25.0059	26.7287	28.7935
251.545	25.8845	23.7904	27.7168	28.4153
251.72	26.034	24.2694	28.1822	28.2751
251.895	24.9755	24.0374	26.9342	29.1251
252.07	24.9403	23.2712	27.1106	28.1526
252.245	24.7401	24.0911	27.2186	28.8363
252.42	25.3964	23.9897	27.4911	28.2945
252.597	25.4746	24.5921	28.173	28.2811
252.772	25.2758	24.1659	27.4459	28.1565
252.947	24.5681	24.7058	27.7831	29.2298
253.124	25.6191	25.061	28.3593	28.6906
253.299	24.616	24.5155	27.7264	29.1454
253.474	24.9528	25.0451	27.2281	28.7965
253.649	24.3229	24.3206	27.9581	28.4559
253.826	24.6798	24.8904	28.2269	28.3771
254.003	25.6315	24.6853	27.9641	27.9409
254.178	25.2843	24.6012	27.7517	28.1693
254.353	25.2065	25.0851	27.9151	28.15
254.53	24.9598	24.3201	27.5949	28.3291
254.705	24.8562	24.0463	27.5247	28.6759
254.88	24.8729	23.9046	27.8536	28.8351
255.055	25.3763	24.1774	26.6151	28.4568
255.232	25.3804	24.3414	28.1415	28.7668
255.409	24.8677	25.0255	27.588	28.5612
255.584	24.8918	24.8899	27.5308	29.3678
255.759	24.9046	24.9843	27.712	28.3285
255.934	25.8343	24.1935	27.3868	28.9736
256.109	25.1674	24.0467	27.6783	28.7121
256.286	25.3358	24.4341	27.8616	29.3039
256.461	24.3581	24.6096	28.5902	29.4125
256.636	24.6633	24.5547	28.3307	28.0316
256.811	24.5969	24.7018	27.1889	27.7542
256.986	24.5442	24.3275	28.0629	29.1264
257.161	24.3398	24.8829	27.7104	28.7666
257.337	25.7571	24.2682	27.096	29.8821
257.512	24.4994	24.2284	28.171	28.9453
257.687	24.0304	24.2198	27.7883	29.1204
257.865	25.5155	24.4464	26.7154	28.8357
258.04	25.1543	24.3611	27.807	29.7824
258.217	25.333	24.9804	28.0822	29.1294
258.394	25.1193	24.6159	28.1258	30.2719
258.569	24.9836	24.6914	27.868	28.9579
258.744	24.8864	24.6288	27.7177	29.2596
258.919	24.8653	24.3573	27.4237	28.1408
259.094	24.3674	24.6495	27.8722	29.1156
259.271	24.4331	23.9851	27.4002	29.0671
259.448	24.8418	24.5884	27.3449	30.0026
259.623	24.5098	24.0021	28.0416	29.3669
259.8	25.1682	24.3488	27.3848	29.6526
259.977	25.454	24.1454	27.8844	29.6951
260.154	24.1984	24.3578	27.6543	28.9331
260.329	24.6257	24.6163	28.6524	29.5597
260.504	24.514	24.0863	27.7083	29.7429
260.679	25.1816	24.8574	28.0097	29.9387
260.854	24.6406	24.4205	27.0676	29.8847
261.031	25.4605	24.3845	28.8194	29.9261
261.208	25.5483	24.2329	27.6812	30.1011
261.383	24.3754	23.8475	28.4977	29.5628
261.56	24.5353	24.5422	27.7615	28.9062
261.735	24.1465	24.5848	27.7502	29.5076
261.91	23.8731	24.2905	27.5062	30.3299
262.085	24.4682	24.5397	28.7179	29.9065
262.262	25.0391	23.8225	27.0322	30
262.439	24.5529	23.7623	28.4701	29.1999
262.614	25.0313	24.0702	27.1705	28.4647
262.792	24.5865	24.3891	28.0165	28.99
262.966	24.0095	24.3209	28.3098	29.9292
263.141	25.4126	23.7189	28.162	30.3152
263.316	25.3005	24.0739	28.0656	29.523
263.491	24.5016	24.5461	28.3941	29.2447
263.669	24.3331	23.8526	28.3761	29.4382
263.844	24.8084	23.7852	27.9707	30.188
264.019	24.4159	24.2526	28.0732	30.1106
264.194	24.7331	24.4168	28.1388	30.1731
264.369	24.274	24.2632	28.3113	30.0482
264.546	24.4532	24.3227	29.7369	29.9052
264.721	24.048	24.2517	28.7438	29.5953
264.896	24.698	24.3134	29.9934	30.9106
265.071	24.1945	24.9009	27.9891	30.0138
265.246	24.1894	24.154	28.917	29.4319
265.421	23.9403	24.5261	28.4707	29.9359
265.598	24.6044	24.4891	28.541	30.0102
265.773	23.6318	24.2333	28.7372	30.2278
265.948	23.946	24.6108	27.7001	29.97
266.123	24.6844	24.8286	28.9224	30.1806
266.298	23.4771	24.8475	28.1944	30.3805
266.475	24.8181	23.8328	28.8239	29.2111
266.652	24.4266	24.7115	28.7588	30.6443
266.827	24.0804	23.8699	28.4099	29.8959
267.004	24.4686	24.2263	28.9546	30.0672
267.181	24.294	24.8591	28.7165	30.5543
267.358	24.1349	24.9724	28.6769	31.198
267.535	24.3485	24.1884	28.5035	31.4245
267.712	24.527	23.9771	28.2539	30.019
267.887	23.4469	24.7289	28.6192	30.5439
268.064	23.8268	24.8005	28.2545	30.4756
268.241	23.7256	24.1847	28.5012	29.5724
268.416	24.446	24.9598	29.3034	31.3274
268.593	24.1081	24.3972	29.126	29.8411
268.768	24.138	24.4391	27.8454	30.308
268.943	23.6827	24.3132	29.5796	30.531
269.121	23.3211	24.4579	28.3554	31.0475
269.296	23.7888	24.4239	29.4545	30.6487
269.471	24.1221	24.3994	28.5808	30.538
269.646	23.8406	24.2771	28.1329	30.796
269.821	23.2106	25.3132	27.6868	31.3036
269.995	24.227	24.0246	28.8127	30.7104
270.17	24.4177	24.0291	29.3289	30.7898
270.348	23.5187	24.3221	28.2755	30.929
270.523	24.2046	24.1994	30.3577	30.2108
270.698	24.5303	24.0869	28.6018	30.9177
270.873	23.9922	23.7388	29.6667	30.0663
271.048	23.4357	23.8726	27.6755	31.3057
271.223	23.684	23.7039	28.8639	30.8767
271.401	23.7594	23.855	28.8717	30.9912
271.576	23.5213	24.0158	28.4741	31.1967
271.751	23.3928	23.9117	28.7581	31.0655
271.926	23.6383	24.1702	29.6958	31.0042
272.101	23.3421	24.1731	29.0127	31.6047
272.278	23.1126	24.3628	28.667	30.893
272.453	23.3907	23.7272	28.9008	30.5541
272.63	23.1698	23.6443	29.8171	31.3516
272.807	24.0174	23.6268	28.8117	31.3538
272.982	23.8822	23.4619	28.7814	31.4142
273.157	23.2191	23.9162	29.0783	31.22
273.334	23.6913	24.4308	28.8257	30.7024
273.511	23.5702	24.5279	28.828	31.1266
273.688	23.7222	24.0274	28.7538	31.0155
273.863	23.4085	24.6294	29.1456	30.6987
274.038	23.4379	23.7457	28.7758	30.6235
274.213	24.327	23.553	28.6244	30.9635
274.388	23.3854	24.6815	29.3265	31.3237
274.563	24.0882	24.0842	28.9218	31.4416
274.741	23.6404	23.98	29.2966	31.1361
274.916	23.4925	24.3081	29.285	30.7765
275.091	23.6153	24.457	28.3903	31.0764
275.266	23.6056	23.7555	29.1457	31.0832
275.441	23.5167	23.6996	29.8158	31.2606
275.618	23.914	24.7598	28.8508	31.4936
275.795	24.2164	24.7702	28.6535	31.8129
275.97	23.5693	24.208	29.3598	31.6986
276.147	23.5939	24.0616	28.8247	31.1525
276.325	23.734	24.0947	29.3066	31.28
276.5	23.909	24.0348	28.8876	31.6593
276.675	23.1017	23.9657	29.3419	31.9368
276.85	22.915	24.0547	29.6481	31.7851
277.025	23.0915	24.119	28.606	31.9943
277.202	22.9448	23.9229	29.4439	31.0326
277.379	23.2585	24.3002	29.0068	31.8887
277.554	23.09	24.1662	28.6525	31.7165
277.731	23.3413	24.8241	29.2739	31.5008
277.906	23.3302	24.899	29.2485	31.6935
278.081	22.8606	23.693	29.4373	32.0209
278.256	23.1642	23.9868	28.8861	31.9775
278.433	22.6768	24.6922	30.1887	32.0918
278.608	23.5868	23.7044	28.7436	32.3946
278.783	22.6841	24.3543	29.7187	31.9914
278.96	23.258	24.2871	28.6224	32.1979
279.137	22.2274	24.3624	30.2454	31.7963
279.312	22.8856	23.8345	29.6745	31.5643
279.487	23.3561	24.4247	29.8093	32.702
279.664	23.5668	24.2893	29.1228	32.4748
279.839	22.5688	24.2268	29.0966	31.7823
280.014	22.5149	24.5725	29.2465	31.7661
280.189	22.917	24.0268	29.7943	31.7618
280.366	23.5648	23.5607	29.0617	31.7956
280.543	23.5814	23.7499	29.6533	31.349
280.718	22.4793	24.1426	29.4289	32.9102
280.893	23.3195	23.5142	29.9189	32.4294
281.068	23.7085	24.3734	30.3567	32.373
281.243	21.9773	23.8941	29.1117	32.5765
281.42	23.3577	23.6702	29.6183	31.9469
281.595	23.1449	24.1484	29.5929	32.4438
281.77	22.423	23.8354	29.143	31.7306
281.945	22.5266	23.6654	29.3764	33.4283
282.12	22.6073	23.4154	29.5128	32.2875
282.295	23.4634	23.5688	29.5093	32.0807
282.473	23.4409	24.5443	29.6416	31.9355
282.648	22.4523	23.7537	30.0812	31.9096
282.825	22.1712	24.2581	29.6665	31.9889
283	22.7971	23.1645	30.2616	32.0801
283.175	22.9264	24.0154	30.0393	32.9013
283.35	22.0663	23.8825	30.6981	33.4406
283.525	22.5229	24.4973	29.8374	32.6458
283.7	22.5035	24.1557	29.7333	32.8679
283.879	22.544	24.0703	29.2027	33.0467
284.054	22.4084	24.3698	29.1973	32.139
284.228	22.7794	24.458	29.4125	33.2464
284.403	22.4846	24.7717	29.0808	33.2762
284.578	22.0441	24.1707	29.1653	32.9688
284.756	22.5205	24.8463	29.5783	33.2927
284.931	23.0674	23.963	29.8264	32.2618
285.106	22.0683	24.2356	29.8525	33.3429
285.281	21.9848	24.1516	30.1284	32.4611
285.456	22.2485	24.4567	30.0422	33.0717
285.631	23.5472	23.7331	29.2691	33.3652
285.806	22.5532	24.2939	29.3908	32.925
285.983	21.9316	24.248	29.8211	32.8343
286.158	22.6584	23.796	29.2604	32.7392
286.333	22.0666	24.9791	29.6005	32.1487
286.508	22.8197	23.8017	30.3273	33.5232
286.683	22.2881	23.9307	29.4846	33.6115
286.858	22.2139	23.4974	29.6818	33.1419
287.036	22.6179	24.7259	29.6925	32.5578
287.211	22.5927	24.3717	29.8525	34.1547
287.388	23.0177	24.2972	29.623	33.5558
287.565	22.4016	23.8554	29.9831	33.0433
287.742	21.9442	24.3055	30.5229	33.5174
287.919	22.4143	24.0936	29.6526	33.1845
288.096	22.3085	24.8329	30.549	33.7889
288.273	22.1854	24.8713	29.9744	34.0639
288.448	21.7229	23.9743	29.9567	33.7907
288.625	22.4476	24.036	29.9923	34.1466
288.802	22.5961	24.287	29.9932	33.7358
288.977	21.6677	23.8482	29.6696	34.4394
289.152	22.2351	23.9282	29.9373	33.2375
289.329	21.7396	24.1187	30.2088	34.3715
289.506	21.9553	23.8219	30.3299	33.3294
289.684	21.9615	23.8376	30.5117	33.8514
289.861	22.7373	24.5664	30.4254	33.9939
290.036	21.7766	24.2728	29.5466	33.6788
290.213	22.0651	24.2321	29.0846	33.7105
290.388	22.4143	23.8156	29.5129	33.7681
290.563	21.9122	24.2642	30.9411	34.4055
290.74	22.5499	24.183	30.4723	33.2576
290.917	22.5243	23.1055	29.4298	33.9666
291.092	22.0918	23.5701	30.3136	33.8284
291.269	21.998	24.0402	29.0943	33.9915
291.444	21.9581	24.7001	29.83	34.1325
291.619	21.5351	23.5743	30.1786	34.2911
291.796	22.1747	23.9498	30.1025	34.7367
291.971	21.9067	24.46	29.8973	35.0865
292.146	21.9185	23.7602	29.0151	34.062
292.321	21.719	24.627	29.7358	34.1195
292.498	21.7448	25.0082	30.3735	35.4906
292.675	22.6872	23.2888	30.6865	34.8941
292.85	22.3185	23.9587	30.4874	34.7337
293.025	22.2096	23.7687	30.618	35.139
293.202	21.9862	22.8113	30.4429	35.0252
293.377	21.6909	23.9563	29.757	34.0835
293.554	22.1628	24.1123	30.5795	34.9984
293.731	21.5957	23.8073	30.0277	35.7168
293.906	21.5223	24.0381	30.8209	34.1639
294.081	20.9223	23.7788	30.4128	34.5579
294.256	21.4435	23.8236	30.4215	35.5272
294.431	22.1812	23.62	29.2816	34.8044
294.608	21.5232	23.8073	30.2245	34.1316
294.786	21.4707	23.6972	30.6267	34.763
294.961	21.3149	24.4206	30.3222	34.934
295.138	21.5967	24.1408	29.6355	36.2399
295.315	21.0385	23.6169	29.7721	34.8425
295.49	21.3133	24.1561	29.7315	34.7912
295.665	21.136	24.2487	30.3478	35.1786
295.84	21.9721	23.3034	29.5561	34.8335
296.015	21.0489	23.8178	30.5376	35.3362
296.192	21.2403	24.541	30.4559	34.8436
296.369	21.6759	23.8822	31.1591	34.7953
296.544	21.3604	24.0845	30.4417	35.6364
296.721	21.65	24.0133	30.0679	34.6372
296.898	21.4465	24.0112	30.3747	35.345
297.075	21.7862	24.3988	31.1161	36.1563
297.25	21.1944	23.8506	30.3073	35.3152
297.425	20.8412	25.0755	31.0394	35.6587
297.6	21.5844	24.3154	30.6362	35.8942
297.775	21.6273	23.8342	30.6209	35.8274
297.95	21.4095	23.4327	30.8016	35.5063
298.127	21.1655	23.8425	31.2456	35.7442
298.304	21.4027	24.1451	30.4985	35.7915
298.481	20.7276	24.3658	29.7726	35.3667
298.658	21.798	23.0966	29.8841	36.0661
298.835	21.1387	24.436	30.4011	35.274
299.013	21.5591	23.5109	30.0395	34.9886
299.188	21.0561	23.4013	30.2478	35.7497
299.363	20.9608	24.3863	31.0993	35.7361
299.538	21.9183	23.461	30.2379	36.328
299.712	21.5981	23.6195	30.06	36.1285
299.887	20.9114	23.8911	30.524	35.8858
300.065	21.7983	24.5169	30.9222	35.2986

## Sheet: Fig8B
dose	Las17 300-422 wt			Las17 300-422 p387A			Las17 300-422 wt p388A
	mean	sd	n	mean	sd	n	mean	sd	n
2.28882e-10	0.0683611	0.0862731	3	0.0323214	0.041577	3	0.06793	0.0179337	3
4.57764e-10	0.0506761	0.0933125	3	0.0523837	0.00838551	3	0.0434929	0.0204023	3
9.15527e-10	0.0252236	0.0752899	3	0.034622	0.0412354	3	0.0335825	0.042563	3
1.83105e-09	0.0318997	0.0517316	3	0.034057	0.0236646	3	0.0858807	0.0319455	3
3.66211e-09	0.0665984	0.0902991	3	0.0383149	0.0537492	3	0.00557747	0.0221058	3
7.32422e-09	0.0220579	0.0603161	3	0.0775717	0.0875675	3	0.0261878	0.0157623	3
1.46484e-08	0.0729101	0.0880237	3	0.0572702	0.0613521	3	0.0808012	0.0112739	3
2.92969e-08	0.210204	0.0185641	3	0.140796	0.0982574	3	0.0361467	0.0964936	3
5.85938e-08	0.526596	0.118805	3	0.29421	0.0739242	3	0.328903	0.0867418	3
1.17188e-07	0.757617	0.0731233	3	0.592461	0.104774	3	0.62724	0.0654426	3
2.34375e-07	0.86213	0.0910439	3	0.887708	0.0874892	3	0.781988	0.0522671	3
4.6875e-07	0.919829	0.0386083	3	0.981274	0.034878	3	0.944388	0.0681593	3
9.375e-07	1.00248	0.0665482	3	0.920869	0.0461537	3	0.9518	0.050382	3
1.875e-06	0.986189	0.0530878	3	0.932011	0.0929094	3	0.919605	0.0310145	3
3.75e-06	0.983382	0.0661899	3	0.929642	0.0478271	3	1.00816	0.106032	3
7.5e-06	0.94423	0.13276	3	0.965295	0.027437	3	0.905185	0.140245	3

## Sheet: Fig9A,B,C
Las17-GFP	las17 P387A-GFP		LAS17 WT	las17 P387A		LAS17 WT	las17 P387A
28	48		12	47		25	61
39	44		20	37		21	44
31	52		19	45		24	43
39	40		13	45		23	34
27	34		16	37		20	30
26	38		18	29		22	31
26	57		13	35		27	39
28	39		15	42		32	31
26	73		16	25		24	40
27	57		14	46		36	47
27	80		18	31		34	30
29	72		19	33		35	30
25	71		14	45		22	27
23	41		15	38		21	38
28	94		14	44		28	51
29	54		16	37		24	27
34	87		15	25		23	34
28	87		18	51		24	30
28	55		16	44		21	32
34	57		18	40		25	30
32	47		17	30		32	39
38	34		15	35		20	25
29	51		20	54		32	28
38	53		14	39		21	40
33	44		17	39		20	34
30	102		13	22		30	25
27	27		19	34		27	38
32	92		13	26		22	31
24	31		15	41		22	30
37	103		14	36		33	34
38	50		12	37		27	33
23	50		15	28		25	44
28	111		18	33		29	28
28	63		13	35		18	21
35	54		18	37		25	25
26	50		17	37		24	24
31	90		16	38		21	44
38	47		16	45		22	41
30	46		17	35		21	39
42	47		18	33		21	29
28	43		17	32		23	36
37	36		15	41		30	28
28	35		19	56		25	29
27	32		15	50		26	34
28	66		18	34		23	34
39	29		19	53		27	44
36	71		19	50		28	28
32	39		20	55		22	28
29	43		20	27		21	31
31	46		14	39		29	28
35	40		21	37		19	34
28	34		20	29		21	27
37			14	50		20	31
38			16	32		22	19
30			24	35		24	33
25			17	35		22	32
27			19	32		25	29
45			16	38		25	33
28			18	43		22	33
27			20	42		22	33
29			19	38		28	26
34			15	28		22	43
37			17	30		22	22
27			19	36		29	39
28			20	50		21	31
31			18	50		22	33
33			15	39		26	25
			18	27		25	31
			16	30		25	26
			15	29		26	22
			15	44		20	38
			15	29		20	24
			17	41		19	39
			16	28		22	26
			17	39		22	33
			20	29		19	43
			15	39		28	29
			19	32		23	37
			16	49		22	54
			15	25		24	30
			14	40		27	34
			16	58		30	30
			15	32		17	27
			23	39		25	33
			14	31		25	31
			18	38		29	42
			20	26		20	64
			12	25		21	55
			13	25		23	48
			17	26		20	40
			17	22		25	40
			17	35		18	38
			23	31		23	50
			16	25		24	38
			16	29		22	30
			10	35		22	26
			11			24	44
			13			24	42
			16			25	43
			16			28	43
			12			26	46
			14			21	34
			19			24	42
			15			24	62
			12			20	38
			16			19	56
			16			21	35
			22			29	31
			17			19	35
			16			19	51
			14			19	38
			17			26	36
			16			23	57
			12			23	42
						16	43
						18	31
						18	40
						18	40
						23	36
						16	40
						24	30
						25	26
						17	24
						18	32
						24	28
						26	33
						24	27
						28	34
						19	35
						22	24
						25	24
						24	31
						20
						21
						20
						19
						21
						19
						20
						20
						22
						21
						22
						23
						22
						19
						20
						25
						26
						20
						22
						24
						24
						20
						20
						19

## Sheet: Fig9E
	GFP alone													GFP and RFP													RFP
wt	20	20	28	24	22	26	18	26	20	22	22	18	22	38	30	44	38	36	40	32	42	38	32	38	32	32	40	34	48	42	42	44	36	46	40	38	42	36	36
P387A	30	22	44	66										62	46	78	88										72	62	92	108
