# Supplementary material for: Competitive binding of actin and SH3 domains at proline-rich regions of Las17/WASP regulates actin polymerisation
Source: Commun Biol. 2025 May 15;8:759. doi: 10.1038/s42003-025-08188-4 (PMC12081870; doi:10.1038/s42003-025-08188-4)
Supplement: Supplementary file 8 — Supplementary Data 1-6 [file 42003_2025_8188_MOESM8_ESM.zip › Supplementary Data 6_CelluSpots_2x384_LAS17-001.xls]

## Sheet: Peptides
no	syn-plate	plate, well	sequence	to array	name	N-terminus
1	A 1	1A1	K-H-K-A-P-P-P-P-P-P-T-A	►	LAS17_180-536_peptide 1	acetylated
2	A 2	2A1	K-A-P-P-P-P-P-P-T-A-E-T	►	LAS17_180-536_peptide 2	acetylated
3	A 3	1A2	P-P-P-P-P-P-T-A-E-T-F-D	►	LAS17_180-536_peptide 3	acetylated
4	A 4	2A2	P-P-P-P-T-A-E-T-F-D-S-D	►	LAS17_180-536_peptide 4	acetylated
5	A 5	1A3	P-P-T-A-E-T-F-D-S-D-Q-T	►	LAS17_180-536_peptide 5	acetylated
6	A 6	2A3	T-A-E-T-F-D-S-D-Q-T-S-S	►	LAS17_180-536_peptide 6	acetylated
7	A 7	1A4	E-T-F-D-S-D-Q-T-S-S-F-S	►	LAS17_180-536_peptide 7	acetylated
8	A 8	2A4	F-D-S-D-Q-T-S-S-F-S-D-I	►	LAS17_180-536_peptide 8	acetylated
9	A 9	1A5	S-D-Q-T-S-S-F-S-D-I-N-S	►	LAS17_180-536_peptide 9	acetylated
10	A10	2A5	Q-T-S-S-F-S-D-I-N-S-T-T	►	LAS17_180-536_peptide 10	acetylated
11	A11	1A6	S-S-F-S-D-I-N-S-T-T-A-S	►	LAS17_180-536_peptide 11	acetylated
12	A12	2A6	F-S-D-I-N-S-T-T-A-S-A-P	►	LAS17_180-536_peptide 12	acetylated
13	A13	1A7	D-I-N-S-T-T-A-S-A-P-T-T	►	LAS17_180-536_peptide 13	acetylated
14	A14	2A7	N-S-T-T-A-S-A-P-T-T-P-A	►	LAS17_180-536_peptide 14	acetylated
15	A15	1A8	T-T-A-S-A-P-T-T-P-A-P-A	►	LAS17_180-536_peptide 15	acetylated
16	A16	2A8	A-S-A-P-T-T-P-A-P-A-L-P	►	LAS17_180-536_peptide 16	acetylated
17	A17	1A9	A-P-T-T-P-A-P-A-L-P-P-A	►	LAS17_180-536_peptide 17	acetylated
18	A18	2A9	T-T-P-A-P-A-L-P-P-A-S-P	►	LAS17_180-536_peptide 18	acetylated
19	A19	1A10	P-A-P-A-L-P-P-A-S-P-E-V	►	LAS17_180-536_peptide 19	acetylated
20	A20	2A10	P-A-L-P-P-A-S-P-E-V-R-K	►	LAS17_180-536_peptide 20	acetylated
21	A21	1A11	L-P-P-A-S-P-E-V-R-K-E-E	►	LAS17_180-536_peptide 21	acetylated
22	A22	2A11	P-A-S-P-E-V-R-K-E-E-T-H	►	LAS17_180-536_peptide 22	acetylated
23	A23	1A12	S-P-E-V-R-K-E-E-T-H-P-K	►	LAS17_180-536_peptide 23	acetylated
24	A24	2A12	E-V-R-K-E-E-T-H-P-K-H-S	►	LAS17_180-536_peptide 24	acetylated
25	B 1	3A1	R-K-E-E-T-H-P-K-H-S-L-P	►	LAS17_180-536_peptide 25	acetylated
26	B 2	4A1	E-E-T-H-P-K-H-S-L-P-P-L	►	LAS17_180-536_peptide 26	acetylated
27	B 3	3A2	T-H-P-K-H-S-L-P-P-L-P-N	►	LAS17_180-536_peptide 27	acetylated
28	B 4	4A2	P-K-H-S-L-P-P-L-P-N-Q-F	►	LAS17_180-536_peptide 28	acetylated
29	B 5	3A3	H-S-L-P-P-L-P-N-Q-F-A-P	►	LAS17_180-536_peptide 29	acetylated
30	B 6	4A3	L-P-P-L-P-N-Q-F-A-P-L-P	►	LAS17_180-536_peptide 30	acetylated
31	B 7	3A4	P-L-P-N-Q-F-A-P-L-P-D-P	►	LAS17_180-536_peptide 31	acetylated
32	B 8	4A4	P-N-Q-F-A-P-L-P-D-P-P-Q	►	LAS17_180-536_peptide 32	acetylated
33	B 9	3A5	Q-F-A-P-L-P-D-P-P-Q-H-N	►	LAS17_180-536_peptide 33	acetylated
34	B10	4A5	A-P-L-P-D-P-P-Q-H-N-S-P	►	LAS17_180-536_peptide 34	acetylated
35	B11	3A6	L-P-D-P-P-Q-H-N-S-P-P-Q	►	LAS17_180-536_peptide 35	acetylated
36	B12	4A6	D-P-P-Q-H-N-S-P-P-Q-N-N	►	LAS17_180-536_peptide 36	acetylated
37	B13	3A7	P-Q-H-N-S-P-P-Q-N-N-A-P	►	LAS17_180-536_peptide 37	acetylated
38	B14	4A7	H-N-S-P-P-Q-N-N-A-P-S-Q	►	LAS17_180-536_peptide 38	acetylated
39	B15	3A8	S-P-P-Q-N-N-A-P-S-Q-P-Q	►	LAS17_180-536_peptide 39	acetylated
40	B16	4A8	P-Q-N-N-A-P-S-Q-P-Q-S-N	►	LAS17_180-536_peptide 40	acetylated
41	B17	3A9	N-N-A-P-S-Q-P-Q-S-N-P-F	►	LAS17_180-536_peptide 41	acetylated
42	B18	4A9	A-P-S-Q-P-Q-S-N-P-F-P-F	►	LAS17_180-536_peptide 42	acetylated
43	B19	3A10	S-Q-P-Q-S-N-P-F-P-F-P-I	►	LAS17_180-536_peptide 43	acetylated
44	B20	4A10	P-Q-S-N-P-F-P-F-P-I-P-E	►	LAS17_180-536_peptide 44	acetylated
45	B21	3A11	S-N-P-F-P-F-P-I-P-E-I-P	►	LAS17_180-536_peptide 45	acetylated
46	B22	4A11	P-F-P-F-P-I-P-E-I-P-S-T	►	LAS17_180-536_peptide 46	acetylated
47	B23	3A12	P-F-P-I-P-E-I-P-S-T-Q-S	►	LAS17_180-536_peptide 47	acetylated
48	B24	4A12	P-I-P-E-I-P-S-T-Q-S-A-T	►	LAS17_180-536_peptide 48	acetylated
49	C 1	1B1	P-E-I-P-S-T-Q-S-A-T-N-P	►	LAS17_180-536_peptide 49	acetylated
50	C 2	2B1	I-P-S-T-Q-S-A-T-N-P-F-P	►	LAS17_180-536_peptide 50	acetylated
51	C 3	1B2	S-T-Q-S-A-T-N-P-F-P-F-P	►	LAS17_180-536_peptide 51	acetylated
52	C 4	2B2	Q-S-A-T-N-P-F-P-F-P-V-P	►	LAS17_180-536_peptide 52	acetylated
53	C 5	1B3	A-T-N-P-F-P-F-P-V-P-Q-Q	►	LAS17_180-536_peptide 53	acetylated
54	C 6	2B3	N-P-F-P-F-P-V-P-Q-Q-Q-F	►	LAS17_180-536_peptide 54	acetylated
55	C 7	1B4	F-P-F-P-V-P-Q-Q-Q-F-N-Q	►	LAS17_180-536_peptide 55	acetylated
56	C 8	2B4	F-P-V-P-Q-Q-Q-F-N-Q-A-P	►	LAS17_180-536_peptide 56	acetylated
57	C 9	1B5	V-P-Q-Q-Q-F-N-Q-A-P-S-M	►	LAS17_180-536_peptide 57	acetylated
58	C10	2B5	Q-Q-Q-F-N-Q-A-P-S-M-G-I	►	LAS17_180-536_peptide 58	acetylated
59	C11	1B6	Q-F-N-Q-A-P-S-M-G-I-P-Q	►	LAS17_180-536_peptide 59	acetylated
60	C12	2B6	N-Q-A-P-S-M-G-I-P-Q-Q-N	►	LAS17_180-536_peptide 60	acetylated
61	C13	1B7	A-P-S-M-G-I-P-Q-Q-N-R-P	►	LAS17_180-536_peptide 61	acetylated
62	C14	2B7	S-M-G-I-P-Q-Q-N-R-P-L-P	►	LAS17_180-536_peptide 62	acetylated
63	C15	1B8	G-I-P-Q-Q-N-R-P-L-P-Q-L	►	LAS17_180-536_peptide 63	acetylated
64	C16	2B8	P-Q-Q-N-R-P-L-P-Q-L-P-N	►	LAS17_180-536_peptide 64	acetylated
65	C17	1B9	Q-N-R-P-L-P-Q-L-P-N-R-N	►	LAS17_180-536_peptide 65	acetylated
66	C18	2B9	R-P-L-P-Q-L-P-N-R-N-N-R	►	LAS17_180-536_peptide 66	acetylated
67	C19	1B10	L-P-Q-L-P-N-R-N-N-R-P-V	►	LAS17_180-536_peptide 67	acetylated
68	C20	2B10	Q-L-P-N-R-N-N-R-P-V-P-P	►	LAS17_180-536_peptide 68	acetylated
69	C21	1B11	P-N-R-N-N-R-P-V-P-P-P-P	►	LAS17_180-536_peptide 69	acetylated
70	C22	2B11	R-N-N-R-P-V-P-P-P-P-P-M	►	LAS17_180-536_peptide 70	acetylated
71	C23	1B12	N-R-P-V-P-P-P-P-P-M-R-T	►	LAS17_180-536_peptide 71	acetylated
72	C24	2B12	P-V-P-P-P-P-P-M-R-T-T-T	►	LAS17_180-536_peptide 72	acetylated
73	D 1	3B1	P-P-P-P-P-M-R-T-T-T-E-G	►	LAS17_180-536_peptide 73	acetylated
74	D 2	4B1	P-P-P-M-R-T-T-T-E-G-S-G	►	LAS17_180-536_peptide 74	acetylated
75	D 3	3B2	P-M-R-T-T-T-E-G-S-G-V-R	►	LAS17_180-536_peptide 75	acetylated
76	D 4	4B2	R-T-T-T-E-G-S-G-V-R-L-P	►	LAS17_180-536_peptide 76	acetylated
77	D 5	3B3	T-T-E-G-S-G-V-R-L-P-A-P	►	LAS17_180-536_peptide 77	acetylated
78	D 6	4B3	E-G-S-G-V-R-L-P-A-P-P-P	►	LAS17_180-536_peptide 78	acetylated
79	D 7	3B4	S-G-V-R-L-P-A-P-P-P-P-P	►	LAS17_180-536_peptide 79	acetylated
80	D 8	4B4	V-R-L-P-A-P-P-P-P-P-R-R	►	LAS17_180-536_peptide 80	acetylated
81	D 9	3B5	L-P-A-P-P-P-P-P-R-R-G-P	►	LAS17_180-536_peptide 81	acetylated
82	D10	4B5	A-P-P-P-P-P-R-R-G-P-A-P	►	LAS17_180-536_peptide 82	acetylated
83	D11	3B6	P-P-P-P-R-R-G-P-A-P-P-P	►	LAS17_180-536_peptide 83	acetylated
84	D12	4B6	P-P-R-R-G-P-A-P-P-P-P-P	►	LAS17_180-536_peptide 84	acetylated
85	D13	3B7	R-R-G-P-A-P-P-P-P-P-H-R	►	LAS17_180-536_peptide 85	acetylated
86	D14	4B7	G-P-A-P-P-P-P-P-H-R-H-V	►	LAS17_180-536_peptide 86	acetylated
87	D15	3B8	A-P-P-P-P-P-H-R-H-V-T-S	►	LAS17_180-536_peptide 87	acetylated
88	D16	4B8	P-P-P-P-H-R-H-V-T-S-N-T	►	LAS17_180-536_peptide 88	acetylated
89	D17	3B9	P-P-H-R-H-V-T-S-N-T-L-N	►	LAS17_180-536_peptide 89	acetylated
90	D18	4B9	H-R-H-V-T-S-N-T-L-N-S-A	►	LAS17_180-536_peptide 90	acetylated
91	D19	3B10	H-V-T-S-N-T-L-N-S-A-G-G	►	LAS17_180-536_peptide 91	acetylated
92	D20	4B10	T-S-N-T-L-N-S-A-G-G-N-S	►	LAS17_180-536_peptide 92	acetylated
93	D21	3B11	N-T-L-N-S-A-G-G-N-S-L-L	►	LAS17_180-536_peptide 93	acetylated
94	D22	4B11	L-N-S-A-G-G-N-S-L-L-P-Q	►	LAS17_180-536_peptide 94	acetylated
95	D23	3B12	S-A-G-G-N-S-L-L-P-Q-A-T	►	LAS17_180-536_peptide 95	acetylated
96	D24	4B12	G-G-N-S-L-L-P-Q-A-T-G-R	►	LAS17_180-536_peptide 96	acetylated
97	E 1	1C1	N-S-L-L-P-Q-A-T-G-R-R-G	►	LAS17_180-536_peptide 97	acetylated
98	E 2	2C1	L-L-P-Q-A-T-G-R-R-G-P-A	►	LAS17_180-536_peptide 98	acetylated
99	E 3	1C2	P-Q-A-T-G-R-R-G-P-A-P-P	►	LAS17_180-536_peptide 99	acetylated
100	E 4	2C2	A-T-G-R-R-G-P-A-P-P-P-P	►	LAS17_180-536_peptide 100	acetylated
101	E 5	1C3	G-R-R-G-P-A-P-P-P-P-P-R	►	LAS17_180-536_peptide 101	acetylated
102	E 6	2C3	R-G-P-A-P-P-P-P-P-R-A-S	►	LAS17_180-536_peptide 102	acetylated
103	E 7	1C4	P-A-P-P-P-P-P-R-A-S-R-P	►	LAS17_180-536_peptide 103	acetylated
104	E 8	2C4	P-P-P-P-P-R-A-S-R-P-T-P	►	LAS17_180-536_peptide 104	acetylated
105	E 9	1C5	P-P-P-R-A-S-R-P-T-P-N-V	►	LAS17_180-536_peptide 105	acetylated
106	E10	2C5	P-R-A-S-R-P-T-P-N-V-T-M	►	LAS17_180-536_peptide 106	acetylated
107	E11	1C6	A-S-R-P-T-P-N-V-T-M-Q-Q	►	LAS17_180-536_peptide 107	acetylated
108	E12	2C6	R-P-T-P-N-V-T-M-Q-Q-N-P	►	LAS17_180-536_peptide 108	acetylated
109	E13	1C7	T-P-N-V-T-M-Q-Q-N-P-Q-Q	►	LAS17_180-536_peptide 109	acetylated
110	E14	2C7	N-V-T-M-Q-Q-N-P-Q-Q-Y-N	►	LAS17_180-536_peptide 110	acetylated
111	E15	1C8	T-M-Q-Q-N-P-Q-Q-Y-N-N-S	►	LAS17_180-536_peptide 111	acetylated
112	E16	2C8	Q-Q-N-P-Q-Q-Y-N-N-S-N-R	►	LAS17_180-536_peptide 112	acetylated
113	E17	1C9	N-P-Q-Q-Y-N-N-S-N-R-P-F	►	LAS17_180-536_peptide 113	acetylated
114	E18	2C9	Q-Q-Y-N-N-S-N-R-P-F-G-Y	►	LAS17_180-536_peptide 114	acetylated
115	E19	1C10	Y-N-N-S-N-R-P-F-G-Y-Q-T	►	LAS17_180-536_peptide 115	acetylated
116	E20	2C10	N-S-N-R-P-F-G-Y-Q-T-N-S	►	LAS17_180-536_peptide 116	acetylated
117	E21	1C11	N-R-P-F-G-Y-Q-T-N-S-N-M	►	LAS17_180-536_peptide 117	acetylated
118	E22	2C11	P-F-G-Y-Q-T-N-S-N-M-S-S	►	LAS17_180-536_peptide 118	acetylated
119	E23	1C12	G-Y-Q-T-N-S-N-M-S-S-P-P	►	LAS17_180-536_peptide 119	acetylated
120	E24	2C12	Q-T-N-S-N-M-S-S-P-P-P-P	►	LAS17_180-536_peptide 120	acetylated
121	F 1	3C1	N-S-N-M-S-S-P-P-P-P-P-V	►	LAS17_180-536_peptide 121	acetylated
122	F 2	4C1	N-M-S-S-P-P-P-P-P-V-T-T	►	LAS17_180-536_peptide 122	acetylated
123	F 3	3C2	S-S-P-P-P-P-P-V-T-T-F-N	►	LAS17_180-536_peptide 123	acetylated
124	F 4	4C2	P-P-P-P-P-V-T-T-F-N-T-L	►	LAS17_180-536_peptide 124	acetylated
125	F 5	3C3	P-P-P-V-T-T-F-N-T-L-T-P	►	LAS17_180-536_peptide 125	acetylated
126	F 6	4C3	P-V-T-T-F-N-T-L-T-P-Q-M	►	LAS17_180-536_peptide 126	acetylated
127	F 7	3C4	T-T-F-N-T-L-T-P-Q-M-T-A	►	LAS17_180-536_peptide 127	acetylated
128	F 8	4C4	F-N-T-L-T-P-Q-M-T-A-A-T	►	LAS17_180-536_peptide 128	acetylated
129	F 9	3C5	T-L-T-P-Q-M-T-A-A-T-G-Q	►	LAS17_180-536_peptide 129	acetylated
130	F10	4C5	T-P-Q-M-T-A-A-T-G-Q-P-A	►	LAS17_180-536_peptide 130	acetylated
131	F11	3C6	Q-M-T-A-A-T-G-Q-P-A-V-P	►	LAS17_180-536_peptide 131	acetylated
132	F12	4C6	T-A-A-T-G-Q-P-A-V-P-L-P	►	LAS17_180-536_peptide 132	acetylated
133	F13	3C7	A-T-G-Q-P-A-V-P-L-P-Q-N	►	LAS17_180-536_peptide 133	acetylated
134	F14	4C7	G-Q-P-A-V-P-L-P-Q-N-T-Q	►	LAS17_180-536_peptide 134	acetylated
135	F15	3C8	P-A-V-P-L-P-Q-N-T-Q-A-P	►	LAS17_180-536_peptide 135	acetylated
136	F16	4C8	V-P-L-P-Q-N-T-Q-A-P-S-Q	►	LAS17_180-536_peptide 136	acetylated
137	F17	3C9	L-P-Q-N-T-Q-A-P-S-Q-A-T	►	LAS17_180-536_peptide 137	acetylated
138	F18	4C9	Q-N-T-Q-A-P-S-Q-A-T-N-V	►	LAS17_180-536_peptide 138	acetylated
139	F19	3C10	T-Q-A-P-S-Q-A-T-N-V-P-V	►	LAS17_180-536_peptide 139	acetylated
140	F20	4C10	A-P-S-Q-A-T-N-V-P-V-A-P	►	LAS17_180-536_peptide 140	acetylated
141	F21	3C11	S-Q-A-T-N-V-P-V-A-P-P-P	►	LAS17_180-536_peptide 141	acetylated
142	F22	4C11	A-T-N-V-P-V-A-P-P-P-P-P	►	LAS17_180-536_peptide 142	acetylated
143	F23	3C12	N-V-P-V-A-P-P-P-P-P-A-S	►	LAS17_180-536_peptide 143	acetylated
144	F24	4C12	P-V-A-P-P-P-P-P-A-S-L-G	►	LAS17_180-536_peptide 144	acetylated
145	G 1	1D1	A-P-P-P-P-P-A-S-L-G-Q-S	►	LAS17_180-536_peptide 145	acetylated
146	G 2	2D1	P-P-P-P-A-S-L-G-Q-S-Q-I	►	LAS17_180-536_peptide 146	acetylated
147	G 3	1D2	P-P-A-S-L-G-Q-S-Q-I-P-Q	►	LAS17_180-536_peptide 147	acetylated
148	G 4	2D2	A-S-L-G-Q-S-Q-I-P-Q-S-A	►	LAS17_180-536_peptide 148	acetylated
149	G 5	1D3	L-G-Q-S-Q-I-P-Q-S-A-P-S	►	LAS17_180-536_peptide 149	acetylated
150	G 6	2D3	Q-S-Q-I-P-Q-S-A-P-S-A-P	►	LAS17_180-536_peptide 150	acetylated
151	G 7	1D4	Q-I-P-Q-S-A-P-S-A-P-I-P	►	LAS17_180-536_peptide 151	acetylated
152	G 8	2D4	P-Q-S-A-P-S-A-P-I-P-P-T	►	LAS17_180-536_peptide 152	acetylated
153	G 9	1D5	S-A-P-S-A-P-I-P-P-T-L-P	►	LAS17_180-536_peptide 153	acetylated
154	G10	2D5	P-S-A-P-I-P-P-T-L-P-S-T	►	LAS17_180-536_peptide 154	acetylated
155	G11	1D6	A-P-I-P-P-T-L-P-S-T-T-S	►	LAS17_180-536_peptide 155	acetylated
156	G12	2D6	I-P-P-T-L-P-S-T-T-S-A-A	►	LAS17_180-536_peptide 156	acetylated
157	G13	1D7	P-T-L-P-S-T-T-S-A-A-P-P	►	LAS17_180-536_peptide 157	acetylated
158	G14	2D7	L-P-S-T-T-S-A-A-P-P-P-P	►	LAS17_180-536_peptide 158	acetylated
159	G15	1D8	S-T-T-S-A-A-P-P-P-P-P-A	►	LAS17_180-536_peptide 159	acetylated
160	G16	2D8	T-S-A-A-P-P-P-P-P-A-F-L	►	LAS17_180-536_peptide 160	acetylated
161	G17	1D9	A-A-P-P-P-P-P-A-F-L-T-Q	►	LAS17_180-536_peptide 161	acetylated
162	G18	2D9	P-P-P-P-P-A-F-L-T-Q-Q-P	►	LAS17_180-536_peptide 162	acetylated
163	G19	1D10	P-P-P-A-F-L-T-Q-Q-P-Q-S	►	LAS17_180-536_peptide 163	acetylated
164	G20	2D10	P-A-F-L-T-Q-Q-P-Q-S-G-G	►	LAS17_180-536_peptide 164	acetylated
165	G21	1D11	F-L-T-Q-Q-P-Q-S-G-G-A-P	►	LAS17_180-536_peptide 165	acetylated
166	G22	2D11	T-Q-Q-P-Q-S-G-G-A-P-A-P	►	LAS17_180-536_peptide 166	acetylated
167	G23	1D12	Q-P-Q-S-G-G-A-P-A-P-P-P	►	LAS17_180-536_peptide 167	acetylated
168	G24	2D12	Q-S-G-G-A-P-A-P-P-P-P-P	►	LAS17_180-536_peptide 168	acetylated
169	H 1	3D1	G-G-A-P-A-P-P-P-P-P-Q-M	►	LAS17_180-536_peptide 169	acetylated
170	H 2	4D1	A-P-A-P-P-P-P-P-Q-M-P-A	►	LAS17_180-536_peptide 170	acetylated
171	H 3	3D2	A-P-P-P-P-P-Q-M-P-A-T-S	►	LAS17_180-536_peptide 171	acetylated
172	H 4	4D2	P-P-P-P-Q-M-P-A-T-S-T-S	►	LAS17_180-536_peptide 172	acetylated
173	H 5	3D3	P-P-Q-M-P-A-T-S-T-S-G-G	►	LAS17_180-536_peptide 173	acetylated
174	H 6	4D3	Q-M-P-A-T-S-T-S-G-G-G-S	►	LAS17_180-536_peptide 174	acetylated
175	H 7	3D4	P-A-T-S-T-S-G-G-G-S-F-A	►	LAS17_180-536_peptide 175	acetylated
176	H 8	4D4	T-T-P-A-P-A-L-P-P-A-S	►	215 11mer	acetylated
177	H 9	3D5	R-R-G-P-A-A-P-P-P-P-R-A	►	Mutant P387A	acetylated
178	H10	4D5	R-R-G-P-A-P-A-P-P-P-R-A	►	Mutant P388A	acetylated
179	H11	3D6	G-V-R-L-P-A-P-A-P-P-P-R-R-G	►	345-346 (14-mers)	acetylated
180	H12	4D6	G-V-R-L-P-A-P-P-A-P-P-R-R-G	►	345-346 (14-mers)	acetylated
181	H13	3D7	L-L-P-Q-A-A-G-R-R-G-P-A-P	►	T380, A and D mutation	acetylated
182	H14	4D7	L-L-P-Q-A-D-G-R-R-G-P-A-P	►	T380, A and D mutation	acetylated
183	H15	3D8	L-L-P-Q-A-pT-G-R-R-G-P-A-P	►	T380, A and D mutation	acetylated
184	H16	4D8	-	►	-	empty
185	H17	3D9	-	►	-	empty
186	H18	4D9	-	►	-	empty
187	H19	3D10	-	►	-	empty
188	H20	4D10	Bio-A-A-N-W-S-H-P-Q-F-E-K-A-A	►	biotin control peptid	acetylated
189	H21	3D11	E-Q-K-L-I-S-E-E-D-L-A	►	c-myc tag	acetylated
190	H22	4D11	HAc	►	negative control	acetylated
191	H23	3D12	G-K-P-I-P-N-P-L-L-G-L-D-S-T	►	V5 epitope flag	acetylated
192	H24	4D12	N-D-Y-K-D-D-D-D-K-G-A-A-A	►	FLAG tag	acetylated
193	I 1	1E1		►
194	I 2	2E1		►
195	I 3	1E2		►
196	I 4	2E2		►
197	I 5	1E3		►
198	I 6	2E3		►
199	I 7	1E4		►
200	I 8	2E4		►
201	I 9	1E5		►
202	I10	2E5		►
203	I11	1E6		►
204	I12	2E6		►
205	I13	1E7		►
206	I14	2E7		►
207	I15	1E8		►
208	I16	2E8		►
209	I17	1E9		►
210	I18	2E9		►
211	I19	1E10		►
212	I20	2E10		►
213	I21	1E11		►
214	I22	2E11		►
215	I23	1E12		►
216	I24	2E12		►
217	J 1	3E1		►
218	J 2	4E1		►
219	J 3	3E2		►
220	J 4	4E2		►
221	J 5	3E3		►
222	J 6	4E3		►
223	J 7	3E4		►
224	J 8	4E4		►
225	J 9	3E5		►
226	J10	4E5		►
227	J11	3E6		►
228	J12	4E6		►
229	J13	3E7		►
230	J14	4E7		►
231	J15	3E8		►
232	J16	4E8		►
233	J17	3E9		►
234	J18	4E9		►
235	J19	3E10		►
236	J20	4E10		►
237	J21	3E11		►
238	J22	4E11		►
239	J23	3E12		►
240	J24	4E12		►
241	K 1	1F1		►
242	K 2	2F1		►
243	K 3	1F2		►
244	K 4	2F2		►
245	K 5	1F3		►
246	K 6	2F3		►
247	K 7	1F4		►
248	K 8	2F4		►
249	K 9	1F5		►
250	K10	2F5		►
251	K11	1F6		►
252	K12	2F6		►
253	K13	1F7		►
254	K14	2F7		►
255	K15	1F8		►
256	K16	2F8		►
257	K17	1F9		►
258	K18	2F9		►
259	K19	1F10		►
260	K20	2F10		►
261	K21	1F11		►
262	K22	2F11		►
263	K23	1F12		►
264	K24	2F12		►
265	L 1	3F1		►
266	L 2	4F1		►
267	L 3	3F2		►
268	L 4	4F2		►
269	L 5	3F3		►
270	L 6	4F3		►
271	L 7	3F4		►
272	L 8	4F4		►
273	L 9	3F5		►
274	L10	4F5		►
275	L11	3F6		►
276	L12	4F6		►
277	L13	3F7		►
278	L14	4F7		►
279	L15	3F8		►
280	L16	4F8		►
281	L17	3F9		►
282	L18	4F9		►
283	L19	3F10		►
284	L20	4F10		►
285	L21	3F11		►
286	L22	4F11		►
287	L23	3F12		►
288	L24	4F12		►
289	M 1	1G1		►
290	M 2	2G1		►
291	M 3	1G2		►
292	M 4	2G2		►
293	M 5	1G3		►
294	M 6	2G3		►
295	M 7	1G4		►
296	M 8	2G4		►
297	M 9	1G5		►
298	M10	2G5		►
299	M11	1G6		►
300	M12	2G6		►
301	M13	1G7		►
302	M14	2G7		►
303	M15	1G8		►
304	M16	2G8		►
305	M17	1G9		►
306	M18	2G9		►
307	M19	1G10		►
308	M20	2G10		►
309	M21	1G11		►
310	M22	2G11		►
311	M23	1G12		►
312	M24	2G12		►
313	N 1	3G1		►
314	N 2	4G1		►
315	N 3	3G2		►
316	N 4	4G2		►
317	N 5	3G3		►
318	N 6	4G3		►
319	N 7	3G4		►
320	N 8	4G4		►
321	N 9	3G5		►
322	N10	4G5		►
323	N11	3G6		►
324	N12	4G6		►
325	N13	3G7		►
326	N14	4G7		►
327	N15	3G8		►
328	N16	4G8		►
329	N17	3G9		►
330	N18	4G9		►
331	N19	3G10		►
332	N20	4G10		►
333	N21	3G11		►
334	N22	4G11		►
335	N23	3G12		►
336	N24	4G12		►
337	O 1	1H1		►
338	O 2	2H1		►
339	O 3	1H2		►
340	O 4	2H2		►
341	O 5	1H3		►
342	O 6	2H3		►
343	O 7	1H4		►
344	O 8	2H4		►
345	O 9	1H5		►
346	O10	2H5		►
347	O11	1H6		►
348	O12	2H6		►
349	O13	1H7		►
350	O14	2H7		►
351	O15	1H8		►
352	O16	2H8		►
353	O17	1H9		►
354	O18	2H9		►
355	O19	1H10		►
356	O20	2H10		►
357	O21	1H11		►
358	O22	2H11		►
359	O23	1H12		►
360	O24	2H12		►
361	P 1	3H1		►
362	P 2	4H1		►
363	P 3	3H2		►
364	P 4	4H2		►
365	P 5	3H3		►
366	P 6	4H3		►
367	P 7	3H4		►
368	P 8	4H4		►
369	P 9	3H5		►
370	P10	4H5		►
371	P11	3H6		►
372	P12	4H6		►
373	P13	3H7		►
374	P14	4H7		►
375	P15	3H8		►
376	P16	4H8		►
377	P17	3H9		►
378	P18	4H9		►
379	P19	3H10		►
380	P20	4H10		►
381	P21	3H11		►
382	P22	4H11		►
383	P23	3H12		►
384	P24	4H12		►

## Sheet: Chip_2x384
o	o	o	o	o	o	o	o	o	o	o	o	o	o	o	o	o	o	o	o	o	o	o	o	o	o	o	o	o	o	o	o	o	o	o	o	o	o	o	o	o	o	o	o	o	o	o	o	o	o
o	A 1	A 2	A 3	A 4	A 5	A 6	A 7	A 8	A 9	A10	A11	A12	A13	A14	A15	A16	A17	A18	A19	A20	A21	A22	A23	A24	o	A 1	A 2	A 3	A 4	A 5	A 6	A 7	A 8	A 9	A10	A11	A12	A13	A14	A15	A16	A17	A18	A19	A20	A21	A22	A23	A24
o	B 1	B 2	B 3	B 4	B 5	B 6	B 7	B 8	B 9	B10	B11	B12	B13	B14	B15	B16	B17	B18	B19	B20	B21	B22	B23	B24	o	B 2	B 2	B 3	B 4	B 5	B 6	B 7	B 8	B 9	B10	B11	B12	B13	B14	B15	B16	B17	B18	B19	B20	B21	B22	B23	B24
o	C 1	C 2	C 3	C 4	C 5	C 6	C 7	C 8	C 9	C10	C11	C12	C13	C14	C15	C16	C17	C18	C19	C20	C21	C22	C23	C24	o	C 1	C 2	C 3	C 4	C 5	C 6	C 7	C 8	C 9	C10	C11	C12	C13	C14	C15	C16	C17	C18	C19	C20	C21	C22	C23	C24
o	D 1	D 2	D 3	D 4	D 5	D 6	D 7	D 8	D 9	D10	D11	D12	D13	D14	D15	D16	D17	D18	D19	D20	D21	D22	D23	D24	o	D 1	D 2	D 3	D 4	D 5	D 6	D 7	D 8	D 9	D10	D11	D12	D13	D14	D15	D16	D17	D18	D19	D20	D21	D22	D23	D24
o	E 1	E 2	E 3	E 4	E 5	E 6	E 7	E 8	E 9	E10	E11	E12	E13	E14	E15	E16	E17	E18	E19	E20	E21	E22	E23	E24	o	E 1	E 2	E 3	E 4	E 5	E 6	E 7	E 8	E 9	E10	E11	E12	E13	E14	E15	E16	E17	E18	E19	E20	E21	E22	E23	E24
o	F 1	F 2	F 3	F 4	F 5	F 6	F 7	F 8	F 9	F10	F11	F12	F13	F14	F15	F16	F17	F18	F19	F20	F21	F22	F23	F24	o	F 1	F 2	F 3	F 4	F 5	F 6	F 7	F 8	F 9	F10	F11	F12	F13	F14	F15	F16	F17	F18	F19	F20	F21	F22	F23	F24
o	G 1	G 2	G 3	G 4	G 5	G 6	G 7	G 8	G 9	G10	G11	G12	G13	G14	G15	G16	G17	G18	G19	G20	G21	G22	G23	G24	o	G 1	G 2	G 3	G 4	G 5	G 6	G 7	G 8	G 9	G10	G11	G12	G13	G14	G15	G16	G17	G18	G19	G20	G21	G22	G23	G24
o	H 1	H 2	H 3	H 4	H 5	H 6	H 7	H 8	H 9	H10	H11	H12	H13	H14	H15	H16	H17	H18	H19	H20	H21	H22	H23	H24	o	H 1	H 2	H 3	H 4	H 5	H 6	H 7	H 8	H 9	H10	H11	H12	H13	H14	H15	H16	H17	H18	H19	H20	H21	H22	H23	H24
o	I 1	I 2	I 3	I 4	I 5	I 6	I 7	I 8	I 9	I10	I11	I12	I13	I14	I15	I16	I17	I18	I19	I20	I21	I22	I23	I24	o	I 1	I 2	I 3	I 4	I 5	I 6	I 7	I 8	I 9	I10	I11	I12	I13	I14	I15	I16	I17	I18	I19	I20	I21	I22	I23	I24
o	J 1	J 2	J 3	J 4	J 5	J 6	J 7	J 8	J 9	J10	J11	J12	J13	J14	J15	J16	J17	J18	J19	J20	J21	J22	J23	J24	o	J 1	J 2	J 3	J 4	J 5	J 6	J 7	J 8	J 9	J10	J11	J12	J13	J14	J15	J16	J17	J18	J19	J20	J21	J22	J23	J24
o	K 1	K 2	K 3	K 4	K 5	K 6	K 7	K 8	K 9	K10	K11	K12	K13	K14	K15	K16	K17	K18	K19	K20	K21	K22	K23	K24	o	K 1	K 2	K 3	K 4	K 5	K 6	K 7	K 8	K 9	K10	K11	K12	K13	K14	K15	K16	K17	K18	K19	K20	K21	K22	K23	K24
o	L 1	L 2	L 3	L 4	L 5	L 6	L 7	L 8	L 9	L10	L11	L12	L13	L14	L15	L16	L17	L18	L19	L20	L21	L22	L23	L24	o	L 1	L 2	L 3	L 4	L 5	L 6	L 7	L 8	L 9	L10	L11	L12	L13	L14	L15	L16	L17	L18	L19	L20	L21	L22	L23	L24
o	M 1	M 2	M 3	M 4	M 5	M 6	M 7	M 8	M 9	M10	M11	M12	M13	M14	M15	M16	M17	M18	M19	M20	M21	M22	M23	M24	o	M 1	M 2	M 3	M 4	M 5	M 6	M 7	M 8	M 9	M10	M11	M12	M13	M14	M15	M16	M17	M18	M19	M20	M21	M22	M23	M24
o	N 1	N 2	N 3	N 4	N 5	N 6	N 7	N 8	N 9	N10	N11	N12	N13	N14	N15	N16	N17	N18	N19	N20	N21	N22	N23	N24	o	N 1	N 2	N 3	N 4	N 5	N 6	N 7	N 8	N 9	N10	N11	N12	N13	N14	N15	N16	N17	N18	N19	N20	N21	N22	N23	N24
o	O 1	O 2	O 3	O 4	O 5	O 6	O 7	O 8	O 9	O10	O11	O12	O13	O14	O15	O16	O17	O18	O19	O20	O21	O22	O23	O24	o	O 1	O 2	O 3	O 4	O 5	O 6	O 7	O 8	O 9	O10	O11	O12	O13	O14	O15	O16	O17	O18	O19	O20	O21	O22	O23	O24
o	P 1	P 2	P 3	P 4	P 5	P 6	P 7	P 8	P 9	P10	P11	P12	P13	P14	P15	P16	P17	P18	P19	P20	P21	P22	P23	P24	o	P 1	P 2	P 3	P 4	P 5	P 6	P 7	P 8	P 9	P10	P11	P12	P13	P14	P15	P16	P17	P18	P19	P20	P21	P22	P23	P24
o	o	o	o	o	o	o	o	o	o	o	o	o	o	o	o	o	o	o	o	o	o	o	o	o	o	o	o	o	o	o	o	o	o	o	o	o	o	o	o	o	o	o	o	o	o	o	o	o	o
				bold font = link to peptide sequence
				normal font = hold mouse over postion and the peptide sequence will show up after a while
		LAS17 derived peptides
		control sequences
[truncated: 3 more columns]
